# Supplementary material for: SUCLG2 Regulates Mitochondrial Dysfunction through Succinylation in Lung Adenocarcinoma
Source: Adv Sci (Weinh). 2023 Oct 30;10(35):2303535. doi: 10.1002/advs.202303535 (PMC10724390; doi:10.1002/advs.202303535)
Supplement: Supplementary file 2 — Supporting Information [file ADVS-10-2303535-s001.xls]

Table S1.Untargeted metabolomics in A549-WT and A549-SUCLG2-KO cells
ID	Name	Formula	Molecular Weight	RT [min]	m/z	mzCloud_Results	mzVault_Results	MassList_Results	neg_SUCLG2_1	neg_SUCLG2_2	neg_SUCLG2_3	neg_SUCLG2_4	neg_SUCLG2_5	neg_SUCLG2_6	neg_WT_1	neg_WT_2	neg_WT_3	neg_WT_4	neg_WT_5	neg_WT_6	neg_QC1	neg_QC2	neg_QC3
Com_3_neg	Adenosine triphosphate (ATP)	C10 H16 N5 O13 P3	506.99541	2.082	505.98819	Full match	Full match	Full match	6344934784	4218810274	10074846940	8568680526	5923215583	7789469631	7042292969	6944840935	6742366007	4954372445	4415776563	5347944940	6098428012	5241114316	3636398934
Com_40_neg	4-Oxoproline	C5 H7 N O3	129.04237	2.278	128.03503	Full match	Full match	Full match	1670333572	1002111398	1108399852	1353132747	1048995721	1277609860	1616635834	1062760646	1345629518	1033977368	1131727917	1197716826	1007104807	870039834.3	1186683924
Com_74_neg	DL-Malic acid	C4 H6 O5	134.02137	1.521	133.01405	Full match	Full match	Full match	168617595.4	203789067.5	321362308	1045633467	255511295.9	779244654.4	1193256378	498821944.1	352676863.2	342625262.2	283902385.5	323641762.7	312804584.1	263985344.7	345039970.1
Com_115_neg	N-Acetylaspartic acid	C6 H9 N O5	175.04781	1.742	174.04062	Full match	Full match	Full match	45095152.88	33193099.2	30121874.48	576824047.2	24246415.11	635986285.7	668167529.6	241662794.8	44296472.06	30570970.44	55710227.94	26898025.89	25900107.22	31784533.69	45504730.46
Com_138_neg	Pseudouridine	C9 H12 N2 O6	244.06927	1.722	243.06198	Full match	Full match	Full match	195433691.1	242732105.9	215181474.6	275677756.1	186357767.1	463565562.9	595629347.7	138147517.5	584159303.5	494986744.5	502969843	277640513.6	213048541.3	273815970.2	368983232.9
Com_157_neg	8Z,11Z,14Z-Eicosatrienoic acid	C20 H34 O2	306.25558	10.274	305.24826	Full match	Full match	Full match	420717866.5	33085141.39	62212129.47	57042859.08	37448990.1	10107863.84	22833490.74	83557305	38961245.35	10431240.55	9667491.76	30642041.95	120347790.3	100681499.7	122976374.1
Com_172_neg	N-Acetyl-1-aspartylglutamic acid	C11 H16 N2 O8	304.09023	2.587	303.08292	Full match	Full match	Full match	285183042.2	289170308.8	314718029.8	349721119.3	221338115.8	247741918.8	326726584	299709704.9	435359974.3	390971511.8	298012764	347433755.3	309838428.5	222429613	368216012.9
Com_175_neg	Guanosine 5'-diphosphate (GDP)	C10 H15 N5 O11 P2	443.02406	1.702	442.01678	Full match	Full match	Full match	83750923.76	67281733.86	109459980.3	176600803.7	102988193.6	405635242.3	316253523.8	114299471.7	76993068.29	128632405.1	129636645.2	123354500	84315171.9	78510637.4	96466755.8
Com_224_neg	Inosine-5'-monophosphate (IMP)	C10 H13 N4 O8 P	348.04692	1.864	347.03961	Full match	Full match	Full match	140727917.6	36467153.37	263281049.4	19519496.43	4089711.996	9978769.152	183583758.1	110964212.4	176547004.3	17596773.62	11442206.13	8660925.879	197328290	153652771.3	257630340.2
Com_228_neg	Salicylic acid	C7 H6 O3	138.03151	6.152	137.0242	Full match	Full match	Full match	279014309.4	65941187.93	141327232.8	136988202	149954291.5	40611826.01	77905514.41	83696865.43	189487924.2	104671757.2	80429839.37	93578334.38	131256034.2	128274768.6	186275625.8
Com_272_neg	1,2,3-cyclopropanetricarboxylic acid	C6 H6 O6	174.01607	2.024	173.00879	Full match	Full match	Full match	74534599.14	82329424.89	153282205.1	212809937.5	144450266	263378191.6	47431778.28	152233261.5	121462328.5	110856849.5	68070173.31	236174013.4	150097604.1	76535612.54	112130233.8
Com_2699_neg	(��)12(13)-DiHOME	C18 H34 O4	314.24552	8.541	313.23828	Full match	Full match	Full match	15831682.6	12982469.82	10116338.41	6913397.888	10275245.09	7077899.154	6120090.702	7794821.587	7349778.081	6866653.055	9010542.975	9324151.884	12826433	11780862.78	12150860.53
Com_42_neg	L-Glutathione oxidized	C20 H32 N6 O12 S2	612.15206	1.554	611.1449	Full match	Full match	Full match	231752393.2	1005201986	806894866.2	37688611.79	1017062597	9992663.343	7808667.085	1661729528	385565882.2	676768105	847792888.5	629013594.5	1053257581	749416877.5	941326035.3
Com_15_neg	Pantothenic acid	C9 H17 N O5	219.11037	5.09	218.10309	Full match	Full match	Full match	3701874977	3928163896	3862124181	3163217327	3383641481	2488868684	2093906206	2747641014	4044454771	3517605859	3872053591	3612013412	3478369527	3105709267	4196952016
Com_16_neg	Adenosine diphosphate (ADP)	C10 H15 N5 O10 P2	427.02929	2.022	426.02213	Full match	Full match	Full match	1868212847	2952887168	2233201666	2470629834	2111420075	3831286578	3250112054	3138348997	1086994230	3245914999	3069804967	3017268994	2213878640	3761794582	2434707438
Com_34_neg	Cyclic ADP-ribose	C15 H21 N5 O13 P2	541.06095	1.76	540.05371	Full match	Full match	No results	1389098554	1876899265	1483839059	716785282.2	1137948656	1206609122	1385436125	1132292352	2032245420	1146835446	1689381517	1633763141	1378195568	903778976.4	1477790311
Com_111_neg	Flavin mononucleotide (FMN)	C17 H21 N4 O9 P	456.10464	5.502	455.09747	Full match	Full match	Full match	281670980.9	467732917.2	388646635	395019481	284089848.1	224356387.8	133403535	226899675.1	420826936.7	246012014.1	454665973.9	474524625.9	486630815.3	504841174.3	503643498.3
Com_105_neg	Flavin adenine dinucleotide (FAD)	C27 H33 N9 O15 P2	785.1578	5.421	784.15039	Full match	Full match	Full match	299648219.7	393048058.9	499659993	262893549.8	544639063.2	193155267.2	182547078.9	436943439.1	343467412.3	204003777.7	647144419.5	366548661.2	342106082.8	538562405.9	492000182.4
Com_92_neg	Arachidonic acid	C20 H32 O2	304.23994	9.766	303.2326	Full match	Full match	Full match	737082184.5	136562364	170892567.9	94963665.89	69776497.84	16420614.25	80669877.31	272965754.2	149105641.7	60951870.67	43751003.72	81630026.75	359702229.3	271796463.2	377572899.9
Com_10_neg	alpha-Ketoglutaric acid	C5 H6 O5	146.02131	1.532	191.01956	No results	No results	Full match	2697103834	1910035526	3836093131	6418199181	4690065349	47681332.91	2530852.448	4393119832	3391407647	2288546057	2800263733	4143180495	4100692058	2915687029	2974848277
Com_18_neg	trans-Aconitic acid	C6 H6 O6	192.02676	2.191	191.01955	Invalid mass	Invalid mass	No match	2826444395	2985570883	2738098377	4087226355	3884867153	3154263458	3096990888	2640462460	3674182954	4289703089	3552870012	4106652863	2736457884	3215096462	4275046435
Com_35_neg	2-Ketohexanoic acid	C6 H10 O3	130.06291	5.664	129.05547	No results	No results	Full match	1873670423	1624288811	1825660127	1759651355	1828218038	1193564334	507295242.5	1297186005	1351552850	797388804.3	1404632371	2221259993	1567672016	1428065151	1801229466
Com_38_neg	Nicotinamide adenine dinucleotide	C21 H27 N7 O14 P2	663.10924	1.761	662.10217	No results	Full match	Full match	1342161702	1517848254	1288740130	659289651.3	942396646.9	1020573612	822155204.6	481734888.2	1745389451	993039949.7	1602864428	1175806967	1324107285	993206107.2	1510807015
Com_43_neg	Epigallocatechin	C15 H14 O7	306.07603	1.538	305.06854	No results	Invalid mass	No results	227947499.1	987941184.6	796204309.2	2871447.893	1004171026	8963455.866	5861246.98	1648496410	381595623.6	667310670.2	839339964.5	619322152.8	1039607577	742478575.2	931946413.5
Com_50_neg	5-oxoproline	C5 H7 N O3	129.04228	2.049	128.035	No results	No results	Full match	253871385.7	147193941.8	167189663.1	329099970.9	180554206.7	1547807277	1670377945	1028101659	155478987.3	164056107.9	151713450.3	141915174.4	180467214.6	112987624.5	192415520.5
Com_55_neg	N-(4-chlorophenethyl)-N'-(4-chlorophenyl)urea	C15 H14 Cl2 N2 O	354.05598	6.506	353.04883	Invalid mass	No results	No results	1012528296	1195036603	864691152.8	986457124.6	798365163.5	496223766.4	370834554.3	752935506.7	1020551500	1220320990	1490018632	994422751.1	872777545.2	946154707.8	1268308310
Com_79_neg	L-(-)-Malic acid	C4 H6 O5	134.02135	1.74	133.01411	No results	Full match	Full match	95694566.56	144090284.5	157500755.2	109071823.7	116460794.6	737525659.4	1144295132	112773754.2	181087540.4	197111327.3	178119522.5	156407782.7	117888857.7	143384242.3	190848284.3
Com_98_neg	Elaidic acid	C18 H34 O2	282.25559	10.4	281.24835	Full match	No results	No results	668277806.2	69855597.13	262700916.9	193636301.1	146803293.8	94113274.17	64947935.99	233211784.4	202782498.9	37280966.25	37445209.85	115486859.3	320538295.4	187361200.2	320362889.2
Com_113_neg	3-[(methoxycarbonyl)amino]-2,2,3-trimethylbutanoic acid	C9 H17 N O4	203.11562	5.845	202.10834	Full match	No results	Full match	590618880	485406887.5	453988517.6	394081135.4	420983318.2	299628219.5	229869032.6	387378161.8	492508836.6	463812140.2	469315472	453941014.9	422188695.5	437410532.1	536471767.1
Com_119_neg	LPC 16:1	C24 H48 N O7 P	539.32224	8.716	538.31482	No results	Invalid mass	No results	112201481.5	75663600.21	321025369.2	196472834.4	187480683.9	129216936.9	9576059.92	206775446.6	219056306.2	226226688.6	418225640.8	616931565.2	171941226.8	147979743.3	191258677
Com_131_neg	N-Acetyl-Asp-Glu	C11 H16 N2 O8	304.0903	2.081	303.08301	No results	No results	Full match	11947260.98	6907939.972	10132934.69	571961030.9	89952978.48	349406927.1	6879336.802	36536805.79	16627176.98	13768905.56	8423669.124	168890193	17105134.34	8932491.022	12811215.91
Com_133_neg	N-Acetyl-L-aspartic acid	C6 H9 N O5	175.04777	1.971	174.04048	No results	Full match	Full match	236632386.6	215637474.2	222838340.6	191369420.8	195226667	144539236.2	668167529.6	241662794.8	306509278.8	275633064.9	262486336.4	299935842.8	215696215.9	199437419	309302941.6
Com_141_neg	LPC 16:0	C24 H50 N O7 P	541.33793	9.296	540.33057	No results	Invalid mass	No results	120941357	21567671.05	296371347	230746040.8	236372059.3	129684465.3	22722917.19	212954116.9	219176016.2	108939760.1	234974242.6	538071714.7	180709159.3	157643332.9	197167824.6
Com_171_neg	2'-O-Methyluridine	C10 H14 N2 O6	258.08505	4.836	257.07779	No results	Full match	Full match	310302733.4	275112789.1	333965787.9	221646468.1	318600639	131767781	131284461.2	263843142.4	441780936.2	370352588.3	383688080.9	346012404.2	299471338	321888566.1	366173254.3
Com_179_neg	Indole-3-pyruvic acid	C11 H9 N O3	203.06151	5.927	202.05414	No results	Invalid mass	No results	82992678.07	112937097.7	192700784.6	76153198.31	90544078.43	37343595.42	166677357.5	161140543.4	138336808.8	16190477.51	273861205.6	392077275.7	139174740.7	148417320.8	210936247.9
Com_183_neg	6-Hydroxycaproic acid	C6 H12 O3	132.07851	5.787	131.07104	Full match	Not the top hit	Full match	346965047.4	254413722.2	324794873.1	317474023.5	279735693.5	230560401.1	100363631.6	183048106.8	270472218.3	249734296.9	243278700.2	258873230.5	260377670.5	243329133.8	322108480.3
Com_195_neg	2-Furoic acid	C5 H4 O3	130.02647	1.837	129.019	Invalid mass	Invalid mass	No match	151126746.5	175730308.6	178457703.5	179592551.1	130748695.2	360555095.8	288125298.3	114434364.2	179789753.7	199705362.8	222099363.9	171281251	127519354.4	139182501.9	198910458.8
Com_211_neg	Uridine monophosphate (UMP)	C9 H13 N2 O9 P	324.0356	1.786	323.02832	No results	Full match	Full match	119130111.7	187502536.8	112131225	113566475	93092115.21	295645682.6	388713564.3	57740035.28	131664554.4	248046018.3	151273179.9	139683582.1	113624167.6	103379434.4	170184222.8
Com_247_neg	Linoleic Acid	C18 H32 O2	280.23986	9.87	279.23257	Full match	Partial match	Full match	127614408.9	33252380.75	51980236.14	41175086.29	26885777.95	281064993.6	13850188.42	46283439.63	34736485.33	21073771.16	18824777.88	29798920.69	62761335.03	46664115.54	70799710.14
Com_248_neg	4-(octyloxy)benzoic acid	C15 H22 O3	250.1567	7.129	249.14951	Full match	Partial match	No results	255181009.7	65902046.84	181417103.1	185631435.9	143939350.5	57177422.09	42384861.72	63021768.39	111268653.7	17213689.33	88669633.41	93512222.86	118794178.8	111959336.9	142447901.9
Com_252_neg	2-(acetylamino)-4-(methylthio)butanoic acid	C7 H13 N O3 S	191.06153	5.35	190.05432	Full match	Partial match	Full match	228813839.8	217827990.9	234197597.3	210415603.5	182698295.9	163987577	139061385.5	180789068.1	224352454.4	145101116	205150218.7	205085919.8	213170139.5	202335615.5	259297656
Com_255_neg	4-chloro-1H-indazol-3-amine	C7 H6 Cl N3	167.02495	1.669	166.01764	Full match	No results	No results	106459178.3	118063941.2	100467342.2	122610319.1	72684747.37	274348315.7	183626978.9	83021478.74	150120813.9	124207697.2	162734960.9	111447361.4	88225332.34	97114074.78	123518476.2
Com_264_neg	LPC 18:1	C26 H52 N O7 P	567.35359	9.289	566.34644	No results	Invalid mass	No results	144733019.4	5437527.805	229074899.2	144334020.2	107567314.4	19622577.2	9114981.302	122029618.8	206278989.5	17202598	38183961.63	187662924.9	121538933.4	105130979.4	138322442
Com_274_neg	O-Acetylserine	C5 H9 N O4	147.05304	1.505	146.04584	No results	Full match	Full match	228209441.9	124435407.9	171894286	232439918.8	147085711.4	201373530.1	258141621.2	176095714.8	279690853.6	191708241.1	236544225	171961282.4	136077054.1	159127058.8	140865036
Com_295_neg	Stearic acid	C18 H36 O2	284.27126	11.034	283.26389	No results	No results	Full match	131562221.7	19974308.2	203961577.1	75992078.48	50568649.25	28086545.55	27854483.78	153712101.9	90204743.76	23932264.05	77738702.04	226773957.3	73087998.15	107875286.9	89287705.22
Com_311_neg	D-myo-Inositol 1,4-bisphosphate	C6 H14 O12 P2	339.9959	1.216	338.98853	No results	Full match	Full match	206953168.3	53926882.7	61838572.51	72882132.25	62720561.8	43916908.09	46178891.65	62364304.87	83396403.9	84737562.45	88845129.14	89750281.96	75286311.46	69766086.74	92773465.89
Com_326_neg	Flavin mononucleotide	C17 H21 N4 O9 P	456.10475	5.911	455.09747	No results	Full match	Full match	168955608.2	117143879.1	125528951.5	157820829.8	181473276.1	107571410.5	92482506.05	112703039	152738707.2	115936065.9	139546743	176094398.7	161550548.5	134865074.5	155621418.5
Com_355_neg	Citraconic acid	C5 H6 O4	130.02627	2.215	129.019	No results	No results	Full match	41938630.01	33075484.78	47461982.98	104252482	51761537.58	198244142.4	91774021.05	46541729.06	49905732.15	43236363.86	43641197.83	45270579.35	48208927.67	32042615.39	52829030.05
Com_360_neg	1,4-Cyclohexanedicarboxylic acid	C8 H12 O4	172.07343	5.901	171.06613	No results	Full match	Full match	179598598.9	58098338.6	112613215.3	75368185.01	39799261.01	35001211.16	54400280.96	64897267.54	115924668.9	51304752.39	85359369.4	83128908.2	77418586.77	74886405.66	97416728.15
Com_363_neg	o-Toluic Acid	C8 H8 O2	136.05236	5.254	135.04503	No results	No results	Full match	176172378.4	144166718.6	111073068.5	148667454.3	148556374.7	129047271	56285703.37	75869071.8	97228614.74	79600723.8	90366507.23	103394874.9	118143729.1	105868614.6	125563971.7
Com_379_neg	D-(+)-Tryptophan	C11 H12 N2 O2	204.08984	5.232	203.08261	No results	Full match	Full match	167237649.6	120664272.6	118753016.4	114336466.7	124018924	92864557.25	105172017.1	121508067.3	127594726.3	109852012.3	122970195.9	141380619.7	128452627.4	118312737.5	147975259.9
Com_382_neg	Homovanillic acid	C9 H10 O4	182.05785	5.25	181.05069	No results	No results	Full match	165274229.3	134298235.8	103374835.4	139221701.6	138875661.5	120114353.5	52496238.46	70473708.68	90827493.18	76210210.48	83721727.56	96327022.35	109554581.6	99039181.09	114831668.2
Com_387_neg	4-(4-nitrophenylazo)aniline	C12 H10 N4 O2	242.08023	5.993	241.0728	Full match	No results	No results	115123648.9	120894577.6	102267990.8	94147328.27	117174331.1	48112937.7	57868901.01	112133270.9	175087030.6	181544289	186889642.8	138837499.3	103985068.8	106400722.1	162389446.7
Com_405_neg	D-(-)-Fructose	C6 H12 O6	180.06342	1.433	215.03282	No results	Full match	Full match	41705874.01	31750933.08	47477699.11	70402646.04	24050719.05	107538822.9	199827807.9	63814540.31	55167498.23	52715003.85	42601702.79	29162097.01	46499822.58	35572669.11	35938165.45
Com_424_neg	Levodopa	C9 H11 N O4	197.0685	1.659	196.06117	No results	No results	Full match	73141633.32	32939668.63	93440053.71	2736741.44	101106024	1723761.037	1754024.578	149875531.9	118837466.3	81545336.04	55863813.38	130529467.5	118398795.6	71513823.48	87965514.04
Com_425_neg	gamma-Glutamylmethionine	C10 H18 N2 O5 S	278.09336	4.86	277.08618	No results	Full match	No results	13770459.72	29278315.75	137906810.8	36500631.07	25245690.32	13929058.51	5504175.764	48734119.05	49971945.26	14697507	20258619.05	32831284.14	17025924.25	15913050.94	19142969.42
Com_451_neg	16-Hydroxyhexadecanoic acid	C16 H32 O3	272.23494	9.445	271.22763	No results	Full match	No results	136611949.1	22042937.2	25059715.92	33580244.77	29858540.81	35958266.19	22312551.69	24952017.82	24449129.65	11773185.04	16126368.36	34410010.48	43925640.54	41405544.88	50954301.91
Com_467_neg	L-beta-Imidazolelactic acid	C6 H8 N2 O3	156.05325	1.698	155.04591	No results	No results	Full match	102517368.8	117669119.2	59068149.35	17172583.06	20980265.41	61421884.17	105169174.8	63399626.47	64689359.77	98687011.09	125295571.9	15579877.88	66746370.23	79667640.66	121972619.8
Com_479_neg	N-Acetyl-D-alloisoleucine	C8 H15 N O3	173.10507	5.76	172.09767	No results	Full match	Full match	114156592.5	94040222.2	91753249.39	93674950.8	95742316.57	67439855.34	67228249.82	96203111.25	132624598.6	138409555.4	125528970	117345418.2	118057236.4	101495408.4	132041353.7
Com_508_neg	Erythronolactone	C4 H6 O4	118.02652	2.643	117.01915	No results	Full match	Full match	120965248	35337019.74	44208528.95	20354446.24	18102721.45	47209382.81	105408366.1	50388528.22	58920604.61	19190114.26	37991024.44	15729583.19	45870512.92	48338867.82	55511110.74
Com_522_neg	2-deoxyglucose-6-phosphate	C6 H13 O8 P	244.03462	1.737	243.0274	No results	No results	Full match	100367581.4	16531623.43	67423158.82	36461574.27	32780021.86	128467597.9	79620107.64	25318154.17	83345907.13	24278679.82	35313755.55	33233710.93	67725454.21	92150362.8	93439612.21
Com_541_neg	Thymidine	C10 H14 N2 O5	242.09019	5.352	241.0829	No results	No results	Full match	10533210.98	99428541.14	7677152.853	5185491.485	4189974.361	21124944.51	9885158.98	8253980.496	4386361.626	49944453.91	15489430.35	1318094.728	20156621.61	18728589.64	20724327.19
Com_562_neg	D-3-Phenyllactic acid	C9 H10 O3	166.06291	5.804	165.05563	No results	No results	Full match	82806713.11	47150910.8	42089219.18	70206313.2	98446540.71	68083855.06	15765455.19	22708508.46	36357211.49	37943935	39246341.5	44639213.53	55511927.44	51115625.1	63530451.17
Com_566_neg	Hydroxyglutaric acid	C5 H8 O5	148.03703	1.574	147.0298	No results	No results	Full match	85224175.35	90092511.35	99366755.72	43686821.37	94146803.73	3080893.649	2145741.765	71201944.8	94775705.92	87337358.06	80678066.89	82540180.98	80639856.12	77919472.88	107094114
Com_575_neg	Uridine 5'-diphosphate (UDP)	C9 H14 N2 O12 P2	404.00204	0.611	402.99463	No results	Full match	Full match	50432645.88	42844127.74	68752689.18	75609253.34	74825436.1	90537686.33	79663237.36	71907377.78	64722951.25	60359722.9	108521370.7	74201418.65	45068118.48	88380121.43	65701729.54
Com_592_neg	Pyridoxal-5'-phosphate	C8 H10 N O6 P	247.02424	2.472	246.01688	No results	Full match	Full match	101717575	64829656.78	80482092.98	3009598.984	2846828.007	34263167.6	27397726.67	46372594.22	85075291.36	59581759.7	70801624.76	2942954.572	71362632.82	56253954.52	74881817.1
Com_595_neg	Methylmalonate	C4 H6 O4	118.02654	2.305	117.01922	No results	No results	Full match	101270502.2	18016809	38570484.54	27787325.08	14860422.58	7548989.504	7932049.752	52519990.2	43538914.63	13974308.1	25399419.72	19386285.88	29767859.43	27895934.87	47790935.6
Com_600_neg	Azelaic acid	C9 H16 O4	188.10468	5.994	187.09732	No results	Full match	Full match	100712506.6	48144762.85	41810690.64	64815150.54	34661439.78	36770604.22	47585994.57	38546647.54	62196198.8	52882306.06	48591457.56	52850535.85	56463795.94	52235335.23	55618956.56
Com_610_neg	N-Acetyl-DL-alanine	C5 H9 N O3	131.05809	1.527	130.05077	No results	Full match	Full match	36381521.37	27193489.74	36549641.87	107762656.2	42300290.21	78221968.09	76811316.12	39571245.55	47801689.99	27505615.72	38582762.21	45485181.95	40106565.72	33555719.16	37102772.87
Com_646_neg	Asp-Phe methyl ester	C14 H18 N2 O5	294.12154	4.95	293.11417	No results	No results	Full match	73416980.69	81244607.49	65715129.95	71664788.09	51419883.61	38884380.27	34619765.39	70045251.36	58600764.8	88423123.09	80389385.19	44098767.74	75374077.8	65507803.61	66040763.81
Com_652_neg	Thymidine 5'-diphosphate	C10 H16 N2 O11 P2	402.02206	2.028	401.01541	No results	Full match	Full match	25415499.79	25583494.66	23261735.53	81822808.87	27146169.78	97652461.08	117371027.4	33715161.75	23764720.65	64876323.79	16084718.24	33503739.61	31974193.06	22034441.41	27986601.84
Com_655_neg	N1-{3-[2-(2-pyridyl)ethyl]phenyl}-4-chlorobenzene-1-sulfonamide	C19 H17 Cl N2 O2 S	186.03326	5.964	371.05927	Invalid mass	No results	No results	56628402.33	80168688.09	52051081.49	40911994.69	47389149.95	33194516.29	30961647.58	59734103.89	65119895.36	90271201.72	103465154.8	85165236.73	54150106.56	72182802.83	85379454.73
Com_659_neg	N-Acetyl-L-glutamate	C7 H11 N O5	189.06348	1.772	188.05612	No results	Full match	Full match	75460708.64	79000864.61	64784621.45	7010967.089	49759304.86	8666462.228	6354018.91	45051719.25	74292722.39	72520511.1	86064336.54	61898779.26	53662661.26	60786486.34	87525210.22
Com_675_neg	Guanosine monophosphate (GMP)	C10 H14 N5 O8 P	363.05784	1.861	362.05054	No results	Full match	Full match	56729072.83	57572525.08	49934774.11	12325257.35	33557588.03	47918449.03	111734106	52045371.63	28029476.07	75020670.56	60700457.75	64487162.23	48171156.89	40503521.95	48294497.88
Com_689_neg	dTMP	C10 H15 N2 O8 P	322.05641	2.302	321.04913	No results	No results	Full match	84464595.52	53467966.55	61873465.48	65597402.98	47828514.4	23599005.32	2287296.519	64350638.09	85609998.64	89697419.05	85428952.58	80174995.62	62313892.29	58698658.6	86172248.54
Com_721_neg	11(Z),14(Z)-Eicosadienoic Acid	C20 H36 O2	308.2713	10.669	307.26401	Full match	No results	No results	79528013.63	4402676.495	19855545.59	20628206.86	12945602.97	6137809.24	3806017.598	18403925.55	14011126.97	4055404.567	3869967.384	10872557.76	28852609.94	15906091.9	24993115.54
Com_736_neg	D-Glucose 1-phosphate	C6 H13 O9 P	260.02958	1.641	259.02246	No results	Full match	Full match	19132103.86	25728551.77	38065474.3	84746956.42	45601397.71	41464406.24	48539096.34	35597284.78	56435542.81	22848347.89	56088458.67	36735038	25917119.86	21646495	31015369.54
Com_743_neg	methadone-d9	C21 H18 [2]H9 N O	317.95489	1.195	316.94754	Invalid mass	No results	No results	51627152.05	58545604.16	52201317.82	60304711.79	40471915.05	66678055.97	98818680.71	57016129.56	69299246.28	61066666.27	61756283.63	56862552.42	43677934.73	46869316.16	65270650.35
Com_785_neg	Docosapentaenoic acid	C22 H34 O2	330.25565	9.962	329.24835	No results	Full match	Full match	71740937.49	13279086.38	25719034.96	32831251.01	16544431.27	5701686.768	7032114.054	36330730.46	21861162.1	16172265.67	14054944.49	25086949.83	44039563.52	30862148.83	46503123.33
Com_787_neg	L-Threonic acid	C4 H8 O5	136.03712	1.446	135.02969	No results	Full match	No results	14087287.04	11372000.6	10240306.13	29906715.64	13767307.34	73477272.39	92316528.16	15291654.2	14520839.87	11428908.61	13174639	13597854.61	11678515.47	9737784.341	12961833.72
Com_792_neg	acetoacetate	C4 H6 O3	102.0317	1.583	147.02991	No results	No results	Full match	59162183.85	62445108.3	62828228.16	2048745.853	59149572.34	1265843.692	823000.9166	40233608.23	60557745.45	57341752.1	54386003.99	54924203.92	49689006.56	52579470.51	69728241.35
Com_862_neg	Feruloyl Putrescine	C14 H20 N2 O3	264.14723	5.351	263.14005	No results	No results	Full match	879576.6184	27254433.14	550304.2966	9664824.743	10265285.78	25499808.58	36516053.36	63775641.69	1536381.912	7731313.84	66187622.12	16621411.77	12524964.86	11928075.95	14842220.16
Com_863_neg	11(E)-Eicosenoic Acid	C20 H38 O2	310.28695	11.202	309.27954	Full match	No results	Full match	62953878.83	1583602.804	22719381.97	28994677.41	12514599.47	2834967.019	3320723.161	12633508.79	15342325.8	2177888.351	1755574.574	14001157.4	22882121.82	11695235.3	18320000.39
Com_878_neg	Cinnamoylglycine	C11 H11 N O3	205.07342	5.731	204.06615	No results	No results	Full match	44648428.35	30483888.92	23805966.6	40268851.5	56540558.03	51630222.93	7361559.293	9226609.542	13627835.42	10965487.56	25026610.79	26292057.03	33553519.37	29993486.03	35086255.52
Com_918_neg	Progesterone	C21 H30 O2	314.22443	9.115	313.21716	No results	No results	Full match	612299.1396	800315.3831	736078.5762	610130.9809	462971.1252	1117039.245	726049.3477	1075597.914	817641.0991	644827.2784	889526.6169	63828383.17	5158611.386	5086445.012	5916907.438
Com_953_neg	Oxoadipic Acid	C6 H8 O5	160.037	3.908	159.02966	No results	No results	Full match	2569803.506	8220462.999	2230621.531	49734586.14	51246672.38	7056407.524	2080173.649	1817708.562	1515518.445	5485524.101	3184062.302	19192182.96	3509148.753	2979135.354	1806483.633
Com_1016_neg	(��)13-HODE	C18 H32 O3	296.23482	8.02	295.22754	Full match	Invalid mass	Full match	18695686.35	38484712.67	20823347.95	13122962.68	13361582.82	41098923.39	15801575.22	24120196.79	12789676.98	57703999.14	28559424.04	22332968.05	23747329.63	32940552.29	40636106.27
Com_1026_neg	9-(3-O-Methylpentofuranosyl)-1,9-dihydro-6H-purin-6-one	C11 H14 N4 O5	282.09627	4.884	281.08896	Full match	Partial match	No results	21537726.69	25409441.73	21705135.59	32530718.77	21965716.52	17283525.34	17531917.01	36342446.52	49231993.69	57084330.64	39378645.75	39528180.79	31189051.73	31330279.01	35626566.11
Com_1047_neg	(��)11(12)-DiHET	C20 H34 O4	374.21627	5.148	373.20901	Invalid mass	No results	No results	27653389.59	23453569.56	37319012.96	32582309.49	31171219.96	14092812.01	24859384.98	26469299.73	52196993.7	53793955.66	57825499.37	53702952.38	36788796.83	35058283.07	34539732.16
Com_1072_neg	2-Deoxyuridine	C9 H12 N2 O5	228.07457	4.988	227.06735	No results	No results	Full match	9379672.904	31429422.44	12205211.9	16872998.53	6387695.435	53285641.38	26161352.08	7519694.535	4633438.846	20174897.77	7430508.419	2631067.651	10272444.65	10997962.25	9848731.076
Com_1092_neg	Ala-Leu	C9 H18 N2 O3	202.13166	4.971	201.12421	No results	Full match	Full match	19873793	33955643.7	30621750.71	13772344.92	17190711.89	20469860.16	24640628.24	44046167.26	28419705.96	35394638.18	55039241.37	25799474.27	33533480.22	23427679.38	34858937.06
Com_1138_neg	5-(tert-butyl)-2-methyl-N-(5-methyl-3-isoxazolyl)-3-furamide	C14 H18 N2 O3	262.13494	5.224	261.12759	Invalid mass	No results	No results	1872149.73	17271839.53	905569.4167	9513771.525	8775669.354	12043121.39	26931364.63	44013526.99	3569584.355	7491809.337	52033513.69	12976355.16	8796213.489	9152694.72	11217158.07
Com_1165_neg	Monobutyl phthalate	C12 H14 O4	222.089	6.489	221.08177	No results	No results	Full match	43765228.17	33636768.36	33314379.21	40893372.95	33969681.92	23152794.72	19974737.01	28105233.81	46821794.19	36850593.35	40491328.9	36487538.25	33917454.94	31893133.25	45379052.54
Com_1189_neg	D-Sorbitol	C6 H14 O6	182.07905	1.412	181.07172	No results	Full match	Full match	22284313.1	20730938.88	24365018.17	21940296.07	15777496.37	35280872.45	55332391.22	21324725.28	23494996.25	20140487.17	17583435.97	17690122.15	20179842.68	15885621.08	23400589.5
Com_1191_neg	2-Hydroxy-2-methylbutanoic acid	C5 H10 O3	118.06291	4.862	117.05553	No results	No results	Full match	31083887.06	31003781.1	31190429.43	36098187.66	39088878.19	23576544.03	16019631.06	23678223.89	42067868.58	33373317.89	34188073.53	32657236.87	32333883.25	22407198.78	31437665.03
Com_1264_neg	UDP-N-acetyl-alpha-D-glucosamine	C17 H27 N3 O17 P2	607.08207	0.573	606.07471	No results	Full match	Full match	24890110.58	22578665.13	28555337.75	38959430.9	25652377.42	26252100.48	23174105.81	27240615.84	38406504.93	43905144.38	41614267.99	27988324.32	25102021.04	23947489.58	24905379.52
Com_1315_neg	2'-Deoxyadenosine 5'-monophosphate	C10 H14 N5 O6 P	331.06795	1.98	330.06073	No results	Full match	Full match	24980253.76	33651332.97	29643503.87	4126916.823	8328994.051	5957169.117	12915345.61	28124795.24	34026657.52	26704081.8	23036598.41	16986420.63	30026276.75	26417743.87	38265572.25
Com_1362_neg	Tetradecanedioic acid	C14 H26 O4	258.18308	7.254	257.1759	No results	Full match	Full match	36471756.84	25679163.9	24877014.13	18634644.97	25421664.02	10961463.37	11218709.65	16151397.5	25327535.44	22040453.16	20983969.26	22355785.79	23805674.07	20456631.06	26708922.75
Com_1376_neg	LPC 20:5	C28 H48 N O7 P	587.32243	8.494	586.31519	No results	Invalid mass	No results	1916742.342	202829.4142	16263819.71	9576767.155	8779987.427	8080978.681	282395.1413	2861072.338	17668175.11	17691238.04	35044921.96	39283284.58	3394552.884	2276692.668	3357514.07
Com_1379_neg	Glycochenodeoxycholic Acid (sodium salt)	C26 H43 N O5	449.31402	7.483	448.30682	Full match	Partial match	Full match	13999829.31	31645010.11	12482133.2	10671028.59	11736681.6	10843177.78	13206310.8	22456672.13	16069303.43	35011004.56	32529370.59	28103751.08	23955823.74	23474987.52	27943491.53
Com_1402_neg	N-acetyl-D-glucosamine	C8 H15 N O6	221.09004	1.453	220.08264	No results	No results	Full match	22891330.43	19191673.63	18643603.25	11300962.01	9794568.694	24415482.71	45074632.41	20373857.59	33951259.31	23448413.58	16111949.7	11838306.33	17174098.02	16818589.66	21245587.62
Com_1421_neg	2-Aminoadipic acid	C6 H11 N O4	161.06855	1.77	160.06114	No results	Full match	Full match	24211586.88	27184356.73	21648999.92	3795722.153	15563302.14	3726614.735	4220716.126	8108893.525	27695505.82	27442458.76	39654409.82	28592137.12	21852636.72	21729395.83	26689200.73
Com_1461_neg	N-Acetyl-DL-norvaline	C7 H13 N O3	159.08945	5.393	158.08194	No results	Full match	Full match	25523465.51	29500752.16	19421179.98	20907254.96	21635865.33	18032068.87	17848890.2	20107446.78	23125299.69	21092869.24	25939088.35	27066866.54	20455565.73	20332898.5	27519826.84
Com_1508_neg	Ethyl chrysanthemumate	C12 H20 O2	196.14617	6.898	195.13895	No results	No results	Full match	32291332.55	12170415.03	26607131.25	20681238.46	16431218.8	13380855.43	21141583.1	22480781.04	24516734.27	6650618.456	19854890.96	17601181.4	19430710.19	20658523.61	29713168.15
Com_1562_neg	LPE 16:0	C21 H44 N O7 P	453.28543	9.036	452.27808	No results	Full match	Full match	17732188.67	2097348.934	20673379.17	34035805.85	25672920.43	4907085.121	2661742.209	11341739.46	24886212.84	3498297.83	5227952.544	18762017.17	18045409.49	16945964.62	18709173.44
Com_1573_neg	Uridine02diphosphate02glucose	C15 H24 N2 O17 P2	566.05521	0.576	565.04785	No results	Full match	Full match	19385423.04	18866135.59	22237910.72	33762505.58	22337237.96	28725441.38	34052278.19	30547990.45	29394917.02	22822736.65	25307282.17	20443353.37	19974379.58	22690317.98	20903233.65
Com_1577_neg	15-keto Prostaglandin E1	C20 H32 O5	334.21429	6.912	333.20715	Invalid mass	No match	No match	14677326.84	11752854.82	6006581.652	3569221.54	3487277.606	2708009.83	26879515.95	31026263.44	27563065.9	21323831.04	14725874.39	8062480.423	16773522.58	19117368.06	19908152.76
Com_1615_neg	Pyridoxamine	C8 H12 N2 O2	168.08967	5.605	167.0824	No results	No results	Full match	9094065.766	26365744.02	4634739.679	3556331.96	2759122.604	8776588.477	5788994.447	4837437.775	2999797.622	20953692.98	4420570.125	850281.0833	10156628.01	9122016.172	8041295.63
Com_1624_neg	2-{[(3-eth-1-ynylphenyl)imino]methyl}-4-nitrophenol	C15 H10 N2 O3	266.06981	6.144	265.06216	Full match	No results	No results	13872436.49	26214410.31	6033812.896	3604999.869	4499444.754	11829242.54	7435401.69	5780476.122	2942344.283	29574111.78	6024863.568	1417825.333	14496904.33	10939643.54	12195281.96
Com_1635_neg	Lysops 22:6	C28 H44 N O9 P	569.273	8.713	568.26575	No results	No results	Full match	20482317.41	758311.9568	23138811.04	32222447.48	22798857.56	2496064.383	1958793.213	5806409.931	15506688.23	1192178.993	1025460.521	5538714.13	15936970.21	9500777.506	13178275.13
Com_1637_neg	LPE 22:4	C27 H48 N O7 P	529.31693	9.299	528.30957	No results	Full match	No results	4066604.356	341255.1839	1207694.118	7504846.059	7207710.553	3128449.661	317466.2301	1600248.656	10207469.66	8442297.202	19279888.15	32196316.24	1437388.569	3156028.764	2735602.735
Com_1642_neg	Deoxycholic Acid	C24 H40 O4	392.2925	8.069	391.28519	Full match	No results	Full match	14861051.44	25963940.39	11930498.26	7888153.488	10312594.39	12039339.67	8598165.697	14819240.39	11596913.48	27820727.18	21442158.07	22007968.57	17742175.1	16803339.85	24071512.42
Com_1650_neg	Citrulline	C6 H13 N3 O3	175.09548	1.477	174.08829	No results	Full match	Full match	24925795.25	5681384.335	11713490.29	22051834.9	9230813.374	12743819.75	37554758.21	14618341.76	20554026.73	11014155.51	11257398.72	16130336.28	12522052.06	13902651.03	16412285.46
Com_1709_neg	LPC 17:1	C25 H50 N O7 P	553.33796	9.099	552.33075	No results	Invalid mass	No results	4904940.073	722821.6091	14539044.49	9328229.757	7938077.95	4099789.391	347163.2438	11392945.11	12654314.21	7805996.979	17019387.04	30595869.13	8203904.948	6750893.493	8055725.786
Com_1714_neg	N-Acetylglutamic acid	C7 H11 N O5	189.06348	2.344	188.05617	No results	Full match	Full match	18509033.56	15682491.06	15054681.22	24072484.52	15791938.2	20439018.97	35992607.24	18198122.99	21871854.1	18144808.65	16573989.38	18756341.32	14477420.88	11481243.14	18248540.35
Com_1788_neg	ADP-ribose	C15 H23 N5 O14 P2	559.07222	1.844	558.06494	No results	No results	Full match	6281552.519	23523585.61	12603624.07	17500717.65	13510871.35	20398783.14	18333921.23	12848215.29	9626886.865	17437941.18	24413862.8	15069536.83	9507135.543	5034156.44	10463228.76
Com_1798_neg	Dodecanedioic acid	C12 H22 O4	230.15153	6.712	229.14421	No results	Full match	No results	26494427.55	17552235.8	17942616.05	15184399.49	15353379.89	9307738.068	12393575.19	14499513.77	17949042.6	16128015.4	19095894.98	18555888.17	15724240.61	18061195.09	18569974.34
Com_1802_neg	Ethylmalonic acid	C5 H8 O4	132.04204	5.066	131.0349	No results	Full match	Full match	17849791.87	13897880.29	19948455.56	27708269.41	20246598.37	28971742.47	23214843.2	15965686.55	15090664.82	17210116.08	13514432.21	18098362.44	13952816.91	11285662.11	17026747.56
Com_1808_neg	2-Methylpentanedioic acid	C6 H10 O4	146.05783	5.269	145.05046	No results	No results	Full match	25747735.3	19544894.34	19404795.56	28829957.44	21769890.63	19924370.57	16286314.35	16017398.87	16621744.46	19421054.42	16483930.41	16967719.65	19482304.23	13685956.41	21157061.94
Com_1817_neg	Glucose 1-phosphate	C6 H13 O9 P	260.02963	1.231	259.02246	No results	Full match	Full match	15571962.87	6643680.401	15266364.41	23046075.65	18593202.78	8663300.211	10091315.19	15809219.21	30740580.06	10342028.69	16056158.97	19120899.84	17936313.37	17702722.23	21281908.73
Com_1828_neg	Prostaglandin F2alpha	C20 H34 O5	354.24042	6.755	353.23312	No results	No results	Full match	26114736.8	16901817.52	4586753.677	6178460.3	4328718.759	2021132.874	7181254.853	20928726.56	16791330.53	12608959.44	8343920.371	9949663.598	11117917.21	12375371.39	14133281.81
Com_1937_neg	2-Propylglutaric acid	C8 H14 O4	174.08898	5.769	173.0816	No results	Full match	Full match	24182006.87	9246099.215	9295579.154	15724583.76	9250629.27	12992048.98	14850414.14	13165629.19	20484965.84	17557471	16896966.08	11951960.28	12622408.62	13771522.49	20238285.97
Com_1940_neg	1-Methylpseudouridine	C10 H14 N2 O6	258.0848	2.222	257.07748	No results	Full match	Full match	16544090.9	13943933.78	16837499.04	23588965.6	15004223.95	12360572.34	20384138.14	20818810.06	28308256.61	15258109.28	24046519.61	22367505.81	18892024.69	14230654.27	19751255.33
Com_1943_neg	LPC 18:2	C26 H50 N O7 P	565.33796	8.798	564.33069	No results	Invalid mass	No results	16143667.73	667464.0265	22422087.16	17078102.18	10509006.15	3008884.01	947588.5716	6766305.159	20190827.08	2960780.07	5517630.342	16485412.56	13294477.44	10925184.48	11664599
Com_2012_neg	Phosphocreatine	C4 H10 N3 O5 P	211.03558	1.597	210.02831	No results	Full match	Full match	13016613.42	13667240.06	14613037.67	15416023.33	12037249.2	25504756.62	14580738.79	12317599.07	15530761.35	9659509.041	15805541.97	15747920.05	10031490.42	8638463.053	13752334.06
Com_2064_neg	L-(+)-Arabinose	C5 H10 O5	150.05273	1.475	149.04555	No results	No results	Full match	7981966.814	5910263.731	6026679.55	11271938.57	7030769.273	24496546.32	24230473.8	6383372.172	7214351.096	5211061.029	6196643.493	7835354.932	6226992.759	5627544.144	6183687.866
Com_2092_neg	(��)10(11)-EpDPA	C22 H32 O3	344.23489	8.114	343.22754	Full match	Not the top hit	Full match	16218389.47	19489572.35	5515700.609	3133314.723	3551472.359	4897499.089	8580677.877	12101197.24	4893529.922	11927129.94	11813743.63	14033563.16	15855117.1	14060110.59	17073315.1
Com_2094_neg	Citric acid	C6 H8 O7	192.02668	4.715	191.01936	No results	Full match	Full match	16663690.13	17147097.25	20451196.91	20399009.52	16283046.47	14856849.98	8466392.221	9351390.761	14887173.8	10906439.99	9816387.595	9804689.832	14974493.29	13021513.98	9728387.075
Com_2101_neg	Oxaceprol	C7 H11 N O4	173.06869	1.902	172.06142	No results	No results	Full match	900598.9337	755359.1664	1076742.964	23939937.56	1257113.123	1056585.429	896041.872	2802720.791	798014.5567	941783.3696	905447.3221	1321273.359	903908.1102	1099796.021	1038391.232
Com_2104_neg	Adenosine diphosphate ribose	C15 H23 N5 O14 P2	559.06843	1.736	558.06116	No results	Invalid mass	No results	3953461.69	19298134.38	4136665.979	5965309.703	9583714.875	22731810.29	20718791.58	7737842.427	7897646.198	14995956.11	17346956.55	8754803.177	5329273.072	6007947.573	8583759.213
Com_2112_neg	3-amino-1H-pyrazolo[4,3-c]pyridine-4,6-diol	C6 H6 N4 O2	166.04763	1.444	165.04044	Invalid mass	No results	No match	4950572.48	3825578.552	3394754.686	7649094.444	4523682.556	22043309.66	27980300.85	5174148.4	5263645.408	4194185.765	4463226.289	4951896.698	4335173.395	3365999.007	5677404.367
Com_2134_neg	FAHFA (16:0/2:0)	C18 H34 O4	314.24548	10.474	313.23831	No results	Full match	Full match	1809830.993	456013.7252	3477829.036	3458409.843	11560497.68	3121053.199	349752.3653	4371596.213	3219992.479	1194779.635	7876430.533	23457531.99	6767271.507	4000910.896	7768662.126
Com_2139_neg	4-Acetamidobutyric Acid	C6 H11 N O3	145.07377	1.491	144.06639	No results	No results	Full match	7707350.417	7790444.26	16332119.58	2788843.221	19548972.12	2394920.307	2878419.018	9977165.427	12746808.54	7761303.624	7413640.557	14065468.3	12659533.61	8687354.689	12676236.47
Com_2157_neg	Glycerol 1-hexadecanoate	C19 H38 O4	330.27676	10.415	329.26941	No results	No results	Full match	21135683.42	2009630.623	5774120.973	8146823.219	4792011.174	1297978.611	1467711.819	6687169.462	5259267.358	1538482.08	1887955.511	6779036.235	11262963.01	5119359.935	9708890.652
Com_2171_neg	3,3-Dimethylglutaric acid	C7 H12 O4	160.07344	5.736	159.0663	No results	Full match	Full match	19128328.23	18504969.19	16399907.38	16607894.12	13494426.56	9737958.597	8906894.152	14869744.6	18443974.68	18298715.45	21748783.18	18160602.94	16442014.34	15911414.03	18913514.18
Com_2187_neg	LPC 20:4	C28 H50 N O7 P	589.33822	8.744	588.33087	No results	Invalid mass	No results	10808631.4	484872.0722	19289702.17	15148794.24	8428692.757	1746589.018	789027.1073	6666543.973	20366647.87	2588088.615	4156463.879	13736314.64	9662804.265	7400512.042	8425150.459
Com_2192_neg	(��)11-HETE	C20 H32 O3	320.23484	7.99	319.22757	Full match	No results	Full match	18846210.57	13373749.23	14026695.72	6945883.087	7472834.895	5131828.823	4810680.311	7846605.162	7988975.593	7272711.196	8334072.194	22628087.23	17091075.34	10501527.99	15234460.3
Com_2202_neg	Adrenic acid	C22 H36 O2	332.27131	10.423	331.26407	No results	Full match	No results	20613023.42	1543856.168	5297315.97	8424971.195	4787473.449	1312311.902	1483919.437	8145872.41	5032406.942	1555471.198	1521745.695	5396879.905	9468675.635	6860933.207	9984396.496
Com_2230_neg	LPC 18:0	C26 H54 N O7 P	569.36928	9.879	568.36182	No results	Invalid mass	No results	7331688.871	825182.9187	12467571.97	22292855.27	13812591.89	2313999.672	1209736.676	4431712.039	14789662.65	2200179.294	2063069.62	8172713.981	8325882.291	5757289.794	10246370.34
Com_2254_neg	Prolylglycine	C7 H12 N2 O3	172.08467	4.964	171.07739	No results	Full match	Full match	7198540.752	17766730.13	13900826.2	9167703.575	8914665.48	14000342.91	11818217.14	13214180.07	14438178.96	14051013.59	13953183.14	9474990.889	12848373.09	11382067.21	12971157.32
Com_2262_neg	2-(1H-indol-3-yl)-3-[4-(trifluoromethyl)phenyl]acrylonitrile	C18 H11 F3 N2	312.08801	5.67	311.08078	Full match	No results	No results	11394766.67	14525065.94	14114454.3	12198819.4	12080675.94	3139934.875	6715838.713	12270136.16	23417610.16	19243735.29	22471967.96	19844197.36	14579984.68	14637783.77	20061060.09
Com_2336_neg	Glycolithocholic acid	C26 H43 N O4	433.31887	7.585	432.31165	No results	No results	Full match	8654735.246	16781127.52	6425912.158	4345962.284	6042754.231	8217520.849	5086647.082	8485937.617	5351083.071	14699313.24	16593513.6	17571840.5	9782823.982	10529433.15	12622039.61
Com_2371_neg	Prostaglandin A1	C20 H32 O4	372.20045	5.081	371.19302	Invalid mass	No results	No results	18689572.7	13955199.22	5458383.009	2765651.608	2575414.838	2999165.901	16935771.63	8743112.482	5336743.611	4309290.341	4017022.479	3926282.298	8011694.506	7305443.947	9637181.615
Com_2493_neg	alpha-D-Glucopyranosyl 2-O-(2-methylbutanoyl)-alpha-D-glucopyranoside	C17 H30 O12	472.18027	5.131	471.17282	Invalid mass	No results	No results	1385873.998	14754474.1	2583624.145	2237597.663	4224838.964	4539892.043	9259541.991	6143520.951	2938575.837	19320976.81	13634018.37	4319220.553	6383918.94	6368465.634	7989660.129
Com_2499_neg	N-(2-oxo-3-azepanyl)benzenesulfonamide	C12 H16 N2 O3 S	268.08554	5.817	267.07825	Invalid mass	No results	No results	9982653.372	15398802.95	5799834.931	5785700.459	4480332.416	14076552.27	10556569.57	6402732.361	3285986.11	13132147.62	5417267.425	1571731.904	10925657.32	8577270.806	8675852.697
Com_2551_neg	19(R)-hydroxy Prostaglandin A2	C20 H30 O5	332.19856	6.917	331.19128	Invalid mass	No results	No results	9120820.331	15066217.05	14527645.75	8202059.15	10918253.39	4481249.083	4260561.618	8245110.618	8945014.268	8299225.579	8742232.684	13760174.59	10183240.94	9625781.662	11448049.88
Com_2563_neg	Dl-3-Hydroxy-kynurenine	C10 H12 N2 O4	224.07972	5.341	223.07236	No results	No results	Full match	1862375.249	14963900.73	1776689.948	1281757.729	1175693.283	3827387.843	1730257.049	2167283.287	1140296.365	7447223.534	3097700.856	878568.8516	3388033.327	3209969.033	3573100.516
Com_2583_neg	D-Glucarate	C6 H10 O8	210.03737	1.623	209.03014	No results	No results	Full match	6303779.239	10843923.02	11802646.51	9827854.223	9362704.966	18418718.78	13884809.14	6701498.92	9170390.19	6071723.538	7693169.624	9160145.698	6761950.013	7000169.568	8485155.067
Com_2606_neg	(��)9-HpODE	C18 H32 O4	312.22985	8.194	311.22263	Full match	No results	Full match	16587006.03	11527986.54	9508091.915	7038876.587	11951991.67	6623687.415	4744428.382	7485508.682	9572356.682	8686594.783	10712574.31	14250151.93	12075265.07	11618153	15161503.9
Com_2717_neg	dCDP	C9 H15 N3 O10 P2	387.024	1.887	386.01672	No results	No results	Full match	1389193.164	1387350.334	2003349.557	4254996.773	10462675.19	1841846.256	3903248.056	1352247.223	1619802.347	1381853.418	3220587.192	17104141.94	1418215.426	995779.9332	1556157.585
Com_2759_neg	Ribulose-5-phosphate	C5 H11 O8 P	230.01892	1.648	229.01151	No results	No results	Full match	9051177.226	3091973.456	10708054.48	6002586.819	6001685.834	5697323.587	5411404.047	7774278.573	17990880.84	2966341.977	3547439.391	4295987.643	7330754.647	5496860.057	5797816.438
Com_2762_neg	N-Acetylglucosamine 1-phosphate	C8 H16 N O9 P	301.05549	1.716	300.04819	No results	No results	Full match	11634351.12	10492231.14	12679486	9002895.355	6932404.781	13515564.48	16820853.16	14786917	16396711.12	10142910.32	17577922.75	9584129.08	9957125.218	10846780.89	17960005.46
Com_2795_neg	Ureidosuccinic acid	C5 H8 N2 O5	176.04303	1.532	175.03583	No results	No results	Full match	1666574.931	3069247.04	2709673.339	4741139.01	13752963.74	7942927.278	7487071.215	2588359.799	1966190.024	2680399.427	2894720.744	9400795.736	1901813.768	2024279.143	2451774.391
Com_2843_neg	Nicotinamide adenine dinucleotide phosphate	C21 H28 N7 O17 P3	743.07617	0.594	742.06897	No results	Full match	No results	10659789.25	9121348.048	13685459.01	13125990.52	8762838.94	12001426.09	9071181.717	6722412.144	10435130.16	7109914.721	5921535.302	5988146.581	10529494.31	7855882.916	9180988.195
Com_2855_neg	N-Lauroylsarcosine	C15 H29 N O3	271.21452	8.065	270.20724	No results	Full match	No results	808399.8148	1102124.459	563978.7493	369371.4414	357210.2618	2350459.58	944996.3648	883618.8947	702032.7808	16228746.8	1073296.273	1386408.604	2037483.571	2156036.669	3548845.346
Com_2880_neg	Gly-Ile	C8 H16 N2 O3	188.11598	5.139	187.10876	No results	Full match	Full match	9809904.256	12197613.47	8181386.592	9051392.359	7885620.514	7978151.241	17512284.44	14029045.85	10833319.87	12091260.65	16638156	8709810.416	9644564.56	10174441.83	10548620.92
Com_2885_neg	trans-10-Heptadecenoic Acid	C17 H32 O2	304.21644	7.563	303.20914	Invalid mass	No results	No results	14416957.94	5077460.706	11938716.68	10257749.54	7557201.414	5247505.428	7266026.722	9023603.351	12548913.88	337275.3984	7603252.379	10551015.71	10446975.7	11036252.26	11482375.31
Com_2968_neg	3-Hydroxydecanoic acid	C10 H20 O3	188.14111	6.902	187.13388	No results	Full match	Full match	12567750.3	12330103.13	11571206.41	10255887.38	10630672.29	5881780.327	4629619.776	7825104.063	11410913.29	10606083.67	11025506.65	11206767.82	10140535.65	10343676.72	13517092.79
Com_2996_neg	13,14-dihydro-15-keto Prostaglandin E2	C20 H32 O5	334.21428	6.64	333.20715	Invalid mass	No match	No match	7642798.493	4417606.92	1465094.719	1730103.577	1577926.124	550939.8727	4750379.32	13956641.3	13184923.98	4233345.332	7084211.84	10591534.01	5213791.611	5939680.106	8576769.084
Com_3034_neg	3'-Dephosphocoenzyme A	C21 H35 N7 O13 P2 S	687.14896	5.109	686.14154	No results	Full match	Full match	822382.7286	937302.8056	858659.5664	9518982.641	12410239	639755.2855	692445.2759	851821.9551	1289995.931	1202540.43	1162600.96	13729813.19	784081.7182	827407.4351	1332107.383
Com_3073_neg	3-Nitro-L-Tyrosine	C9 H10 N2 O5	226.05902	5.009	271.05716	No results	No results	Full match	2932567.55	9985065.584	2821989.909	1999115.041	1945172.803	14588280.66	7395073.105	1826338.775	1486811.461	4098134.774	2038805.02	827493.8634	3604442.23	2490411.928	3118937.944
Com_3197_neg	8-Bromoguanosine	C10 H12 Br N5 O5	361.00239	1.98	359.99481	No results	No results	Full match	1503435.328	1832689.845	1679740.228	4910729.549	1885226.335	3913369.894	3096508.246	1610717.777	1833599.34	2770017.192	2117408.452	13746455.23	1556609.548	1350343.24	1900700.034
Com_3234_neg	Guanosine triphosphate (GTP)	C10 H16 N5 O14 P3	522.99069	11.974	521.9834	No results	Full match	Full match	3124378.517	3270727.465	4204714.171	11109021.65	11280617.63	6882805.844	9277232.835	4285193.938	2968325.139	2302168.616	1915769.867	2036374.348	4587215.072	4918428.837	2368388.331
Com_3269_neg	CTP	C9 H16 N3 O14 P3	482.98372	1.566	481.97644	No results	No results	Full match	4530094.969	3059377.374	4815696.302	9384033.989	6453211.58	13329441.62	12124501.76	5901286.779	4435082.205	5925522.738	4405950.705	5240117.801	4524967.948	3534214.082	4303020.823
Com_3295_neg	Nicotinuric Acid	C8 H8 N2 O3	180.05334	5.355	179.04607	No results	No results	Full match	1095134.401	10619133.49	763532.0467	1015184.403	498120.1377	2938546.763	1118299.008	1042790.074	581203.5609	5249205.092	1541443.464	550716.3298	2417431.99	2097732.124	2364515.593
Com_3366_neg	2'-Deoxyuridine-5-monophosphate	C9 H13 N2 O8 P	308.04063	1.822	307.03336	No results	Full match	Full match	11712288.05	7180763.819	6957315.665	6391796.681	4579889.915	6484293.17	14515092.1	8571898.881	8280294.529	8265303.558	8724720.97	6350910.918	8925642.121	7203750.066	8863052.719
Com_3383_neg	2-(acetylamino)-3-(1H-indol-3-yl)propanoic acid	C13 H14 N2 O3	246.09991	5.722	245.09288	Full match	Partial match	Full match	212364.8267	661098.1899	4060024.82	6093132.069	5769265.957	6016227.507	4328510.395	9874469.95	9842071.616	251310.4246	11014936.59	12716697.04	5407527.09	6634510.477	8388163.749
Com_3413_neg	8-Aminooctanoic acid	C8 H17 N O2	159.12578	5.845	158.11853	No results	No results	Full match	11459704.77	8669066.662	8998197.843	8166703.973	8577569.761	6990529.814	4826126.761	7218310.621	10433622	9421235.482	9674541.401	9159882.822	9413694.809	7036798.225	9932740.178
Com_3439_neg	D-Ribulose 5-phosphate	C5 H11 O8 P	230.01911	1.221	229.01183	No results	Full match	Full match	8051379.566	8897852.941	5882412.846	7945852.103	10333798.56	8185453.172	5511149.133	5200790.056	5315117.387	10112123.68	9053421.592	5791600.831	7672828.487	8286705.519	9809079.113
Com_3448_neg	Abametapir	C12 H12 N2	184.09981	5.669	183.09251	No results	No results	Full match	2644736.562	2675065.909	5955553.215	8384210.83	10300786.45	2042684.885	3070615.207	3948163.619	6366829.6	3277522.782	9038772.781	5938745.259	5229662.251	4583051.201	7219346.402
Com_3454_neg	LPC 22:5	C30 H52 N O7 P	615.35351	9.122	614.34625	No results	Invalid mass	No results	1180637.23	230185.0302	5531330.384	3207366.578	3377804.67	1541170.311	322125.0633	2361805.368	4403414.462	2333842.833	4961269.248	12294009.99	1955606.743	1531094.438	2051036.187
Com_3510_neg	2,4-Dichlorophenol	C6 H4 Cl2 O	161.96366	6.692	160.95644	No results	No results	Full match	9406933.619	4713666.018	10170744.92	8479419.227	5951165.957	6054171.648	9541758.82	8665763.336	9679000.193	522460.7741	6960507.22	5794769.068	7265480.496	7115825.13	8925070.516
Com_3578_neg	10-Undecenoic acid	C11 H20 O2	184.14608	6.564	183.13884	No results	No results	Full match	10669167.7	5622592.311	5681001.084	8018620.612	5739539.833	4028887.241	3318836.689	3856154.73	8288872.734	4177876.426	4682604.982	8911073.285	6217686.563	5734569.836	7423192.074
Com_3608_neg	LPC 18:3	C26 H48 N O7 P	563.3223	8.605	562.31488	No results	Invalid mass	No results	961902.3722	1046616.953	6063640.333	3545180.923	3365381.011	2203873.966	386119.5976	1911324.514	4140698.782	3969084.246	8283120.69	11548686.53	1886996.842	1269894.466	1383127.631
Com_3648_neg	D-Ribulose 1,5-bisphosphate	C5 H12 O11 P2	309.98548	1.222	308.97845	No results	Full match	Full match	6670689.169	8657481.691	5268642.03	6658042.691	9472265.483	9387080.055	4965814.358	4944440.875	4671580.668	10373208.39	8787076.252	5641413.606	7418470.278	7369638.397	9021192.819
Com_3719_neg	Valproic acid	C8 H16 O2	144.11475	5.995	143.10762	No results	No results	Full match	10110997.56	5740605.433	4577137.644	7202763.531	4161559.102	3647745.607	5192713.632	4806125.35	6529826.877	6037163.505	5375615.658	5907223.591	6634048.133	4965940.135	8338064.916
Com_3720_neg	10-Hydroxydecanoic acid	C10 H20 O3	142.13565	7.143	141.12866	No results	Invalid mass	No results	8431711.763	8935464.728	8254324.337	6694633.177	6832112.906	6027744.913	4898457.021	5282400.704	8995521.663	5457328.528	5599369.918	5406998.954	6867401.434	6576518.544	8480159.343
Com_3726_neg	Arginine	C6 H14 N4 O2	174.11158	1.426	173.10429	No results	Full match	Full match	1012027.851	6323020.201	3015458.362	2177834.188	2503519.43	11086210.22	4887671.94	1546206.028	1405922.836	3159764.589	3244955.959	2989989.97	2777051.187	2540385.24	3293813.342
Com_3766_neg	N1-cyclohexyl-4-(4-fluorobenzyl)-1,4-diazepane-1-carbothioamide	C19 H28 F N3 S	349.19998	5.558	348.19284	Full match	No results	No results	779067.6625	6069643.55	2054005.429	1724030.352	1746716.205	5534002.456	3506389.784	6472106.5	4705830.496	10986178.3	7197750.436	2091594.143	4511232.96	4723503.763	5851099.528
Com_3847_neg	PC (16:1/16:1)	C40 H76 N O8 P	775.54549	11.408	774.53827	No results	Invalid mass	No results	2685412.924	2150927.773	1913328.245	85427.21321	1736160.285	9150085.203	12449825.33	3332163.703	5129187.537	1894946.376	3918637.863	47392.68237	2351717.183	1646380.502	1215134.228
Com_3866_neg	Xanthosine	C10 H12 N4 O6	284.07551	4.171	283.06818	No results	Full match	Full match	9585701.417	4445997.371	6126543.731	5964837.841	6137712.561	2134283.454	2643809.919	6218463.625	6738988.042	4748668.062	4324318.523	3089276.722	8601085.79	5893129.035	4909588.33
Com_3899_neg	PE (18:0e/18:1)	C41 H82 N O7 P	731.58373	10.968	730.57599	No results	Full match	No results	152769.6897	956151.3044	2368814.17	5312094.67	4835042.262	10401029.97	4191941.106	2573222.209	828680.1557	176102.4735	1768496.13	127545.2511	130917.4952	137869.1576	164540.0426
Com_3918_neg	1-(4-methylphenyl)-3-(2-pyridylthio)pyrrolidine-2,5-dione	C16 H14 N2 O2 S	299.07691	2.683	298.06967	Invalid mass	No results	No results	7095209.627	5806294.541	6149203.774	7756660.044	5409450.63	10331194.48	9794893.908	3206550.703	4377551.688	4226309.684	3419155.367	4339611.329	6703184.525	4874525.499	5979059.841
Com_4088_neg	Quinic acid	C7 H12 O6	210.0697	5.808	209.06236	No results	Invalid mass	No results	5858302.512	2412384.813	3096636.837	5974534.849	8046200.589	4778348.396	1240302.309	1662053.831	2205460.519	2423242.667	3063013.014	3071309.138	4549015.414	3064386.794	4280115.054
Com_4145_neg	Pyridoxine O-Glucoside	C14 H21 N O8	331.12727	5.101	330.11996	No results	No results	Full match	1332190.301	1503776.138	1817454.255	1973270.789	1259415.251	956789.4213	11092528.57	2411866.249	2260564.976	2059195.609	2950650.959	2527912.024	2038361.183	1568872.114	2603930.835
Com_4228_neg	15(S)-HpETE	C20 H32 O4	353.22832	6.91	352.22076	Invalid mass	No results	No results	3076844.665	2616392.99	1447309.637	825344.3835	1060647.132	836631.1216	4494668.415	8423123.547	7954769.08	4295861.113	4572225.665	1850682.073	3477069.241	4202826.038	6267869.229
Com_4239_neg	Adenosine 3',5'-cyclic monophosphate	C10 H12 N5 O6 P	329.05249	3.637	328.04495	No results	Full match	Full match	4936957.417	6966846.75	7736476.794	4125371.67	5800516.409	4208781.515	1126428.134	4999502.39	6623322.804	7420136.316	6320213.871	7049910.7	7399101.836	6913067.386	6277277.149
Com_4279_neg	Phenylpyruvic acid	C9 H8 O3	164.04721	5.255	163.04015	No results	No results	Full match	8206034.496	6688976.804	5302106.715	6372800.676	6242528.717	5596798.71	3359695.56	3447342.76	4741088.439	3790886.068	4022117.311	4564942.719	5357393.168	5318820.921	6280977.609
Com_4384_neg	MAG (18:4)	C21 H34 O4	350.24544	6.916	349.23807	No results	No results	Full match	7414399.246	6970303.343	6823063.835	3949695.394	6027422.911	4052560.185	2217418.636	3877376.306	4678620.679	4700949.63	5513234.19	4767501.498	6370608.86	4940739.177	6732342.388
Com_4437_neg	2-(Formylamino)Benzoic Acid	C8 H7 N O3	165.04244	5.853	164.03528	No results	No results	Full match	3793359.893	2813304.676	3196742.836	3399730.753	3578623.034	2140272.77	3361866.568	5347155.737	7956467.609	8498895.408	8089579.58	7695020.506	3485150.124	5877059.883	5855990.431
Com_4498_neg	Thymidine 5'-monophosphate	C10 H15 N2 O8 P	322.05634	4.703	321.04916	No results	Full match	Full match	5584201.76	6638439.054	5504050.927	3109238.032	4628875.205	1528800.029	1754775.606	3322973.397	5929326.332	6157807.683	5497656.234	4527810.239	4256960.502	4537792.845	6413016.674
Com_4585_neg	(3beta,9xi)-3-(beta-D-Glucopyranosyloxy)-14-hydroxycard-20(22)-enolide	C29 H44 O9	582.30414	8.193	581.29675	Invalid mass	No results	No results	1677270.971	6448080.857	2004796.401	756708.8751	1830188.476	2189794.758	925425.1986	1563285.078	974604.233	2184737.401	3363459.164	3394287.482	2897183.133	2382128.633	2940170.079
Com_4643_neg	Prostaglandin J2	C20 H30 O4	316.20368	7.291	315.19647	Invalid mass	No results	No match	1105403.705	1135385.211	953916.3308	682020.0606	1105268.927	524546.5371	615057.194	2418200.343	1028023.672	1290970.766	1004799.106	7777648.456	1811067.423	1377186.549	1865795.429
Com_4807_neg	Thiamine pyrophosphate	C12 H18 N4 O7 P2 S	424.0374	4.993	423.03003	No results	Full match	No results	3351937.962	3874598.046	5918448.012	6020432.283	5574619.602	2393584.659	2357783.631	3873891.241	4229213.18	4639714.407	4068109.479	7395498.075	5021422.064	5307426.197	4750529.185
Com_4940_neg	FAHFA (18:0/2:0)	C20 H38 O4	342.27666	11.457	341.26932	No results	Full match	No results	841133.2713	232839.6493	1213493.895	1937575.191	4628993.465	834878.2073	170273.9123	790987.7849	1191793.102	212156.8315	1393439.848	7088496.626	2569945.778	1285517.433	2270020.236
Com_5037_neg	Myristic Acid	C14 H28 O2	228.20878	7.009	227.20149	Full match	No results	Full match	2244009.06	5560689.291	2192037.097	1655711.042	2373427.303	1398264.85	999362.6062	1731593.741	1262736.887	1631902.731	3477391.829	3215442.95	2884710.134	2556688.636	3583727.278
Com_5058_neg	Lysope 16:0	C21 H44 N O7 P	453.28592	8.541	452.27835	No results	No results	Full match	782173.6822	1515843.617	2362666.636	3662616.918	1384025.971	2795596.335	3384243.625	2671632.97	2344982.696	2845303.993	6391718.461	6828477.205	1696931.141	1577638.043	2038080.981
Com_5100_neg	Deoxycorticosterone	C21 H30 O3	330.21928	7.802	329.21201	No results	No results	Full match	140886.6052	137379.0701	138326.48	162073.6643	127890.2953	169423.1712	212196.1804	155206.6087	161671.4351	178175.3518	160968.4518	6746993.625	465448.881	442094.5815	593838.5439
Com_5184_neg	Thymidine 5'-triphosphate (dTTP)	C10 H17 N2 O14 P3	481.98891	11.993	480.98163	No results	Full match	No results	2636249.752	3169630.877	2592424.652	2561415.51	5491344.557	2430886.18	1909646.907	1447795.866	2382409.784	1452315.723	1942235.132	1140142.343	3317501.454	4116550.884	2080069.062
Com_5238_neg	N4-Acetylcytidine	C11 H15 N3 O6	285.09587	4.932	284.08862	No results	Full match	Full match	2495796.727	3026327.049	3213040.451	3546164.614	2521315.237	2066277.362	1944564.526	5531847.234	5873984.644	6540299.478	4368749.997	4651024.685	3555305.751	3561695.807	3803503.8
Com_5344_neg	Xylitol	C5 H12 O5	152.06829	1.429	187.03775	No results	No results	Full match	2557109.148	2285850.047	3293662.613	3138630.7	2194583.029	6271971.873	5881033.971	2453481.276	2283041.083	2114625.635	1921654.922	2315140.709	1980388.329	1759871.731	2520577.86
Com_5430_neg	5-S-cysteinyldopaquinone	C12 H14 N2 O6 S	314.05638	5.41	313.04941	No results	No results	Full match	5553958.838	1831835.619	3398938.196	1831039.14	2039056.146	2056419.197	1612491.982	3325678.917	3338199.742	1915952.338	2953301.707	3636520.545	2039016.462	2390262.197	2758177.766
Com_5460_neg	LPC 20:2	C28 H54 N O7 P	593.36936	9.762	592.36237	No results	Invalid mass	No results	1192577.15	319440.5523	3573292.835	4138134.147	2879618.887	1065931.713	603115.2806	2169444.19	3198178.486	947996.7421	968696.78	6012142.833	2358636.516	1410771.499	2448322.979
Com_5540_neg	15-OxoEDE	C20 H34 O3	322.25055	7.551	321.24335	Full match	No results	No results	4139854.208	4741963.247	4264093.336	2680219.133	3440298.447	1909428.761	1453007.752	3252025.432	4569765.863	4402921.988	3933131.187	3970657.966	4065213.191	3742248.09	4483600.25
Com_5575_neg	2-[6-(1H-benzo[d]imidazol-2-yl)-2-pyridyl]-1H-benzo[d]imidazole	C19 H13 N5	312.1208	6.149	311.11359	Invalid mass	No results	No results	5303436.632	4508789.83	2433851.541	4477392.073	4561366.53	1265314.9	1801660.865	945560.44	1685606.291	2749579.586	2744701.239	2072937.67	2414983.606	2471425.995	3861006.122
Com_5582_neg	LPC 20:3	C28 H52 N O7 P	591.35343	9.12	590.34631	No results	Invalid mass	No results	2733873.033	242962.5367	4918620.917	3907922.489	2582612.036	584838.6007	485145.7356	2804787.897	4920071.169	3808909.364	589468.9542	3004096.53	3727528.5	3128711.859	3847808.608
Com_5688_neg	D-Proline	C5 H9 N O2	115.0633	1.457	114.05603	No results	No results	Full match	4377315.793	4543331.351	3924249.577	2165962.638	4536922.23	2297687.674	2219376.122	3206017.598	5800338.648	4632996.759	5574452.976	4343032.148	3915447.77	3754968.225	5203920.597
Com_5711_neg	8-iso-15-keto Prostaglandin E2	C20 H30 O5	350.20936	6.558	349.20209	Full match	No results	No results	5095304.255	2017080.078	2732518.544	1587521.095	1544608.212	1108879.224	865993.5068	1804162.882	1939631.391	1603908.196	1376198.328	2266996.72	1937091.359	2634355.268	1975656.775
Com_6379_neg	13,14-dihydro-15-keto-tetranor Prostaglandin D2	C16 H26 O5	280.16695	6.597	279.15952	Invalid mass	No results	No results	4211100.058	1218410.137	1201920.567	1621403.586	491453.5199	716122.6128	909468.1255	1412379.092	1335796.432	892059.1408	1377717.912	1346836.007	1284567.754	1476638.281	1961004.943
Com_6442_neg	diethyl 2-[(4-methoxy-2-nitroanilino)methylidene]malonate	C15 H18 N2 O7	338.11522	7.103	337.10794	Invalid mass	No results	No results	182445.0505	145716.1454	167709.5046	232280.6169	162268.2581	4560587.238	201320.881	165665.2579	214570.0243	195318.6812	214625.4682	214705.3879	164757.9863	160803.2483	229436.5075
Com_6507_neg	Lithocholic Acid	C24 H40 O3	376.2977	8.853	375.29031	Full match	No results	Full match	1327939.3	2613183.303	913353.3278	747022.085	842900.1562	1050779.701	1078587.108	1552409.413	776990.0496	2334264.334	3635138.676	4462012.624	1902158.053	2275029.589	2196913.729
Com_6674_neg	alpha-Benzylsuccinic acid	C11 H12 O4	208.0734	6.171	207.06607	No results	No results	Full match	3146003.707	3180910.332	2406506.026	2710539.32	2901992.872	1744251.573	1680668.175	2312291.469	2882220.729	3038239.394	3345236.071	3058571.869	3268104.693	2693464.343	4568236.252
Com_6713_neg	3-O-Feruloylquinic acid	C17 H20 O9	368.11226	1.429	367.10498	No results	No results	Full match	109533.1969	106301.2348	94288.06167	586272.0774	112266.2383	1070837.264	4970269.746	242561.9551	126952.1555	132893.768	195673.609	162948.1777	115531.8742	132894.6257	164668.8048
Com_6899_neg	PE (18:0/22:3)	C45 H84 N O8 P	797.59319	11.082	796.58484	No results	Full match	No results	286320.2341	951288.9	1961009.627	1824505.544	2311164.093	4026230.139	3214016.448	2764506.762	2072409.5	274656.3239	1331914.406	253262.9966	241620.0512	291687.6051	274952.1804
Com_6913_neg	1-(4-Methoxyphenyl)-2-propanone	C10 H12 O2	164.0836	6.516	163.07642	No results	No results	Full match	3648523.537	683933.0592	2770423.727	1588450.248	2560570.69	1000053.285	1119555.316	1881659.669	2924152.282	900897.0859	1339697.616	1010874.874	1378491.048	1842619.37	2381542.499
Com_6954_neg	Taurocholic acid	C26 H45 N O7 S	515.29158	10.14	514.2843	No results	No results	Full match	1757192.087	1706500.278	1374378.268	2121589.251	1958981.984	1240035.262	1378798.669	2087090.126	2727297.527	3993269.202	3296196.725	2036452.733	1533511.221	2333698.257	3008773.322
Com_7006_neg	Royal jelly acid	C10 H18 O3	186.12536	6.63	185.11809	No results	No results	Full match	3543198.276	3145916.205	2600341.812	2828400.636	2474673.644	1996170.869	1320777.85	1843410.345	3554073.778	3029205.205	2949224.027	2773779.382	2914369.256	2556388.075	2962166.327
Com_7038_neg	Adenosine-5'-diphosphoglucose	C16 H25 N5 O15 P2	589.08247	0.587	588.0752	No results	Full match	No results	2176793.099	1878474.469	2731177.998	3866592.473	2777924.514	2429611	3653400.621	2856436.878	3196765.772	3489392.497	3022188.324	2329216.257	2180105.045	2211397.588	3159626.11
Com_7160_neg	2-Phenylpropionic acid	C9 H10 O2	150.06819	6.552	149.06091	No results	No results	Full match	2113739.413	1580752.06	1869928.394	1914366.834	2627430.905	1859895.292	837240.8479	1708182.579	1971562.261	2426000.963	3809835.232	3741325.425	1701231.381	2201835.59	2637831.179
Com_7246_neg	Oleic Acid	C18 H34 O2	282.25554	7.508	281.24835	Full match	No results	No results	2721745.433	1782514.613	1951981.025	2200472.641	1698023.004	1282013.252	961609.6816	1625861.279	1689931.942	774139.7701	1375445.534	3660454.355	2497666.617	2069650.694	1975706.324
Com_7267_neg	4-Hydroxyretinoic Acid	C20 H28 O3	316.2042	6.636	315.19617	No results	No results	Full match	2222947.543	2943640.513	707190.6841	898770.3071	701697.2806	776924.7351	1264397.397	2936929.768	3481857.513	1178997.121	1957001.347	1401458.891	1395863.119	1954446.511	2232386.428
Com_7303_neg	19-Nortestosterone	C18 H26 O2	274.19307	8.758	273.18582	No results	No results	Full match	3088608.986	2554213.671	747750.5027	820022.1953	636115.9157	1251761.069	822531.5832	1152367.141	837831.5334	2431390.746	3800753.427	2202924.774	2287316.967	1985990.746	2188602.508
Com_7380_neg	Ala-trp	C14 H17 N3 O3	275.12685	5.283	274.1196	No results	No results	Full match	781405.7386	2686702.235	1046084.732	1420167.156	1124470.93	1711214.812	1774933.749	3039276.999	2297244.805	3571804.604	3108804.579	1577272.193	2165402.146	1994717.294	3384385.281
Com_7383_neg	Oxaloacetate	C4 H4 O5	132.00566	1.515	130.99844	No results	No results	Full match	1179594.676	1375684.654	3001399.947	1447714.613	2119712.723	1005921.371	1151189.718	1262823.371	2361622.504	1095600.008	1262156.851	3090465.733	1840441.087	1502968.829	1306639.051
Com_7590_neg	D-2-Aminoadipic acid	C6 H11 N O4	161.06844	3.879	160.06111	No results	No results	Full match	2490208.255	1746629.242	2323098.588	3345427.964	1854308.796	3306350.842	3114302.802	1786141.832	1502774.463	1509694.402	1294419.665	1747369.98	1974302.762	2124527.284	1600827.831
Com_7708_neg	2'-O-Methylguanosine	C11 H15 N5 O5	297.1072	4.865	296.09979	No results	Full match	Full match	2431992.404	2084339.617	2291245.65	2159657.654	1938359.664	1466673.625	1256096.035	2697998.284	3478556.889	2724242.986	2485324.281	2135230.891	2265744.911	2055533.262	2583901.968
Com_7741_neg	Anthranilic acid	C7 H7 N O2	137.04728	1.754	136.04002	No results	No results	Full match	1596153.268	1290893.944	1662663.771	1492806.128	1740540.151	989276.5079	1086912.426	2977440.82	1569558.187	2246116.747	2314392.643	2040258.201	2245598.35	1601757.391	2096724.793
Com_7856_neg	Pantethine	C22 H42 N4 O8 S2	554.24586	6.185	553.23859	No results	No results	Full match	1492494.638	1206646.649	946753.7999	1776453.195	2184326.875	976309.5116	970443.5854	1129041.58	1392464.935	929394.4476	890271.9037	883355.6361	2628366.161	1613712.491	1460020.894
Com_7920_neg	Sedoheptulose 1,7-bisphosphate	C7 H16 O13 P2	370.00659	1.215	368.99936	No results	No results	Full match	1104906.31	2485125.47	1963528.762	793037.9738	902490.7784	852863.7409	1310028.768	1312550.752	1879004.277	1692798.144	2325162.669	1794921.203	1760982.692	1668792.828	1776545.972
Com_7984_neg	Noradrenaline	C8 H11 N O3	169.07371	2.061	168.06631	No results	No results	Full match	2436307.288	2247603.22	2462784.092	2186743.711	1625941.702	2207766.082	1595609.878	2025499.587	2551164.59	3053466.935	2406771.086	2084700.605	2437721.714	1847266.998	3244015.365
Com_8056_neg	Adrenosterone	C19 H24 O3	300.17216	7.274	299.16489	No results	No results	Full match	527105.2717	477725.4198	395185.3544	236130.8522	457334.7552	152488.8067	381582.5473	790362.2209	348314.811	346293.0008	302443.5998	2978128.037	589497.0543	660147.5512	678912.4817
Com_8099_neg	9-HpOTrE	C18 H30 O4	310.21434	7.613	309.20706	No results	No results	Full match	1666328.023	2370634.675	1890776.48	1231226.203	1124715.53	1193920.295	1293519.725	2172880.998	1713373.249	2287677.113	2659174.394	2447067.683	1927870.925	1419797.277	2063852.524
Com_8188_neg	5-chloro-2,8-dimethyl-4-[(3-nitro-2-pyridyl)oxy]quinoline	C16 H12 Cl N3 O3	329.05433	2.291	328.04706	Invalid mass	Invalid mass	No results	1371958.788	1626124.35	1239623.42	973803.3823	1160135.776	1453161.532	2749664.973	2639016.935	1314446.642	1836818.894	2035276.722	1877670.606	1316209.711	1139103.427	1884604.969
Com_8441_neg	LPE 22:1	C27 H54 N O7 P	535.36373	10.952	534.35626	No results	Full match	No results	877161.0134	201113.062	736205.2531	2682044.839	2037241.407	204083.5279	284735.1817	157362.3698	513735.6595	422081.2349	121487.1734	198377.4188	765280.0581	400193.8566	614268.2557
Com_8468_neg	LPE 22:3	C27 H50 N O7 P	531.33168	9.804	530.32385	No results	Full match	No results	1314845.93	217874.2977	1032871.311	2664639.04	1367389.533	804708.7538	515253.4416	524694.8889	2019652.615	187671.3158	247650.9694	257914.2398	1042795.741	757422.5561	1208656.437
Com_8585_neg	Pentadecanoic Acid	C15 H30 O2	242.22455	9.8	241.21716	Full match	No results	Full match	2366459.673	947083.2086	2143875.049	2567825.238	1733181.155	1776746.205	1053765.283	1546769.826	1909383.658	1260876.212	1228867.775	1723359.571	1732499.531	1906974.216	2518148.455
Com_8806_neg	N-Sulfo-glucosamine sodium salt	C6 H12 N Na O8 S	281.0179	1.965	280.01062	No results	No results	Full match	2240938.96	995858.6987	1540148.947	1037912.408	616549.0454	868947.6751	1239002.159	1451549.84	1374466.689	1267540.21	2281191.85	718642.4416	1606150.817	1415052.823	1856161.836
Com_8929_neg	beta-Nicotinamide adenine dinucleotide phosphate	C21 H29 N7 O17 P3	744.07966	0.607	743.07239	No results	No results	Full match	1715580.408	1222835.406	1877481.347	2007497.883	1325628.666	2370027.076	1533252.205	1038402.713	1300637.69	1110436.4	843887.4678	1035040.025	1471064.792	1303525.95	1627753.555
Com_9175_neg	13,14-dihydro-15-keto-PGD2	C20 H32 O5	352.22442	8.196	351.21753	No results	No results	Full match	1156428.319	986736.3602	647498.6106	670762.9187	819666.5435	777766.6453	630014.3851	475220.5986	566407.7639	1047336.931	1150738.194	2209996.547	995047.3562	1095630.922	1148652.774
Com_9231_neg	Phe-Pro	C14 H18 N2 O3	262.13136	5.483	261.12408	No results	No results	Full match	228724.6651	1760529.16	475533.9559	852872.6838	628558.1682	763112.3901	165161.3832	805739.1641	1294284.433	1058750.634	1215570.236	886348.4357	233840.4237	199137.9536	312311.6612
Com_9568_neg	Ursodeoxycholic acid	C24 H40 O4	392.29226	7.056	391.28543	No results	No results	Full match	1223175.862	1619629.332	1341531.135	728618.3087	1143549.28	553497.935	434192.385	708539.1865	1376368.386	1248902.226	1114569.247	1003652.95	987324.2538	1072484.764	1226819.311
Com_9596_neg	7-Ketolithocholic acid	C24 H38 O4	390.27694	7.999	389.26953	No results	No results	Full match	1094703.914	1610183.365	559499.5969	592935.4844	628767.477	624773.1205	403237.5463	684733.4797	693750.5394	833750.5365	1032878.236	1070783.098	1015997.829	911527.1368	896153.5435
Com_9677_neg	Dithranol	C14 H10 O3	226.06307	6.549	225.05571	No results	No results	Full match	1773440.531	489182.0206	1367380.983	417895.829	753761.8047	816167.2345	790884.6779	594175.2539	598844.9941	401021.3668	480391.1595	487495.0973	1057729.426	714139.2072	806730.4892
Com_9911_neg	LPC 20:1	C28 H56 N O7 P	595.38539	10.058	594.37811	No results	Invalid mass	No results	1396722.107	184726.9836	1241560.783	1546074.348	1511185.715	596136.1886	516445.9044	626628.6866	1734786.763	188765.9724	235545.7957	1339103.75	1065286.282	720866.5036	1403195.407
Com_10097_neg	Vitamin B2	C17 H20 N4 O6	376.13803	5.747	375.13089	No results	No results	Full match	784356.8371	881822.8584	652778.2878	660926.4515	589589.5589	471890.9452	500769.663	655694.3371	974174.2186	602224.0363	1803004.777	897968.9085	648002.7984	826570.3623	898962.5292
Com_10183_neg	MAG (18:2)	C21 H38 O4	354.27696	10.73	353.26968	No results	No results	Full match	1526431.392	181003.6398	489524.6562	321643.0422	405952.4689	259766.7897	264100.8231	295175.702	329795.7503	169825.8411	216607.6804	444711.2037	644814.4769	348456.7235	503873.8111
Com_10295_neg	LPE 22:0	C27 H56 N O7 P	537.37944	11.531	536.37256	No results	Full match	No results	1336550.295	96153.56947	1145024.392	1619993.61	1301251.035	148184.2071	112302.0677	251844.7932	1075262.347	107933.9734	132237.4889	176584.6035	804537.087	751830.0412	858338.9493
Com_10455_neg	D-Glucuronic acid	C6 H10 O7	194.04237	1.237	229.01178	No results	No results	Full match	1404768.095	399093.9424	742998.5282	492133.8528	795616.4076	708829.1903	488985.9333	435523.9368	739220.0643	346949.6332	542397.5491	484632.1679	689121.4216	792323.0582	1139841.304
Com_11004_neg	Allantoin	C4 H6 N4 O3	158.04389	1.48	157.03627	No results	No results	Full match	1192643.251	851829.7558	601741.3394	898893.8431	791444.3789	1222459.535	1428292.824	708950.9973	762006.9581	808645.9985	647500.5475	1070707.631	760437.7637	790998.6199	764832.4821
Com_12958_neg	N-Acetyl-L-histidine	C8 H11 N3 O3	197.08006	1.484	196.07278	No results	No results	Full match	216186.3563	122288.0346	196402.3986	198539.0553	125573.9505	108517.0307	131807.3733	106165.8712	313134.8729	235593.8537	165245.5518	231039.811	190726.4068	156997.1453	159326.9726
Com_351_neg	Palmitic Acid	C16 H32 O2	256.24016	10.204	255.23291	Full match	No results	No results	182532691.1	47447802.07	123845277.5	123199430.3	125177522.4	57317138.44	56790089.93	96501954.42	91240039.07	48035911.61	68838952.36	173477037.9	133378448.7	109588776.3	140520762.2
Com_734_neg	S-Lactoyglutathione	C13 H21 N3 O8 S	379.10463	1.612	378.09735	No results	No results	Full match	1473530.125	1422173.301	1868743.546	1655430.73	46014685.7	1115637.973	1076639.215	1865101.918	2069716.503	1660033.618	1958204.708	85127427.78	1926100.975	1319789.731	1871691.417
Com_11_neg	D-threo-Isocitric acid	C6 H8 O7	192.02676	1.592	191.0193	No results	No results	Full match	2686075856	1907352936	3832125131	6394384067	4673812362	5049799985	6195233.099	4390919351	3390741751	2287931510	2799367911	4133282241	4094986561	2912058097	2970907224
Com_73_neg	Docosahexaenoic Acid	C22 H32 O2	328.23992	9.683	327.23264	Full match	Partial match	No results	995041705	262072280.7	312845244.5	332727236.4	216721449	69263573.63	117255495.4	465313453	229024427.2	108111583.6	164228233.1	357619847.7	549102419.7	469099273.8	649544443.6
Com_558_neg	Nicotinamide N-oxide	C6 H6 N2 O2	138.04264	1.726	137.03545	No results	No results	Full match	91018740.34	52064954.14	59019859.07	4537638.783	28223687.75	7511337.997	9713509.694	50416563.31	45693999.18	120432318.9	90504844.94	25688893.12	59854517.21	62234311.59	86656365.42
Com_538_neg	4-Hydroxyisoleucine	C6 H13 N O3	147.08942	5.091	146.08195	No results	No results	Full match	104735651.5	98889090.43	104893678.1	91562207.17	98588113.28	70070701.62	59650133.62	81303705.09	108756722.8	97490911.44	106222554.8	98306186.77	95168300.59	81179251.09	116204461.3
Com_356_neg	Gly-Phe	C11 H14 N2 O3	222.10029	5.223	221.09291	No results	No results	Full match	180310192.6	139116347.3	136106379.9	129402581.5	133604307.8	103602524.8	117252406.2	144799804.5	144428885.8	128308665.4	144325715.3	152850913.5	144397593.8	131380168.6	167504127.6
Com_369_neg	Taurine	C2 H7 N O3 S	125.01457	1.429	124.00729	No results	Full match	Full match	99446132.53	84026038.44	106838468.4	83240805.97	93557311.86	188692038.2	206944087.9	124304988.9	172988640.9	81929413.54	157274642.2	106533958	88443883.59	75180723.57	106698747.3
Com_4962_neg	Cys-Gly	C5 H10 N2 O3 S	178.04105	4.927	177.03372	No results	No results	Full match	4663992.102	5685630.753	3894943.8	4067268.276	2870137.578	3378420.247	3328483.829	4371036.512	3040261.558	4428561.777	3958738.02	1587743.077	3871544.175	3612126.679	4074871.084
Com_1420_neg	Guanosine	C10 H13 N5 O5	283.09151	3.232	282.08411	No results	Full match	Full match	881725.0723	3604782.358	5992300.28	19230343.06	31522182.32	11105706.58	884363.5339	1037810.896	29998620.81	3710148.156	14086385.52	23718146.99	952636.3476	1139245.12	921252.3317
Com_300_neg	LPE 18:1	C23 H46 N O7 P	479.30099	9.421	478.29373	No results	Full match	Full match	111054171	11771848.37	201046776.2	154257793.8	124232647.1	31059206.77	7503342.473	119002629.8	207344888.7	39840177.13	77456970.26	218319931.1	137523488.5	106265631.3	176226570.1
Com_756_neg	N-Propionylglycine	C5 H9 N O3	131.05813	2.36	130.05086	No results	No results	Full match	46465948.68	32112513.51	42344959.99	82346671.92	31316799.51	45528186.57	18994792.07	51183983.44	51741440.19	44864031.04	38818585.54	56411363.17	40336878.1	34992678.47	46802583.32
Com_672_neg	3-Hydroxypicolinic acid	C6 H5 N O3	139.02679	5.954	138.01956	No results	No results	Full match	87332572.33	4090356.709	68596604.03	58656516.14	70874315.61	5693920.251	6653810.438	17183268.56	89810308.25	10019839.98	8442845.538	11421246.12	36743365.54	35652510.6	48916154.8
Com_871_neg	LPE 20:5	C25 H42 N O7 P	499.26985	8.459	498.2626	No results	Full match	No results	9631244.053	555873.4472	57864353.67	37997991.57	34906787.97	14754172.29	734689.7615	12579673.15	60311125.64	24016830.31	49947950.81	58903425.74	16123735.8	14867764.69	13618010.46
Com_833_neg	LPE 20:3	C25 H46 N O7 P	503.30113	9.178	502.29379	No results	Full match	No results	36146563.4	1500599.16	51902069.4	72841160.5	47996687.2	6003506.008	3018597.807	12376799.19	42321926.97	4558221.194	5116257.001	13347237.84	29653759.91	18664114.17	29270973.43
Com_938_neg	H-Trp-NH2.HCl	C11 H14 Cl N3 O	239.08262	5.457	238.07503	No results	No results	Full match	45552476.04	50251883	32619565.84	35187450.82	33302934.59	28045145.03	23536418.56	33176034.14	38485166.27	35584488.01	39068291.23	40876892.94	37790384.43	33915754.66	45796309.48
Com_1239_neg	3,8,9-trihydroxy-10-propyl-3,4,5,8,9,10-hexahydro-2H-oxecin-2-one	C12 H20 O5	244.13089	5.752	243.12366	Full match	No results	No results	16055707.81	13889575.11	14260350.83	30975442.52	28907181.27	19230043.86	4786880.135	32697705.65	17658846.35	44937423.34	41295833.11	37767275.4	28142928.32	17691647.31	23847656.97
Com_510_neg	4-Oxoretinol	C20 H28 O2	300.20856	8.984	299.20117	No results	No results	Full match	29509612.92	39107793.34	25071911.72	10819532.67	19150698.93	15424368.7	11928878.87	28665158.67	20206617.71	22302432.56	19533431.68	131528267.6	34246051.19	32980377.67	37432375.92
Com_1094_neg	Methyltestosterone	C20 H30 O2	302.22422	9.644	301.21695	No results	No results	Full match	25251014.86	42214900.6	31278420.5	31623966.43	19726379.24	5157504.248	10811446.07	26055446.8	30987430.33	14386968.96	12376682.73	24838990.42	24476840.91	22259039.78	27411779.22
Com_735_neg	1,3-Dimethyluracil	C6 H8 N2 O2	140.05827	1.695	139.05093	No results	No results	Full match	77709154.86	47080534.82	37860632.65	2365279.642	15248789.61	1644221.469	1646383.9	27575786.04	34124772.47	65536194.85	41593795.32	13022888.9	35038760.46	35621326.87	62692335.05
Com_2737_neg	L-Asparagine	C4 H8 N2 O3	132.05336	1.456	131.04599	No results	No results	Full match	11438472.76	9103618.26	6403438.363	9502236.497	7899543.39	17048220.56	15279373.5	7397846.901	7779332.297	7684186.56	7866735.909	9293337.327	7246021.835	7805322.694	8715114.013
Com_2314_neg	L-Ornithine	C5 H12 N2 O2	132.08977	1.447	131.08249	No results	No results	Full match	18132843.89	4952301.485	8156449.44	15613348.66	9513637.887	9444689.487	24772408.19	9500674.783	11370409.67	6362033.777	8268750.264	11767860.5	9437067.624	7957872.165	11264515.77
Com_521_neg	Asp-Phe	C13 H16 N2 O5	280.10574	4.766	279.09836	No results	No results	Full match	36243864.03	103560599.1	49512662.95	28130922.6	30202454.83	39185300.14	35897415.52	65314815.07	53890411.56	100845474	66953435.58	29073043.7	57449714.89	57667162.63	43195514.01
Com_4617_neg	N-Acetyl-D-tryptophan	C13 H14 N2 O3	246.10002	6.13	245.09285	No results	No results	Full match	2484951.326	6061681.326	5066889.103	437979.6967	3078760.277	4390558.855	3411017.654	6482835.966	3531805.445	4562072.611	8271137.579	1374811.799	5500557.757	4848485.362	6116359.659
Com_1827_neg	LysoPE 18:0	C23 H48 N O7 P	481.31745	9.299	480.3096	No results	No results	Full match	4214112.063	916427.1171	12427251.85	8431858.336	10304575.63	6887834.693	1054515.455	9746380.033	9728448.412	6494032.107	14214327.79	28576727.08	8431129.572	5477812.91	9424686.653
Com_5272_neg	6-Keto-prostaglandin f1alpha	C20 H34 O6	370.23525	6.43	369.22821	No results	No results	Full match	5851050.513	2747212.158	1876586.601	3943687.578	2512270.703	904429.0705	1544003.268	3621909.819	4550417.027	2357135.943	2470286.147	2092617.716	3404445.358	3699015.761	4170040.774
Com_6884_neg	Deoxyguanosine	C10 H13 N5 O4	267.09586	5.094	266.08911	No results	No results	Full match	1741484.577	1774216.989	1799780.254	2011389.562	3355173.054	2210880.448	2477362.193	2165629.743	2281642.195	2085800.338	2336583.274	2463374.304	1519799.071	1895988.427	2684800.92
Com_1651_neg	Octadeca-11E,13E,15Z-trienoic acid	C18 H30 O2	278.2242	9.473	277.21683	No results	No results	Full match	29077101.37	14664121.25	7512279.043	3772788.417	3089434.339	28459153.98	2561939.92	11393464.08	4792183.773	6848951.888	4203397.759	4625317.079	14399526.26	13519508.04	18700314.68
Com_4306_neg	5'-Adenylic acid	C10 H14 N5 O7 P	347.06404	2.515	346.05676	No results	No results	Full match	4579715.394	5059539.428	3881735.068	4763064.785	3147982.282	8946432.36	9700252.05	5187776.928	6287960.412	8746753.516	6143026.285	7221453.729	4864613.924	4657243.533	6816565.927
Com_1299_neg	D-Gluconic acid	C6 H12 O7	196.05809	1.449	195.05081	No results	Full match	Full match	10668075.79	8434877.368	9583029.661	17699978.38	7807029.208	41900329.81	49624802.21	5947845.579	11399330.49	9088131.36	9684655.823	10094995.68	13666729.58	7153799.859	10070278.83
Com_4742_neg	1,4-Dihydro-1-Methyl-4-Oxo-3-Pyridinecarboxamide	C7 H8 N2 O2	152.05829	5.674	151.05119	No results	No results	Full match	3371333.286	6085768.403	2194557.072	4184171.662	2855044.964	2109677.102	2215749.706	1638235.269	2255449.505	5581951.177	2400009.032	2488975.505	3764382.888	2983453.601	2986309.002
Com_4845_neg	Lysops 22:5	C28 H46 N O9 P	571.28854	9.178	570.28125	No results	No results	Full match	4444954.793	256569.3755	5844220.609	7317180.476	5417667.983	655004.9427	543244.7375	1929952.665	4218263.486	386258.9908	716733.9121	1650181.512	3958130.333	2673648.446	3252790.183
Com_4172_neg	N-acetyl-L-ornithine	C7 H14 N2 O3	174.10018	1.481	173.09286	No results	No results	Full match	8541543.418	7082942.352	6416589.483	4813005.125	5337046.74	5921956.477	5406320.784	5199213.548	7079378.622	6258748.826	5281575.885	6811723.268	5827413.475	5415067.17	8122625.652
Com_578_neg	CDP	C9 H15 N3 O11 P2	403.01764	1.8	402.01031	No results	No results	Full match	23810783.39	54946006.05	49771098.23	87621292.2	63264143.68	69011144.45	133332730	94815979.87	89021491.15	72817012.37	37459632.85	71963270.58	46333188.63	51842240.84	52088076.94
Com_2588_neg	glutathione disulfide	C20 H32 N6 O12 S2	612.15207	4.687	611.14471	No results	No results	Full match	4442937.409	14786872.63	8349752.12	12407117.37	10103808.05	11079729.99	10708327.89	7811972.307	6161183.485	7956527.027	10275516.13	5451414.653	7551023.511	9311959.167	9885997.898
Com_257_neg	Glutathione	C10 H17 N3 O6 S	307.08363	2.296	306.07635	No results	No results	Full match	5966237.707	18637367.74	11342088.87	144526741	160194709.2	24626854.08	23412782.05	14765883.46	9128600.577	12021670.8	14480714.42	272855796.7	13400591.5	12393717.4	18563739.59
Com_357_neg	Flavin adenine dinucleotide	C27 H33 N9 O15 P2	785.15767	6.01	784.15039	No results	Full match	Full match	97231987.16	73544904.16	94893101.39	91075680.85	99929114.06	197227971.5	51860390.84	70134612.69	210819873.9	86595837.08	101591610.5	87605758.35	72947679.62	94844545.88	89480340.12
Com_6747_neg	Folic acid	C19 H19 N7 O6	441.13947	5.939	440.13193	No results	No results	Full match	2534960.847	2649546.838	2775585.184	2619572.68	2095215.699	1772944.15	1003050.897	2207695.298	1436448.714	2006127.027	1893810.902	1679500.346	2434708.186	3238357.504	1914254.963
ID	Name	Formula	Molecular Weight	RT [min]	m/z	mzCloud_Results	mzVault_Results	MassList_Results	pos_SUCLG2_1	pos_SUCLG2_2	pos_SUCLG2_3	pos_SUCLG2_4	pos_SUCLG2_5	pos_SUCLG2_6	pos_WT_1	pos_WT_2	pos_WT_3	pos_WT_4	pos_WT_5	pos_WT_6	pos_QC1	pos_QC2	pos_QC3
Com_2_pos	Oleamide	C18 H35 N O	281.27146	9.745	282.27878	Full match	Full match	No results	22495501949	2893772436	16231300765	19193428427	4280091514	1817347751	6119579598	26987037867	36222892723	2811491217	4322312063	18549859122	16198310939	14486058677	19148972721
Com_24_pos	1-Palmitoylglycerol	C19 H38 O4	330.27647	9.723	331.284	Full match	Full match	Full match	1305805664	204154256.7	2799715938	4956008215	2485061245	286385762.3	363434434.4	4225094699	6468431900	736628968.1	3032649349	11626060598	4540141230	3819599741	5744050786
Com_55_pos	Indole-3-acrylic acid	C11 H9 N O2	187.06344	5.245	188.0708	Full match	Full match	Full match	5302538090	4525567609	2864738605	4140526376	1179699635	560455581.9	4823249062	4407053735	4731121399	3662357530	3329099705	4401532108	4174256649	4593463822	5233485680
Com_59_pos	Hexadecanamide	C16 H33 N O	255.25598	9.539	256.26324	Full match	Full match	No results	4050802679	536200325.1	4740706873	2907803260	531264189.4	796687330.7	1000023629	4951211140	4934811998	391185919	1556168583	3785435631	2769190914	2486042960	2589969436
Com_108_pos	Spermidine	C7 H19 N3	145.15769	1.181	146.16508	Full match	Full match	Full match	1647192678	1724427676	1749596996	3164583467	2394721170	1021028120	2687989074	1649322460	1679534174	2258321231	2290260522	2049113032	1406295198	1742457041	1806887635
Com_112_pos	Acetyl-L-carnitine	C9 H17 N O4	203.11547	1.745	204.12262	Full match	Full match	Full match	2049014895	2780244301	2262880436	2950152020	1019796331	431048213	3018029793	1888907021	2198901104	1503127794	2032313239	1633791349	2118283099	2404384344	2677082870
Com_131_pos	Stearamide	C18 H37 N O	283.28727	10.352	284.29453	Full match	Full match	No results	2148435626	79556089.02	1861978043	1744119534	331430417.3	535554361.8	232624012.5	1361556983	2721986961	105041580.7	234145362.1	787595295.8	1129270921	753639110.2	1137426283
Com_136_pos	Nicotinamide adenine dinucleotide (NAD+)	C21 H27 N7 O14 P2	663.10894	1.954	664.11646	Full match	Full match	Full match	1913813779	1990179979	1962397945	1483758504	1600771900	889148689.4	3526109580	1183724245	2093790973	1554309016	1579380249	759962073.3	1400652154	1415788078	2110208470
Com_137_pos	Creatine	C4 H9 N3 O2	131.06945	1.46	132.07663	Full match	Full match	Full match	2342137253	1620457389	1488096802	1732865414	1016516046	641879545.5	1749750420	1466188669	1563079121	1573822973	1240896515	1566599521	1640670944	1654560911	2073419905
Com_163_pos	L-Pyroglutamic acid	C5 H7 N O3	129.0426	2.194	130.04982	Full match	Full match	Full match	1857500518	874454723.7	981548062.9	1404589962	1349912655	679577156.6	2977682959	1031298612	1052633867	921087314.1	740981428.8	1389515772	841156401.5	798342699.8	1374742956
Com_167_pos	Proline	C5 H9 N O2	115.06352	1.658	116.07065	Full match	Full match	Full match	1761185222	1572672298	1824977580	1168759455	519204701.9	260519142.5	1870486487	1697474029	2055008273	1377623343	1234778245	1890674314	1675552740	1757126107	1410515582
Com_208_pos	D-(+)-Proline	C5 H9 N O2	115.06361	1.772	116.07088	Full match	Full match	Full match	1193421414	1004086159	1113919371	890919274.1	519204701.9	260519142.5	1824684262	1464295902	1579442741	1264741604	1097700856	1207651080	1211521812	1295005101	1480135720
Com_254_pos	D-Sphingosine	C18 H37 N O2	299.28216	7.069	300.28925	Full match	Full match	Full match	624362159.5	27197182.43	666657104	1251495388	180712644.8	17627984.02	89192716.57	464874534	1236214851	55006471.34	149973920.8	420485703.7	488197667.5	487675319.6	410800715.4
Com_316_pos	Indole	C8 H7 N	117.05815	5.245	118.06544	Full match	Full match	No results	931511964.5	762595613.9	427947675.4	721650671.4	192456813.8	86561175.46	829167251.2	742809695.2	750200587	585988018.3	559746176.5	744190191.7	725716325.9	780105799.8	876284204.9
Com_324_pos	DL-Carnitine	C7 H15 N O3	161.10505	1.439	162.11244	Full match	Full match	Full match	765756669.9	717772578	660042835.9	928134020.2	768682739	469403626.4	663076730.8	677218122.1	759838861.4	783693875.7	586298281.3	872308936.5	669489470.5	776751862.8	960583241.9
Com_343_pos	Propionylcarnitine	C10 H19 N O4	217.13137	2.866	218.13876	Full match	Full match	Full match	601540300.9	784768097.7	660741982.9	837925120.9	144593263	56364394.19	272684083.9	460125047.7	647633954.6	485246394.3	404040587.4	578520687.8	574594140.9	660010966.3	724675092.3
Com_398_pos	Choline	C5 H13 N O	103.10003	1.406	104.10741	Full match	Full match	No results	489333736.3	631793346.2	633217928.3	596477725.1	273548626.2	147636963.1	711679184.7	714009937.4	755557636.7	603059135.9	554318563.4	672758381.1	497820564	599146714.4	752178629.4
Com_441_pos	Adenosine	C10 H13 N5 O4	267.0965	2.882	268.104	Full match	Full match	Full match	22899253.91	7224873.293	23082172.83	257693635.2	135474390.1	47047689.07	13765414.29	10521288.31	93129563.96	50630375.13	395636678.8	632200257.9	18897063.38	19921847.35	30634064.06
Com_461_pos	N8-Acetylspermidine	C9 H21 N3 O	187.16835	1.428	188.17534	Full match	Full match	No results	358370669.8	472910923.9	375871648.5	470939616.5	107444247.9	63426960.98	377989665.9	559980784.8	595222708.4	612541025.1	468875176.8	503421474.7	432808852.2	478546721.9	543830415.1
Com_559_pos	2-Amino-1,3-octadecanediol	C18 H39 N O2	301.29784	7.187	302.30502	Full match	Full match	Full match	236537858.1	7644989.271	274078936.7	474549267.5	73903576.11	8447634.27	28771418.78	147407122.3	465981630.5	17548325.53	38760445.5	92033927.14	187809025.4	174413244.4	150177126
Com_646_pos	Glycerophospho-N-palmitoyl ethanolamine	C21 H44 N O7 P	453.28522	9.252	454.29248	Full match	Full match	Full match	159749552.7	12028713.37	293360832.8	179096420.7	33817588.08	9710253.621	20274505.16	271977387.4	421220830	23084844.02	102592251.4	207962624.8	160965158.4	142913960.9	144478978.1
Com_725_pos	1-Methylnicotinamide	C7 H8 N2 O	136.06359	1.444	137.07101	Full match	Full match	No results	98839097.21	96627482.62	91544952.15	93931472.84	38496680.71	21398198.77	298928551.5	318743708.1	254399538	259023078.2	268650079.8	238866638.7	155663776.9	180005650.3	213228550.9
Com_734_pos	tert-Butyl N-[1-(aminocarbonyl)-3-methylbutyl]carbamate	C11 H22 N2 O3	230.16329	5.285	231.17058	Full match	Full match	No results	25398312.73	174098244.3	20504032.66	98026988.99	12251263.8	15860102.29	223174309	311281126.7	45996055.58	84709188.21	185602683.6	87287969.51	113004603.4	108178416.7	125770737
Com_768_pos	Spermine	C10 H26 N4	202.21576	1.208	203.22305	Full match	Full match	Full match	7479481.125	3713017.441	5270342.544	105588005.8	384633329.6	41105608.59	11942157.95	3972363.008	8734175.5	16097608.33	6599823.86	25840863.12	4772263.706	6459969.208	9374067.51
Com_780_pos	Coumarin	C9 H6 O2	146.03672	2.289	147.04388	Full match	Full match	Full match	281567604.1	271212392.1	245749152.8	271028809.5	62949482.57	28062331.03	183315136.7	231481965.7	298242663.1	202362860.5	176640863.3	270178166.9	234645252.5	274981501.6	300691994.4
Com_809_pos	��-Glutamylcysteine	C8 H14 N2 O5 S	250.06225	1.675	251.06953	Full match	Full match	Full match	7766167.216	9943409.623	11373304.75	127899655.6	3601435.015	3644550.349	20554642.19	10741219.03	14749042.42	15254388.01	14518030.2	282221163.1	9856679.05	9011127.723	12025384.25
Com_873_pos	Betaine	C5 H11 N O2	117.07911	1.639	118.08644	Full match	Full match	Full match	233997214.2	236281458.3	200564111.2	226929271	110531666.6	55461745.05	175023537.6	244468433.1	237968542.7	212474705.2	190227726.4	235963087	230978338.2	234090812.2	247397712.6
Com_950_pos	Pyridoxal 5'-phosphate	C8 H10 N O6 P	247.02449	2.427	248.03163	Full match	Full match	Full match	234059325	134430362.8	136192996.4	7129833.503	2337291.667	11654322.22	90992657.94	141805860.9	165266549.7	101453245.3	109588642	5202580.937	126149521.3	149384406.3	193899653.3
Com_1086_pos	Palmitoylcarnitine	C23 H45 N O4	399.33468	7.411	400.34195	Full match	Full match	Full match	94105547.8	51197914.43	113958889.3	95938487.29	23977650.76	8493432.488	34100477.96	146618272.5	118903649.4	29006167.99	103152842.5	195048077.5	105115653.5	102347976.9	87222798.14
Com_1137_pos	Pyridoxine	C8 H11 N O3	169.07374	2.042	170.08112	Full match	Full match	Full match	125037731.3	159849526.1	141312840.1	191802425.5	29527328.94	11940002.82	97523936.75	132045356.4	147789392.8	132953922	127044608.9	129384651.2	131333677.7	147019255.4	174466102.6
Com_1242_pos	N-Acetylserotonin	C12 H14 N2 O2	218.10603	5.384	219.11333	Full match	Full match	Full match	26150327.27	20418103.06	18455565.91	116127069.2	13423361.05	3856862.32	26952139.95	36432415.12	35273262.02	42325605.57	65919212.62	164189891	62722001.08	69591586.18	69547494.6
Com_1375_pos	��-L-Glutamyl-L-glutamic acid	C10 H16 N2 O7	276.09533	1.501	277.10242	Full match	Full match	Full match	142746441.7	23225911.71	115155982.9	18329817.94	2876543.362	3146101.248	18958618.62	35308603.18	70833420.08	10430579.5	15596285.04	21836668.75	47811917	43113621.65	49853199.91
Com_1411_pos	L-Glutamic acid	C5 H9 N O4	147.05304	2.059	148.06041	Full match	Full match	Full match	118175285.4	115110906.8	89174006.57	106422661.9	5876160.151	3684237.628	21788664.25	92270720.18	130508670.9	98505478.03	93671710.87	95232208.33	112993371.1	136049167.4	159822073.8
Com_1430_pos	Thiamine	C12 H16 N4 O S	264.10417	1.453	265.11099	Full match	Full match	No results	128530882.6	92373028.56	81197210.98	78382629.48	31082856.44	18631928.1	93368827.46	108286482.2	102805068.3	137084357.6	69821395.59	125647284	112227899.8	123525861.4	124115779.2
Com_1548_pos	Penicillin G	C16 H18 N2 O4 S	334.09873	5.403	335.10608	Full match	Full match	No results	120462363	111884067.3	90399637.22	118603210.4	14220756.67	4615098.1	88899292.33	109503935.1	99375686.61	91173206.7	86913705.8	82839195.62	93391994.6	98260590.35	119783398.4
Com_1667_pos	Paracetamol	C8 H9 N O2	151.06325	2.044	152.07057	Full match	Full match	Full match	76475042.85	94899337.28	71527624.48	113546460.3	20368865.89	13588412.87	42484643.87	75899720.5	80954229.57	77150134.87	77019564.28	71650198.45	77599674.41	85458440.89	102386011.2
Com_1939_pos	7,8-Dihydrobiopterin	C9 H13 N5 O3	239.10166	2.218	240.10876	Full match	Full match	No results	59674672.02	80988218.19	84260346.84	61549287.27	11313569.43	4853122.506	65932793.65	19930811.04	21530815.71	10539165.98	30283517.97	84560315.39	79334843.67	81332880.22	91803572.32
Com_2015_pos	Hexanoylcarnitine	C13 H25 N O4	259.17876	5.509	260.186	Full match	Full match	No results	77830961.8	62254573.51	52655742.22	86822668.3	3511166.187	1486705.923	29662653.07	40433354.8	43407601.99	28774751.21	27137724.64	25804795.22	66495934.1	64534997.82	68011940.81
Com_2066_pos	Creatinine	C4 H7 N3 O	113.05898	1.448	114.06623	Full match	Full match	Full match	52806488	74711611.92	61243682.99	67456847.18	25281487.48	18529090.65	71729753.04	63822657.88	61898377.75	69121931.67	61613550.41	66841959.64	61002163.13	69750064.13	71546677.28
Com_2177_pos	Epinephrine	C9 H13 N O3	183.08966	5.126	184.09688	Full match	Full match	Full match	74946180.66	55808685.66	21966654.5	51376069.21	14825398.97	6626515.365	68025239.76	46793690.51	68460935.42	31348716.64	53004250.97	20302971.21	52014728.92	31796882.67	44009281.41
Com_2229_pos	cis-4-Hydroxy-D-proline	C5 H9 N O3	131.05858	1.46	132.06606	Full match	Full match	Full match	61090458.38	61588861.11	37734785.55	61531103	77128678.25	57634411.62	31994318.42	53805387.58	45351157.23	39290051.42	34039643.19	65476518.78	45060699.99	56407336.57	85052281.97
Com_2247_pos	2-Arachidonoyl glycerol	C23 H38 O4	378.2766	9.215	379.28387	Full match	Full match	Full match	6862934.801	1144609.96	23777679.3	9051246.12	2312717.321	1658388.624	2284809.283	71056553.76	58691051.29	3028610.618	4169178.38	6443789.192	8425532.735	8576081.081	12360443.45
Com_2331_pos	L-Tyrosine methyl ester	C10 H13 N O3	195.08961	4.985	196.09695	Full match	Full match	Full match	28101023.71	19209655.29	28231347.82	63571728.34	17164823.27	8217435.033	23176358.42	28316034	42247941.87	41896261.15	37499463.58	67723544.7	39830281.7	41632252.68	45259298.81
Com_2337_pos	Pyridoxal	C8 H9 N O3	167.05809	1.777	168.06503	Full match	Full match	No results	16937221.3	44864061.96	45799072.3	4860235.309	5901016.502	12406229.16	41262656.54	62779071.26	76923650.61	48428869.49	43055221.3	11316679.83	41601304.42	57233438.33	54166930.41
Com_2347_pos	Prostaglandin B1	C20 H32 O4	336.2295	7.175	337.23608	Full match	Full match	Full match	67547305	47086062.87	39946630.02	60357527.01	11188448.77	5212632.125	32721923.19	46778110.32	45195699.23	36949894.11	45125873.29	63163450.52	38260824.55	45430509.8	49887148.99
Com_2402_pos	Biopterin	C9 H11 N5 O3	237.08603	2.429	238.09357	Full match	Full match	Full match	40990222.88	51928351.34	22214892.58	19607585.83	11056121.02	14506579.36	37436611.25	52351722.68	62788878.62	66920567.91	33165433.63	26994867.06	34227000.04	37646465.7	40217876.73
Com_2425_pos	Caprolactam	C6 H11 N O	113.08454	5.425	114.09184	Full match	Full match	No results	41192599.94	59945904.75	30664706.93	39045578.39	3062421.199	3549552.484	40298579.12	40616171.9	29436755.39	36156682.02	21495429.75	33100618.26	36462593.7	35718079.18	41571330.76
Com_2592_pos	N-Acetylornithine	C7 H14 N2 O3	174.10034	1.972	175.10765	Full match	Full match	Full match	24694952.1	39754952.48	30810378.6	26976316.85	6498010.076	5932279.431	39177897.26	58460952.59	46909900.81	37375692.37	43239266.78	19952735.57	33577195.84	25973147.94	39083975.87
Com_2786_pos	N3,N4-Dimethyl-L-arginine	C8 H18 N4 O2	202.14287	1.466	203.14999	Full match	Full match	Full match	54116993.75	47943354.6	37523380.95	45047523.12	24181630.51	11249305.14	47593393.25	44840018.87	48813655.71	42011010.15	34836538.73	47007701.21	45197120.14	48571246.53	54811835.01
Com_2814_pos	1-Phenyl-3-methyl-5-pyrazolone	C10 H10 N2 O	174.07934	3.723	175.08653	Full match	Full match	No results	24314405.6	30787550.22	11394893.73	14045849.96	3413313.901	2096894.483	21158995.44	29416090.58	33503628.2	54240224.2	19545977.11	16884817.33	13753721.05	15157439.93	18177977.52
Com_2843_pos	4-Methyl-5-thiazoleethanol	C6 H9 N O S	143.04065	4.792	144.04797	Full match	Full match	No results	4030996.358	18488372.95	7166555.088	7857812.981	2069514.624	1528522.662	24974090.98	13926712.78	7008355.705	53198891.84	14302261.19	13660642.55	15391929.65	17019322.83	18231846.32
Com_3220_pos	L-Kynurenine	C10 H12 N2 O3	208.08514	4.765	209.09241	Full match	Full match	Full match	43602176.33	29415315.33	33498890.03	33044297.92	8666289.267	3811650.023	27786715.42	27202354.34	34523054.12	25012903.98	22260364.01	25846579.16	33873889.52	28666502.22	41948630.37
Com_3390_pos	Oleoyl ethanolamide	C20 H39 N O2	325.29779	9.648	326.30499	Full match	Full match	No results	17050237.03	1769871.859	15658486.79	19459992.49	2607706.842	5065810.113	4555200.391	40384351.83	43722369.55	1344619.028	5995155.531	38050737.54	20699731.42	18928052.12	20819896.03
Com_3797_pos	DL-2-(acetylamino)-3-phenylpropanoic acid	C11 H13 N O3	207.08965	5.79	208.09691	Full match	Full match	Full match	24110154.76	21472936.13	19892688.21	34252843.64	5257036.282	3977467.458	21792355.61	23163008.36	27038608.87	27958929.22	23459185.97	28887658.01	31859031.64	34144409.78	35092556.96
Com_3802_pos	4-Ethylbenzaldehyde	C9 H10 O	134.07319	7.136	135.08041	Full match	Full match	No results	11928568.88	8058186.227	13218107.2	13495089.25	5062353.23	2943224.665	10296339.21	34411295.28	15391042.25	12569389.56	16462204.94	18684844.3	16954007.81	17346987.55	14844784.91
Com_3933_pos	Sedanolide	C12 H18 O2	194.13072	6.815	195.138	Full match	Full match	No results	21159732.42	18282551.82	28676826.5	15460507.35	5371441.946	2329895.197	49400547.86	31419746.19	17326621.07	2442320.044	19901788.04	28114408.16	23031348.52	25769263.77	29542470.94
Com_4082_pos	N,N-Dimethyldecylamine N-oxide	C12 H27 N O	201.20941	6.139	202.21671	Full match	Full match	No results	2798789.365	2026361.4	440082.9241	4350502.072	1022314.112	3230132.419	2188278.187	3419958.885	3431150.547	25467454.38	28493779.02	26019336.17	14210925.8	14485261.55	7545758.092
Com_4755_pos	Cytosine	C4 H5 N3 O	111.0436	2.539	112.05089	Full match	Full match	Full match	11365040.87	13545018.53	12582480.98	26185235.33	4477745.695	2761527.754	13786067.16	18344489.69	19236500.13	21036895.66	14645810.51	24288552.04	15078900.3	16202291.14	18818013.74
Com_5423_pos	2,4-Dimethylbenzaldehyde	C9 H10 O	134.07316	6.985	135.08041	Full match	Full match	No results	6728095.557	5452957.547	9283134.101	11975069.2	4213217.837	1927609.924	6160347.553	20608231.8	10889963.7	6567567.017	12477615.89	11714647.81	10186670.68	12025334.95	10314768.3
Com_5465_pos	Muscone	C16 H30 O	238.22921	9.72	239.23636	Full match	Full match	No results	3375389.692	1088003.727	4963456.723	8527108.693	6842920.624	1971594.835	2045785.68	5832469.666	9412863.59	2014259.005	6753270.667	20477160.81	7127719.537	6977798.871	5185664.819
Com_5848_pos	2-Amino-1,3,4-octadecanetriol	C18 H39 N O3	317.2927	6.029	318.29977	Full match	Full match	No results	6543642.023	15493119.66	4928809.771	6510571.229	1038646.904	1102189.981	12606592.07	16612236.22	7775375.984	14729451.52	14832028.38	18573191.86	13862462.02	14164670.26	15331856.97
Com_5982_pos	Octadecanamine	C18 H39 N	269.30802	7.587	270.31531	Full match	Full match	No results	7344003.169	2049106.863	11052157.55	16313491.69	3116376.316	841705.4752	3723131.486	17573844.77	15915265.19	5108485.425	8614944.407	17990102.65	10664986.42	11003410.88	9940535.61
Com_6764_pos	Indole-3-acetic acid	C10 H9 N O2	175.0634	5.837	176.07066	Full match	Full match	Full match	15152731.3	11656418.63	8565920.811	11261148.56	2215009.998	1931864.027	8125462.354	8893877.459	7836956.283	8996322.369	9672814.352	8916257.827	11742380.97	12430051.63	11818614.86
Com_6818_pos	Sodium [dodecanoyl(methyl)amino]acetate	C15 H29 N O3	271.21458	8.072	272.22195	Full match	Full match	No results	1011550.716	1168063.27	864876.9894	736980.3402	518660.9649	1082528.731	2372146.435	1237084.774	913301.0459	15265117.89	1324640.033	1578982.696	2984687.355	3992874.57	3372963.989
Com_8075_pos	Imidazolelactic acid	C6 H8 N2 O3	156.05355	1.466	157.06084	Full match	Full match	Full match	7843531.708	10515568.65	7714734.451	11768928.14	5718948.533	2218207.979	3029116.246	3633684.006	3347488.786	5487939.59	3934527.125	7024976.695	8056843.586	8132675.075	8358840.033
Com_8375_pos	Diosgenin	C27 H42 O3	414.31311	10.185	415.3204	Full match	Full match	No results	4101803.536	1102687.124	6170482.226	9512006.987	977801.5964	891265.4641	2117142.055	8140064.769	12197249.44	732935.0333	2616322.335	8578640.807	3357795.623	3740039.605	4253926.248
Com_8534_pos	N,N-Dimethylsphingosine	C20 H41 N O2	327.31355	7.41	328.32071	Full match	Full match	No results	5039552.786	444712.9762	5519722.289	9078628.508	1079859.202	1356108.61	795532.2627	2964159.381	11865764.57	550978.8422	720077.3835	1758124.841	3305153.94	3608086.177	2942316.179
Com_10098_pos	Adenosine 3'5'-cyclic monophosphate	C10 H12 N5 O6 P	329.05252	3.563	330.05994	Full match	Full match	Full match	3558882.953	6424396.713	4946132.434	4814713.018	845004.3227	820575.2317	5263962.795	5977521.999	5334263.203	6051387.605	5964286.642	7896746.521	6784420.715	6558119.325	7819392.457
Com_10398_pos	Salsolinol	C10 H13 N O2	179.09475	6.25	180.10197	Full match	Full match	No results	2117661.602	1850071.967	2653947.372	3563768.636	984966.4857	872313.5207	3589359.825	844673.7912	2872040.411	461462.3131	3559977.23	7529835.396	4711173.833	5532047.507	3003407.692
Com_10729_pos	Cholecalciferol	C27 H44 O	384.33903	7.246	385.34607	Full match	Full match	No results	3936710.971	589656.5841	4809060.661	6657994.87	1810573.883	1468855.704	1374245.785	4164408.469	8115898.598	607775.333	1195566.089	2944792.301	3400145.575	3596816.237	3901760.465
Com_13738_pos	Uric acid	C5 H4 N4 O3	168.02846	4.883	169.03572	Full match	Full match	Full match	1921496.326	1689452.189	1561869.685	2607242.993	924516.7855	849930.3412	4014691.348	3472881.117	3432267.819	2555385.722	3094900.759	4650832.616	2347418.396	2840926.964	3356600.635
Com_14186_pos	trans-3-Indoleacrylic acid	C11 H9 N O2	187.06318	6.017	188.07043	Full match	Full match	Full match	3136114.989	4057969.866	1802975.966	3590408.301	824011.6068	725132.7398	3466197.403	2139445.915	3908827.861	4356085.074	3571236.436	4073304.082	3684045.857	4273366.089	3677238.43
Com_14_pos	L-Glutathione (reduced)	C10 H17 N3 O6 S	307.08336	1.903	308.09067	Full match	Full match	Full match	10478378.56	35591571.8	26533426.67	14515943898	10110722079	14746152.21	36861966.11	21107850.1	27658964.4	27096192.09	24603818.52	16447617127	24249863.07	27396045.06	29129337.54
Com_33_pos	L-Phenylalanine	C9 H11 N O2	165.07895	4.94	166.08615	Full match	Full match	Full match	8571790152	7464295721	6731017764	7748727163	2207804428	1128734982	6920221363	7206698556	8408114689	7422958339	6261887438	7298974384	6932010474	7436010496	8483583374
Com_34_pos	L-Tyrosine	C9 H11 N O3	181.07382	2.293	182.08121	Full match	Full match	Full match	7661930312	7181437351	6607303601	7260856606	1645050340	774154452.7	5201060085	5963015826	5093625042	7369980645	5154345759	8491069807	6101528702	7202123928	8195664329
Com_57_pos	DL-Tryptophan	C11 H12 N2 O2	204.08996	5.242	205.09731	Full match	Full match	Full match	5144526158	4387507568	2778795117	4013012990	1162557467	553408463.2	4699474021	4275867486	4593483799	3556343936	3273937313	4261179675	4036034199	4454273967	5079296916
Com_60_pos	Adenosine 5'-monophosphate	C10 H14 N5 O7 P	347.06238	1.658	348.06915	Full match	Full match	Full match	2593893266	4502963992	2778789083	1684065641	781596905.2	479927218.7	4889112242	2720478281	2254726491	5084421611	2197473601	1317732065	3329413526	3631588104	3891565726
Com_120_pos	S-Adenosylhomocysteine	C14 H20 N6 O5 S	384.12104	2.215	385.12784	Full match	Full match	Full match	4835596.423	2415303899	34876060.4	2100257311	463815856.3	269700046.9	785361258.5	1253741030	1400594801	2154058792	1544181661	1260511792	35721415.97	36115507.12	41535781.46
Com_132_pos	Methionine	C5 H11 N O2 S	149.05098	1.917	150.05818	Full match	Full match	Full match	663457912.8	2206698902	1135740853	1994483646	464788792.2	183601482	1711136095	1832467387	1003094541	1743016963	1375094945	1801520580	1567742509	1983155622	2291862507
Com_154_pos	5'-S-Methyl-5'-thioadenosine	C11 H15 N5 O3 S	297.08958	5.211	298.09702	Full match	Full match	Full match	1394923766	1920857993	949826395	1720284323	460914834.4	173227043.7	1461024133	1321761813	1285388688	1295209216	1508262215	2059313474	1454283732	1602019213	1776785103
Com_190_pos	Hypoxanthine	C5 H4 N4 O	136.03838	3.26	137.04558	Full match	Full match	Full match	15828634.76	104744694.4	310662665.8	87284595.36	16651699.84	8564900.832	12659413.54	50499670.3	1793263093	66603380.54	31993691.13	61098936.59	25389710.36	32026616.72	38775312.73
Com_523_pos	Cysteinylglycine	C5 H10 N2 O3 S	178.04115	1.932	179.04843	Full match	Full match	Full match	11112500.34	18361162.34	10913797.73	278393315.1	317514376.7	1642503.814	26509272.29	9084836.115	5012014.08	18176664	10640558.73	506581376.4	11302671.77	14241204.57	14993826.2
Com_528_pos	Biotin	C10 H16 N2 O3 S	244.08841	5.485	245.09546	Full match	Full match	Full match	503177641.5	332522099.8	415778803.4	475049627.5	42553513.37	9005021.862	321276577.5	360062059.3	373070043.2	228699765.8	216023815.8	239401348.5	387277450.9	391986674.6	457887798.7
Com_890_pos	Nicotinamide	C6 H6 N2 O	122.0484	5.357	123.05568	Full match	Full match	Full match	174015466.9	191649560.6	191986514	233509221	242069160.4	297246717.7	283632236	197911613	226618217.3	196883143.7	224375150.8	248884940.9	141221201.2	188340210.4	282421469
Com_961_pos	Inosine	C10 H12 N4 O5	268.08032	3.267	269.0874	Full match	Full match	Full match	1919574.977	10546367.3	30854298.02	9788032.954	1794630.68	1426451.427	1651940.628	4932340.415	261008768.8	6370564.987	3835428.066	6051820.929	2555097.043	3793811.709	4133507.846
Com_1388_pos	Phenylacetylglycine	C10 H11 N O3	193.07425	5.609	194.0815	Full match	Full match	Full match	140155064.9	121189948.6	103935079.6	121532524.6	11184853.29	8535982.481	141238831.5	115121736.3	108019199	76884537.71	55694164.23	57006629.62	121006525.3	104039962	127756176.5
Com_2377_pos	Xanthine	C5 H4 N4 O2	152.03326	2.136	153.04031	Full match	Full match	Full match	38679175.45	21163665.29	34693690.27	20874830.67	4113272.962	3668397.527	20763071.24	27583481.67	75532715.19	17973499.78	18570216.82	14969656.07	24567091.21	32159029.17	35510421.89
Com_2446_pos	Riboflavin	C17 H20 N4 O6	376.13881	5.447	377.14612	Full match	Full match	Full match	2942123.926	2519708.488	2583368.612	54070837.57	6030907.74	3332009.569	2922766.157	2688114.295	5113161.333	65631446.63	41845594.85	36529495.25	3440709.797	3116710.378	3151895.763
Com_2616_pos	��-Aspartylphenylalanine	C13 H16 N2 O5	280.10602	5.307	281.11328	Full match	Full match	Full match	37749536.44	53926384.58	30527349.78	34211031.65	7106002.67	4883275.57	43757300.92	52922441.84	22881289.43	54013571.24	43139311.52	20505009.32	36607484.31	47239711.78	53830952.42
Com_3557_pos	Glycyl-L-leucine	C8 H16 N2 O3	188.1162	5.156	189.12352	Full match	Full match	Full match	30069063.74	29677945.26	9048581.377	26084918.31	6847386.623	4025293.523	28771463.52	37854084.07	38199710.22	22653610.1	27274996.67	13261233.48	25177085.26	23067766.82	41607445.22
Com_4138_pos	Uracil	C4 H4 N2 O2	112.02768	4.789	113.03503	Full match	Full match	Full match	15342831.26	16674549.24	18745833.26	23092664.25	8536104.92	6522894.468	20181533.19	25445633.07	34427356.21	31377216.06	22855103.29	29483119.28	22377908.86	21117024.9	26057232.92
Com_4487_pos	Alanyltyrosine	C12 H16 N2 O4	252.11121	3.858	253.1187	Full match	Full match	No results	16130931.03	24834558.23	8829193.456	17937211.45	2964767.941	1992780.185	23916816.06	27184365.39	13967213.67	20090060.73	18529703.71	10071131.42	15200622.57	16635698.41	17599017.49
Com_4668_pos	L-Histidine	C6 H9 N3 O2	155.06942	1.343	156.07658	Full match	Full match	Full match	5427032.363	3738257.347	5010215.238	3722010.161	33177543.64	40099020.75	6252914.579	3841438.851	5447984.474	3612804.487	3076568.701	4332227.184	3660608.343	4175208.608	5202599.903
Com_9_pos	Kanosamine	C6 H13 N O5	161.06857	1.683	162.0759	Invalid mass	Invalid mass	No match	10418013122	12235821655	15175974142	8964083512	5496227294	2748344670	15442142324	17104081128	19902364224	11076347908	17976632323	15670313363	16945844365	21126587453	19441886823
Com_29_pos	2-Hydroxycinnamic acid	C9 H8 O3	164.0472	2.297	165.05475	Full match	Not the top hit	Full match	7924811618	7442602604	6841769387	7522272507	1704873960	799548788.6	5367552036	6179287565	4290169037	7559495105	5320593306	8750566395	6322210726	7460397091	8483048717
Com_41_pos	3-Amino-4-methylpentanoic acid	C6 H13 N O2	131.09459	3.067	132.10193	No results	No results	Full match	7079871495	6156847505	5465752877	6489706363	2384156121	1151154299	5481200674	5771387870	7689472266	7007493965	5653999189	5722731011	5322128906	6429107808	8292313630
Com_76_pos	L-Isoleucine	C6 H13 N O2	131.09459	2.792	132.1017	Full match	Not the top hit	Full match	3834792394	3487511667	3598639915	3469535699	1049903544	505678894.5	3510445007	3803248904	4095264176	3039956844	3582791982	3812826529	3484777342	3951953357	3637633020
Com_78_pos	Radicinin	C12 H12 O5	258.0505	6.002	259.05777	Invalid mass	No results	No results	1835935015	2808284222	1284037692	1295794112	368032245.8	422172507.6	5874740652	18094194.01	1562769747	303791929	2021178141	2785201589	2428264324	2622892660	2670100218
Com_129_pos	PC (17:0/17:1)	C42 H82 N O8 P	759.57734	11.001	760.58502	No results	Full match	No results	1601709773	1233082786	1000629197	2523726284	1173371.956	1514096111	2492408961	494463.9719	2262299504	276058202.6	659112602.4	1424833643	1207465914	1985249889	1391026287
Com_152_pos	3-(4-methoxyphenyl)-1-methyl-1H-1,2,4-triazol-5-ol	C10 H11 N3 O2	227.06156	5.828	245.0954	Invalid mass	No results	No results	680376542.3	1942741032	478535015.4	408433758.4	30164839.25	95253300.35	702148115.9	636681482.1	242421156.6	1553050494	517908530.8	92103997.11	930662870.7	956361008	968477302.5
Com_155_pos	PC (14:1e/4:0)	C26 H52 N O7 P	521.34793	9.321	522.35504	No results	Full match	Full match	1065990742	25924980.99	1646791638	1213777151	213554037.8	40787546.19	79702187.76	1394603120	2354594084	88538707.76	255510163.1	1019485686	879026239.7	761301337.9	680988715.9
Com_160_pos	2-Aminobenzenesulfonic acid	C6 H7 N O3 S	173.01446	1.666	174.02197	No results	No results	Full match	1242187665	1845880994	1017389515	756749513.8	72081019.1	120976320.8	1572918137	1818358979	643250348.5	942450070.5	1001072396	178229056.9	1036983829	1129195873	1191155126
Com_161_pos	PE (18:1/18:1)	C41 H78 N O8 P	743.54719	10.783	744.55475	No results	Full match	No results	1128622953	778120051.7	818098834.2	1223262147	707872901.1	1827651982	552331086.8	241050960.6	1245013045	817696654.9	649186648.8	1990432906	1374729040	1797148931	972122097.7
Com_217_pos	Debromohymenialdisine	C11 H11 N5 O2	245.08726	1.478	246.09473	Invalid mass	No results	No results	969546164.4	1308695783	1108476472	1182122380	204340856.5	88321678.32	628896379.2	962925910.2	1136837503	1040564998	923336952.2	880962554.6	992100914	977317203	1127623737
Com_220_pos	3-[4-(3,5-dichloro-4-pyridinyl)piperazino]-1,1,1-trifluoro-2-propanol	C12 H14 Cl2 F3 N3 O	343.05088	2.446	344.05798	Invalid mass	No results	No results	1146053521	821109986.9	1209990740	1223577877	971055429	507762709.5	1735963155	931321327.9	1585398927	1260275265	1125389998	1288149125	1041811439	1112245842	1261956176
Com_228_pos	PC (14:0e/2:0)	C24 H50 N O7 P	495.33228	9.119	496.33945	No results	Full match	Full match	507185706.2	24761275.2	797846810.3	689197163.9	140697518.1	187632135	74880637.24	794635864.1	1548525554	71365464.12	212319433.4	601963081.4	468469366.3	422316089.3	363246794.2
Com_238_pos	PE (19:2/19:2)	C43 H78 N O8 P	1535.09036	10.593	768.5528	No results	Invalid mass	No results	1066029179	657732013.2	604978797.5	1010093953	158652903	1795157744	449610882.7	52877941.02	1077934653	247584981.3	607864693.2	1300125049	1052084687	1235984042	586814678.9
Com_311_pos	S-Adenosylmethionine	C15 H22 N6 O5 S	376.15467	1.456	399.14371	Invalid mass	Invalid mass	No results	950145624.5	90886636.12	491973157.4	170187018.5	17842944.24	7228014.198	25158829.23	137734122.4	808431535.8	60076617.3	56253772	123378558.6	135795103.1	158971247.2	175919127.1
Com_327_pos	PC (20:3/20:3)	C48 H84 N O8 P	833.59264	9.085	834.59991	No results	Full match	No results	885661281.7	589304824.5	438816602.9	490568852	512142357.9	713331672.1	1178645412	98009018.49	204277503.5	220081375.7	140924812.6	519878814.4	457439313.5	816869279.6	559431740
Com_381_pos	PC (16:1e/20:3)	C44 H82 N O7 P	767.58102	9.704	768.58734	No results	Full match	No results	339628746.7	245209428.4	210243368.5	438113880.2	62939453.03	734936073.8	360870498.1	30523273.08	214845911.4	67446321.69	107368241.8	578287125.8	367656946.7	760945659.9	707033484.2
Com_388_pos	Uracil 1-beta-D-arabinofuranoside	C9 H12 N2 O6	244.06931	1.727	245.07668	No results	No results	Full match	372408183.2	489018609.3	360368926.8	424852843	225128719	123973334.4	668908429.9	681115595.9	280375899	275114168.3	671701455.2	407482771.9	511305991.5	568062377.3	830130397.6
Com_399_pos	6-(3-hydroxybutan-2-yl)-5-(hydroxymethyl)-4-methoxy-2H-pyran-2-one	C11 H16 O5	266.05114	1.585	267.05859	Invalid mass	No results	No results	355030018.6	475010365.2	343957005.4	421324991.2	169173416.6	81021273.72	627193554.8	673030459.9	676040038.1	632851104.9	652796901.6	405221298.4	507425836.8	560613541.7	808799716.7
Com_428_pos	6-Methylquinoline	C10 H9 N	143.0736	5.244	144.08089	Full match	Not the top hit	No results	663822946.6	502470359.3	314715313	466121302.8	122757041.6	56147425.18	527072317.7	500166963.9	516099882.4	418868832.7	394274559.6	483426453.4	478739828.3	517592665.6	578628653.1
Com_532_pos	PC (16:2e/19:2)	C43 H80 N O7 P	753.56753	11.372	754.57397	No results	Full match	No results	301902605	61388752.52	443568111.9	63278894.54	601636564.3	853341777.7	120088317.5	9888107.189	68719326	204632629.7	362961192.2	116224877.4	306206127.8	195070315.6	373140661.1
Com_546_pos	Tropolone	C7 H6 O2	122.03698	2.291	123.04443	No results	No results	Full match	251589311.6	219966474.8	365473185.9	404725120.4	95329705.83	50508336.93	309128628	343239543	226744584.2	351983058.2	246787288.5	472208668.2	343916171	401514333.7	451170254.5
Com_560_pos	1-[(3,5-dimethylisoxazol-4-yl)sulfonyl]piperidine	C10 H16 N2 O3 S	244.08817	6.146	245.09543	Full match	No results	Full match	68776860.17	124759268.1	8826905.035	33422873.8	5054699.077	3415055.199	43836181.32	47970860.31	20607548.65	465638854.3	80292111.98	12396796.15	135956506	131730391	84607225.25
Com_621_pos	Thiazolidine-4-carboxylic acid	C4 H7 N O2 S	133.01968	1.489	134.02681	No results	Full match	No results	348228907	69810134.31	356029854.2	343481835.9	77371393.1	10948645.81	117496355.7	221666411.2	442670073.5	32315201.79	89486519.48	360235904.4	218683250	237043841.6	263767007
Com_622_pos	Estrone	C18 H22 O2	287.19163	8.155	288.19894	Invalid mass	No results	No results	65393570.51	29166235.4	98938746.99	186089212.8	34503820.21	10959463.63	26864379.52	71063880.89	171786649	26995397.48	107780790.5	387836380.3	98215118.98	100430283.3	77688967.59
Com_654_pos	3-amino-2-phenyl-2H-pyrazolo[4,3-c]pyridine-4,6-diol	C12 H10 N4 O2	242.08031	5.995	243.08777	Full match	No results	No results	206217474.2	250839211.1	214596370.2	302411465.4	64734592.04	16363648.67	199782243.5	242582976.3	320975094.7	368104204.8	313217103.7	237779512.2	285374021.8	318035139.5	347674159.1
Com_662_pos	DL-Arginine	C6 H14 N4 O2	157.08508	1.433	158.09248	Invalid mass	Invalid mass	No results	30090830.18	328773452.7	116139955.6	69348737.42	125294028.4	194296537.7	129601459.3	73443488.45	46678175.29	106025684	78014690.52	108165212	104597133.9	114387263.7	164866846.9
Com_690_pos	2-[3-methyl-2-(methylimino)-4-oxo-1,3-thiazolan-5-yl]acetic acid	C7 H10 N2 O3 S	202.04105	2.335	203.04813	Full match	No results	No results	316201047.4	242753198	215043798.4	151733083.2	122257981.6	82538426.86	480038460.5	200366099.9	146153551.6	345803254.9	218351263.7	62367904.6	214307123.6	217776171.5	262696025.7
Com_720_pos	PC (16:2e/2:0)	C26 H50 N O7 P	519.33255	8.82	520.33978	No results	Full match	Full match	87913915.69	15640646.11	156728457.8	127621600.3	20042354.5	14240654.93	8265134.576	120429093.8	274615801.8	95068149.16	108073612.4	322420216.2	82331198.86	74719698.27	68191252.78
Com_820_pos	Erythrono-1,4-lactone	C4 H6 O4	118.02806	2.215	119.03551	No results	Invalid mass	No results	29377387.6	257968372.4	33264028.65	230858794.4	65872245.26	56529604.88	93830373.72	139555291.6	127513185.8	231262680.2	148141619.2	133837262.8	28674640.09	29726941.37	39738444.32
Com_833_pos	5,6-Dihydroxyindole-2-Carboxylic Acid	C9 H7 N O4	193.03733	1.954	194.0448	No results	No results	Full match	193803864.5	201305364	228299069.1	187689255.4	1368584.911	696085.3639	6835287.706	234719184.7	279057578.6	206177626.4	186909766.8	210770041	229398609.7	255738324.2	320711194.5
Com_857_pos	PC (18:4e/2:0)	C28 H50 N O7 P	543.3307	8.763	544.33698	No results	Full match	Full match	75143877.99	3746559.236	132181373.1	129283715.5	21691458.37	7411668.738	7722447.772	101061171.1	298290594.4	11634579.15	34521236.84	76154233.92	66819014.03	57414595.6	50403540.94
Com_887_pos	PC (16:0e/2:0)	C26 H54 N O7 P	523.36386	9.922	524.37103	No results	Full match	Full match	68868321.48	9948535.66	80280804.7	209414390.5	29956416	7052622.332	29536346.95	115317793	283792860.6	17546772.68	24047724.65	139106240.5	68582806.59	83875612.34	103921065.2
Com_894_pos	Phosphocholine	C5 H14 N O4 P	183.066	1.517	184.07336	No results	Full match	No results	135189413.8	174735120.1	236716544.3	231248390.5	92000840.72	49823096.39	256226929.3	219726121.7	128856552.8	128980479.9	131254874.4	107527385	119172988.2	153130988.8	147117468.6
Com_947_pos	Gamma-Glu-Leu	C11 H20 N2 O5	260.13748	5.159	261.1449	No results	No results	Full match	118580357	178388212.1	67850132.71	162911215.7	15822728.19	16686078.88	183301950.2	222880953.9	182866854.8	160829438	213032273.6	103208064.6	161332697.4	177365644.8	169686199.8
Com_957_pos	L-5-Hydroxytryptophan	C11 H12 N2 O3	220.08479	3.72	221.09201	Full match	No results	Full match	100573983.8	135749588.3	52437848.44	42733931.39	15589341.8	5412675.723	82768933.82	126749548.5	153227340.8	235582941.8	79550918.14	67093963.7	58890190.89	66031736.42	61023471.53
Com_980_pos	4-Hydroxytamoxifen	C26 H29 N O2	387.21913	6.387	388.22644	Full match	No results	No results	28235490.19	85828291.12	22719930.01	44066326.03	6599325.728	21246412.42	338229163.1	83060982.02	12036348.82	188939535	114899925.8	45726461.61	158766746.7	162557196.2	173005387.9
Com_999_pos	PC (18:1e/14:0)	C40 H80 N O7 P	717.56703	11.031	718.57477	No results	Full match	No results	22112089.99	16230459.07	9985244.877	226914885	8599519.716	5289688.551	51860804.33	1207842.839	27881617.09	4176037.92	1233607.422	118503711.8	11932668.47	23697048.9	21155223.65
Com_1000_pos	(-)-Epigallocatechin	C15 H14 O7	634.13317	1.985	635.14044	Invalid mass	No results	No results	167203908.7	5004666.983	3750189.4	5565351.148	380063.321	242443.2442	51621016.07	4880460.726	229793699	6118298.348	5391351.946	125209155.1	200090114.2	147847205.7	223596094.3
Com_1021_pos	PC (17:0/18:3)	C43 H80 N O8 P	769.55748	10.408	770.56476	No results	Invalid mass	No results	174086767.2	134723585	101695988	123398858.5	155271671.9	213835359.6	316998400.2	43134057.92	92329293.91	73523280.51	88293435.62	108899692.6	108819191.1	108290010.9	133841486.1
Com_1030_pos	Lysope 18:1	C23 H46 N O7 P	479.30332	9.464	502.29254	No results	No results	Full match	78283081.59	5869678.342	136774065.9	103727595.7	9097958.729	3103189.532	7272695.174	125394458.8	236852887.6	12779874.47	43485157.43	102330016.6	82375971.08	63067297.95	71319924.34
Com_1047_pos	Acetylcysteine	C5 H9 N O3 S	163.0303	1.53	164.03752	No results	No results	Full match	138342362	62523371.18	132173366.3	213390903	214792969.6	1646404.221	81397358.55	124198940.5	168979218.4	47296501.99	66548741.68	170118217.7	115348730.8	115386176.8	121223110.9
Com_1057_pos	Skatole	C9 H9 N	114.04718	5.244	115.05458	Invalid mass	Invalid mass	No results	202298931.9	166279137.7	84221477.01	158372515.7	42024951.74	20459483.62	182915078.4	168212475.9	172336911.5	130569480.3	125906643.9	174652666.1	167197543.5	177087137	192256092.7
Com_1071_pos	N2-tetrahydrofuran-2-ylmethyl-4-(4-fluorophenyl)-1,3-thiazol-2-amine	C14 H15 F N2 O S	296.10223	6.97	297.10922	Invalid mass	No results	No results	69940447.44	34958780.11	49651247.27	4647081.249	2822598.183	17315283.81	128707857.5	164958260	26712399.87	6884968.978	48013780.25	197710559.1	87407312.32	99165839.97	114269864.3
Com_1129_pos	Valeryl fentanyl-d5	C24 H27 [2]H5 N2 O	369.2877	6.797	370.29504	Invalid mass	Invalid mass	No results	51914147.94	171783820.8	42497070.36	41688585.59	15407380.41	10282786.69	35951209.51	57185226.34	34107445.92	65667708.95	105796176.2	100918059.6	87944228.53	88067040.18	89650292.17
Com_1163_pos	4-Hydroxy-3-methylbenzoic acid	C8 H8 O3	152.04722	5.394	153.05484	No results	No results	Full match	23339784.86	164876577.8	14373571.24	14918374.26	5563369.709	9731770.495	48605856.79	20878955.37	7424616.666	85779537.22	26020736.8	3276845.307	41905987.58	45287363.22	49546834.46
Com_1195_pos	octadec-9-ynoic acid	C18 H32 O2	262.2295	7.909	263.23691	Invalid mass	No results	No results	48376290.05	158232934	53991775.35	37776262.31	12699767.84	18202904.32	40483640.96	127886154.3	71071396.63	96580317.88	126779538.6	158284454.2	97516037.99	100722471.7	97811768
Com_1198_pos	Cuminaldehyde	C10 H12 O	148.08881	7.136	149.09607	Full match	Partial match	No results	52949652.26	32308878.05	57810751.6	57927704.39	15815823.32	7836588.305	45808413.42	169234947.9	67539746.69	57077213.43	80106774.29	82858205.72	79023690.41	75563387.36	68701733.4
Com_1221_pos	2-(2-amino-3-methylbutanamido)-3-phenylpropanoic acid	C14 H20 N2 O3	264.14777	5.365	265.15497	Full match	No results	Full match	4655669.917	85446583.62	4178780.021	38101274.57	7222643.145	5410857.647	112456860.6	165591787.8	8035774.623	29508936.13	132740413.3	43405033.81	44632948.6	47598413.91	48990605.78
Com_1275_pos	N-Acetyl-aspartic acid	C6 H9 N O5	175.04785	1.646	176.05536	No results	No results	Full match	116538163.2	146344686.8	100537238.8	100919796.3	2950024.583	1588752.774	13806447.69	100423593.5	112551284.1	98588191.53	135982635.7	75067865.18	109039905.7	120560668.2	137991146.9
Com_1302_pos	O-Aceyl-L-Serine	C5 H9 N O4	147.05301	1.465	148.06017	No results	No results	Full match	133718711.2	114142511.8	146077869.3	151776572.2	145357194.3	115008427.4	92326535.43	124883026.3	159446620.9	106145971.9	92700331.51	139983834.4	116072293.4	124524622.1	150113392.2
Com_1322_pos	1-methyl-1H-benzimidazole-2-sulfonic acid	C8 H8 N2 O3 S	212.02294	1.641	213.03001	Invalid mass	No results	No results	102413218.5	93923822.88	64063549.62	40512632.11	11953656.14	10004377.9	225219444.3	139045241.3	48597806.39	86889937.45	68109033.27	7963945.396	85117273.04	92479249.89	111774631.8
Com_1428_pos	N-Tetradecanamide	C14 H29 N O	227.22485	8.709	228.23222	No results	No results	Full match	105909976	20068314.6	98351987.31	108802703.1	20107567.41	29838171.28	28205970.87	133352438.1	139475459.9	19682955.22	42265498.75	78632805.36	78221476.05	67777098.31	68624974.38
Com_1438_pos	ACar 16:1	C23 H44 N O4	397.31898	7.137	398.3262	No results	Invalid mass	No results	70386745.89	107729849.9	59394420.51	63742108.57	15013940.98	11730840.43	26193666.67	80316976.67	64256639.93	44416942.38	99860552.9	133048248.9	91486623.54	94259128.83	84193031.08
Com_1455_pos	(3S,9aS)-3-benzyl-octahydro-1H-pyrido[1,2-a]pyrazin-1-one	C15 H20 N2 O	266.13759	2.19	267.1445	Invalid mass	No results	No results	60271803.64	39584152.78	42936488.87	58476293.86	7325980.557	2523486.608	43909044.2	33600130.95	34029885.37	133816670.1	21708940.45	19830611.28	45648293.66	48545526.47	60971068.64
Com_1476_pos	Methionine sulfoxide	C5 H11 N O3 S	148.01933	1.935	149.02672	Invalid mass	Invalid mass	No results	62740881.79	90221878.49	105635278.4	58100193.19	68678756.68	75266714.7	126366663.6	127485288.4	123604946.9	80654243.87	91169458.08	127620467.6	94173066.16	115416482.2	144994643.7
Com_1538_pos	ACar 18:1	C25 H48 N O4	425.3503	7.517	426.35767	No results	Invalid mass	No results	70381721.19	30974241.06	76397576.25	63508684.14	13408945.7	4906443.499	18042362.97	95100711.99	81811431.97	18062263.84	53233662.73	121742601.7	75141129.94	75413676.93	60356193.17
Com_1544_pos	L-(+)-Citrulline	C6 H13 N3 O3	197.07754	1.441	198.08461	Invalid mass	Invalid mass	No results	121754343.9	27097471.22	59522529.92	111542303	53216576.19	11875030.83	87864757.42	91884780.62	99509401.8	53153652.25	41746227.94	78769512.51	65542636.24	70835150.51	89197699.31
Com_1559_pos	PC (16:0e/22:6)	C46 H82 N O7 P	791.58049	11.392	792.58777	No results	Full match	No results	44403878.5	45054168.07	53914723	17723890.35	64764405.54	138665614.1	40607333.52	45066250.91	18130040.23	40245372.95	109039491.9	22957543.79	51555014.89	25258126.9	40861117.77
Com_1568_pos	Oxohongdenafil	C25 H32 N6 O4	480.25548	5.519	481.26263	Invalid mass	No results	No results	119623623.6	14665455.18	18536430.34	42343287.8	928710.5165	1253227.86	30787541.59	27647270.4	27067662.93	35623977.22	22396528.15	13715874.3	29114844.53	34960480.12	33589281.08
Com_1569_pos	4-Guanidinobutanoic acid	C5 H11 N3 O2	145.08506	1.677	146.09245	No results	No results	Full match	108958462	109932334.9	86881109.84	120175688.9	38973924.96	25278355.89	92395774.58	81852737.37	85160347.51	79653262.71	55098187.27	71520086.66	75318670.75	69601063.97	108631295.6
Com_1574_pos	Val-Ser	C8 H16 N2 O4	204.11083	2.355	205.11826	No results	No results	Full match	47776919.69	58775033.68	55443100.03	90952637.19	14376459.75	9482841.716	85283809.22	117816462.2	60591163.12	76165513.55	58422701.2	39873305.36	56462087.18	60368876.34	65659255.11
Com_1582_pos	Creatine phosphate	C4 H10 N3 O5 P	211.03568	1.512	212.043	No results	Full match	Full match	21182328.73	50421502.65	51275723.36	41600451.66	151308859.6	158289851.5	64776528.36	35539504.08	54944721.03	36902480.53	35064040.46	39746854.73	32146395.66	35678857.29	47649583.59
Com_1592_pos	N-Acetylmethionine	C7 H13 N O3 S	191.06199	5.367	192.0692	No results	Full match	Full match	117438315.1	82123356.98	90085886.67	110759207	24239297.14	8291380.798	93908970.71	91773553.98	99171927.06	56792355.89	59605228.86	83868700.46	94927114.92	105153138.6	122948273
Com_1604_pos	PC (14:1e/17:0)	C39 H78 N O7 P	703.55199	11.858	704.55933	No results	Full match	No results	98426200.66	64719048.17	65993807.07	44945116.4	109086412.6	162956145.6	100353635.4	48554035.32	29099840.36	30038758.07	105181245.7	75160427.29	65510185.66	74000168.53	66893535.69
Com_1609_pos	1,2-dihydroxyheptadec-16-yn-4-yl acetate	C19 H34 O4	308.2348	9.624	309.2421	Invalid mass	Invalid mass	No results	1615571.969	1362426.725	1476586.018	2121349.208	2492969.946	201072601.9	1590752.848	1958326.842	2265176.226	1084902.792	1427083.823	1462579.037	2323885.538	1875734.916	2136696.189
Com_1618_pos	2-phenyl-4H-furo[2,3-h]chromen-4-one	C17 H10 O3	262.06054	6.499	263.06787	Invalid mass	No results	No results	39014970.62	20581434.78	48356256.09	3004990.592	4229504.761	6462751.584	106101269.8	113375220.9	23211022.3	2201636.936	27094242.19	89822793.87	60046185.69	66796640.35	64743043.24
Com_1636_pos	1-[4-(1-adamantyl)phenoxy]-3-piperidinopropan-2-ol hydrochloride	C24 H35 N O2	369.26991	10.069	370.27713	Invalid mass	No results	No results	9841312.247	3392448.192	42439809.02	117047982	18244132.22	7228211.09	4243690.764	15418506.16	117782773.5	3812381.577	3919852.702	18908306.86	17737959.61	23080021	31805172.17
Com_1649_pos	Guanosine monophosphate	C10 H14 N5 O8 P	363.05663	1.824	364.06418	No results	No results	Full match	58822345.03	78430659.65	80305079.99	45070169.53	48047225.32	10778883.73	93544912.39	69346537.82	44609691.14	87953229.98	67830204.97	37216764.61	101887105.8	87247054.64	95289964.82
Com_1725_pos	N1-ethyl-4-methylbenzene-1-sulfonamide	C9 H13 N O2 S	199.06683	6.081	200.07422	Full match	No results	No results	1746765.13	2843285.96	9101218.399	1425570.945	3232886.95	1961457.251	156484249.3	21184957.27	1868399.315	1640235.177	1602750.97	41811658.52	39257557.19	44268308.93	26510965.62
Com_1732_pos	N-cyclohexyl-1-methyl-5-(1H-pyrrol-1-yl)-1H-pyrazole-4-carboxamide	C15 H20 N4 O	272.15999	5.923	273.16727	Invalid mass	No results	No results	37407131.54	80990739.19	63275011.39	52134372.15	4129615.821	3180869.726	34462153.94	67872003.33	53665419.56	106089952	75076969.85	21081474.67	63097318.96	69820892.51	71879291.51
Com_1749_pos	3-phenyl-5-(phenylsulfanyl)-1,2,4-thiadiazole	C14 H10 N2 S2	270.02843	2.044	271.03577	Full match	No results	No results	62520143.54	92130075.4	58750245.8	54429969.61	972376.8153	672469.61	75088153.79	74950279.24	32714299.91	104849682.3	71654556.18	12747231.26	58319984.15	65043516.17	71236577.72
Com_1760_pos	PC (17:0/18:2)	C43 H82 N O8 P	1543.14597	10.683	772.58026	No results	Invalid mass	No results	60665666.79	41926133.93	31297463.53	66526453.07	10181083.24	42614889.36	152392059.3	11758854.52	34041492.09	14197141.62	16547313.67	31475260.78	35978917.79	56533401.41	34693193.28
Com_1789_pos	N-[2-(1,5-dimethyl-4-nitro-1H-pyrazol-3-yl)vinyl]-N,N-dimethylamine	C9 H14 N4 O2	210.11145	1.998	211.11845	Full match	No results	No results	31314038.64	47789844.85	41044625.77	70064323.32	11156503.09	2664758.379	43025661.29	53450667.71	73005247.17	100811241.4	52870384.61	95790276.33	51190943.76	61437387.82	72540886.76
Com_1806_pos	PC (18:0/18:1)	C44 H86 N O8 P	787.6087	6.333	788.61597	No results	Full match	No results	6721301.073	16234870	93438324.33	4755097.778	8263181.025	8477847.673	25044371.85	17483184.39	19330402.91	10339904.55	16176770.31	5180381.197	3244819.001	3268591.047	4231896.925
Com_1839_pos	Loxoprofen	C15 H18 O3	246.12171	5.187	247.12904	No results	Invalid mass	No results	54312055.16	83828526.32	31740556.95	50721903.78	15650813.15	10008908.11	85797825.01	94683256.33	66417208.58	73351249.49	81309844.96	52563634.32	75708022.16	81407488.28	67985304.04
Com_1842_pos	2-[(3S)-1-Benzyl-3-pyrrolidinyl]-1,3-benzothiazole	C18 H18 N2 S	128.08284	4.974	295.12885	Invalid mass	Invalid mass	No results	69413989.2	81386732.91	52754876.37	99010960.64	15400033.27	9544273.705	69166339.3	86633021.26	73591580.52	96536938.5	80576316.25	54807040.06	76125595.32	75709028.54	88069659.06
Com_1849_pos	PC (18:2e/14:0)	C40 H78 N O7 P	715.55107	10.316	716.55835	No results	Full match	No results	55823621.49	43157686	50011069.66	25930638.53	58649425.61	165081561.6	59414452.29	24233003.41	13223177.15	23380207.94	45766350.9	23668322.02	47478541.5	37098160.11	36158274.88
Com_1866_pos	PC (15:0/16:1)	C39 H76 N O8 P	717.53111	6.95	718.53839	No results	Full match	No results	8302253.526	54444364.27	29705227.68	4116770.887	44837103.15	91098500.28	6468425.758	19554055.05	6039434.761	13559031.17	84340660.7	4203605.783	9845757.495	5937920.908	6689818.989
Com_1883_pos	PC (18:5e/2:0)	C28 H48 N O7 P	541.31584	8.349	542.32391	No results	Full match	No results	30141267.35	1128731.392	47636942.27	34150825.93	9058881.267	1662201.472	3801806.692	39526750.24	104226302.9	8546763.491	16472640.44	29209690.76	23514204.64	23575867.53	21102530.74
Com_1897_pos	PC (14:1e/3:0)	C25 H50 N O7 P	507.33233	8.929	508.33963	No results	Full match	No results	38929754.3	1673844.805	57656987.51	42710662.93	7776083.153	2225779.23	3318778.966	50100569.52	103159098.8	5076255.429	12820788.58	24920840.53	30923573.16	30177174.88	25615148.57
Com_1913_pos	Etiocholanolone	C19 H30 O2	307.25082	8.97	308.25812	Invalid mass	Invalid mass	No results	1092963.475	843032.1382	1081605.671	1214281.033	1219119.464	157163484.5	1495399.862	1116576.603	1200695.464	856197.6202	1007635.324	1292229.986	1387985.305	1230861.017	1121731.303
Com_1917_pos	7-chloro-2-methyl-3-(4-pyridylmethyl)-3,4-dihydroquinazolin-4-one	C15 H12 Cl N3 O	285.06686	6.27	286.07413	Full match	No results	No results	1851762.027	1875749.509	3007652.876	1115093.26	1344839.787	1124804	1473824.04	2138749.755	2603605.352	1222254.584	814780.042	89494443.46	7967414.684	8875957.802	7152681.578
Com_1946_pos	Dl-Lanthionine	C6 H12 N2 O4 S	208.05245	6.499	209.05977	No results	No results	Full match	30701621.59	17149540.57	45427950.07	2604052.209	3542340.541	5353798.438	82485503.56	86889808.28	19930909.71	1956735.031	20642396.94	69995801.39	45175188.16	49318621.55	45867588.86
Com_1956_pos	N1-(2-amino-2-oxoethyl)-2-(isopropylthio)acetamide	C7 H14 N2 O2 S	190.0782	7.668	191.08551	Full match	No results	No results	9712437.302	12473713.62	11362677.15	7882858.895	2297399.177	6952163.057	19104935.66	25598765.94	10028138.72	45984441.8	73121313.14	86672610.52	52963016.21	55226718.26	64629991.04
Com_1971_pos	4-methoxy-6-[2-(4-methoxyphenyl)ethyl]-2H-pyran-2-one	C15 H16 O4	298.06063	5.374	299.06778	Invalid mass	No results	No results	10000936.55	79537545.67	5235601.543	6058702.886	694199.3563	1877957.324	18176188.63	8100333.956	1915102.745	39853651.05	9574715.909	1211114.054	18755166.72	17897603.84	19967542.19
Com_2032_pos	3-Methoxyflavone	C16 H12 O3	274.06275	5.381	275.07001	Invalid mass	No results	No results	7904334.85	76421379.4	5215275.054	4816526.796	753148.1886	2299804.194	11963092.46	7178344.72	2081947.15	43079684.83	10342224.21	1267863.955	16613650.28	17773729.16	19220236.94
Com_2043_pos	2-(1H-1,2,3-benzotriazol-1-yl)-N-(2,3-dihydro-1H-inden-2-yl)acetamide	C17 H16 N4 O	292.1285	6.608	293.13577	Invalid mass	No results	No results	55007995.14	49596923.19	56282959.53	69785280.33	15409910.27	10174726.25	68157569.14	58000725.53	58577683.82	18858057.1	45150760.87	57028533.4	75381169.14	76454293.76	84151224.84
Com_2069_pos	Proline-hydroxyproline	C10 H16 N2 O4	228.11088	1.512	229.11824	No results	Full match	No results	22291752.71	60602122.62	49853658.65	40646386.48	32956108.23	15048553	104762508	80044871.4	62365107.63	56877526.76	40826474.29	48552293.68	54796603.73	68212163.5	67776393.18
Com_2117_pos	Gly-Tyr	C11 H14 N2 O4	238.09543	3.861	239.10265	No results	Full match	Full match	57238293.64	71686870.71	33974387.5	20864882.77	8488053.168	1776150.305	46945813.68	72330650.34	86890944.06	21937588.67	48050354.59	40925469.64	36788379.86	38908347.38	31621109.6
Com_2155_pos	Guanine	C5 H5 N5 O	134.02283	3.237	135.0302	Invalid mass	Invalid mass	No results	6083812.439	12802697.9	22558544.4	79052847.97	18454781.1	7738602.433	5641151.408	6138054.926	80740362.84	16918837.29	48882975.78	72733543.35	5673621.597	6325017.163	7378382.103
Com_2161_pos	3-{[(4-fluorophenyl)sulfonyl]amino}-5-phenylthiophene-2-carboxamide	C17 H13 F N2 O3 S2	376.03786	6.429	377.04495	Invalid mass	No results	No results	17711836.66	39214928.64	6315145.539	58547018.79	5480809.356	2570197.383	50355563.62	32198634.1	25364860.77	45598288.48	41774782.45	13966838.58	68710572.5	76106343.25	84897621.38
Com_2190_pos	DAG (18:0/20:2)	C41 H76 O5	665.59555	11.863	666.60352	No results	Invalid mass	No results	74574278.88	39393388.7	32763176.69	48161151.29	22336759.55	76469231.01	97848591.87	13127024.4	30401083.76	5211489.335	22274595.91	71227820.98	37192959.51	59823334.03	53975090.02
Com_2191_pos	1-(2-pyridin-2-yldiazenyl)-2-naphthol	C15 H11 N3 O	249.08571	1.453	250.09299	Invalid mass	No results	No results	74487603.39	10823886.55	47199150.42	9737616.012	1202050.877	702222.9115	4767003.578	9123243.808	45072873.93	7224017.995	10501163.43	9067232.534	9438581.649	12162547.91	10725998.43
Com_2234_pos	PE (16:1e/18:0)	C39 H78 N O7 P	686.52586	11.862	687.53345	No results	Invalid mass	No results	72585577.1	36810892.67	52956200.96	42396521.62	43065967.25	100961738.3	61016597.92	21843937.3	18831361.27	17304846.36	27325310.05	47352933.45	37399429.41	55501784.76	53172048.07
Com_2246_pos	Porphobilinogen	C10 H14 N2 O4	226.09538	2.118	227.10266	No results	No results	Full match	4220368.158	66182803.13	40709203.08	46338037.61	15753219.49	9021663.527	13622236	33693853.98	41947459.75	72514815.77	47807675.23	30401705.89	8564536.726	7598634.678	8849756.135
Com_2250_pos	2-Linoleoyl glycerol	C21 H38 O4	336.26379	10.203	337.27115	Invalid mass	No results	No results	36928372.88	687247.0391	32320560.2	45234942.13	5272745.97	856617.3741	3480771.341	25037768.8	81146059.51	1340519.153	2958463.933	18167285.91	14734526.45	14909993.06	22471276.85
Com_2297_pos	N1-prop-2-ynyl-2,5-di(2,2,2-trifluoroethoxy)benzene-1-sulfonamide	C13 H11 F6 N O4 S	391.02603	1.617	392.03293	Invalid mass	No results	No results	32839991.82	30485100.03	25357962.57	22970927.39	8126825.221	1287934.96	73382232.03	35577141.96	25796584.72	71110768.52	30904105.47	11015398.5	39910145.36	42435649.77	50277006
Com_2349_pos	3-(4-hydroxy-3-methoxyphenyl)propanoic acid	C10 H12 O4	178.06311	4.983	179.07033	Invalid mass	No match	No match	27595870.36	18597309.2	27356652.3	62537380.52	17078513.81	8092301.527	22405906.92	27340265.04	41448951.03	41373233.42	37070163.92	67106461.1	39008201.05	40900179.22	44197648.87
Com_2353_pos	Prolylleucine	C11 H20 N2 O3	228.14723	1.927	229.15446	Full match	Not the top hit	Full match	47397341.36	60747259.98	42352365.57	69770403.81	17177515.58	6975277.883	37076141.53	39510118.66	53702510.26	49322647.88	43224848.07	36688038.46	42133871.75	47641587.71	59443619.91
Com_2373_pos	Valylproline	C10 H18 N2 O3	428.264	4.847	215.13924	Invalid mass	Invalid mass	No results	3092508.738	61572273.57	18632779.35	13292988.96	2743870.906	3126288.925	3195193.426	30518310.96	23622777.06	44202863.82	34449517.56	12786279.81	5148679.707	6341717.908	4932956.33
Com_2398_pos	2-(14,15-Epoxyeicosatrienoyl) glycerol	C23 H38 O5	394.26929	8.072	395.27661	Invalid mass	No results	No results	827147.9828	629236.2558	6080480.384	7099040.613	3791310.801	3240926.906	900709.4837	5247881.905	10517811.88	4471859.797	42988941.84	65518641.95	2196828.123	1813990.195	1762369.275
Com_2400_pos	2-hydroxy-6-[(8Z,11Z)-pentadeca-8,11,14-trien-1-yl]benzoic acid	C22 H30 O3	302.22433	9.357	303.23285	Invalid mass	No results	No match	57621292.85	30009530.77	22993437.28	13480126.53	4906123.075	3744680.486	16646006.12	65033096.23	39996975.19	20302819.6	16662730.44	14968310.36	48229635.84	43189592.37	43515424.55
Com_2423_pos	N,N-Diethyldodecanamide	C16 H33 N O	273.26656	10.467	274.27383	Invalid mass	Invalid mass	No results	28155980.61	1939293.641	28552237.42	55509200.43	10700712.98	6841667.338	4292612.658	24471492.82	73653410.02	2751260.272	2426840.607	5924161.258	22349622.02	13562000.29	25470409.78
Com_2462_pos	5-Hydroxyindole-3-acetic acid	C10 H9 N O3	191.05855	4.781	192.06567	Full match	Not the top hit	Full match	63813920.16	46770735.87	39073885.54	46505606.59	14682359.67	8828317.87	42545407.77	38922069.71	49338863.41	35370484.71	30983436.59	36416993.74	44256821.37	42539801.34	58854922.78
Com_2467_pos	2'-Deoxyadenosine-5'-monophosphate	C10 H14 N5 O6 P	331.0676	1.954	332.07504	No results	Full match	Full match	46086204.96	58582140.57	59259656.01	12575719.12	3364259.86	2214850.882	41818876.91	52213301.61	32290878.82	39992549.29	30451965.07	19219520.04	53214960.64	58454688.49	68030625.67
Com_2476_pos	Uridine 5'-monophosphate	C9 H13 N2 O9 P	324.03553	1.546	325.04282	No results	Full match	Full match	31651966.79	34936282.3	19169988.95	23108273.54	42789518.46	18157519.63	87589615.91	33385304.08	33559943.46	64263618.38	33559265.25	25759111.85	32198122.32	43867402.25	36051821.78
Com_2485_pos	Tritylalcohol	C24 H29 N3 O	357.22019	6.055	358.22754	Invalid mass	No match	No results	569507.3298	676535.9296	680984.9951	534381.4245	387222.9769	558279.1908	987055.6835	1591163.884	1308748.581	520923.4112	56960480.87	1365681.709	6060165.159	8256609.935	5757150.175
Com_2568_pos	5-Hydroxyindole	C8 H7 N O	133.05281	2.035	134.06009	No results	No results	Full match	42535151.77	52873185.51	45447135.29	62079014	9649101.526	6387440.635	28583930.52	43343936.06	44278440.39	52497427.62	41415573.67	42827023.69	42703050.68	49508059.23	60701375.67
Com_2636_pos	Tramadol N-Oxide	C16 H25 N O3	257.19886	6.994	258.20615	Invalid mass	No results	No results	3947550.52	8400082.99	6075793.627	2328575.756	7664281.151	11390827.13	5159872.29	16194269.23	10558190.05	16765656.45	26831755.73	57610743.63	10813653.73	9346400.265	10231268.35
Com_2649_pos	Michler's ketone	C17 H20 N2 O	268.15739	7.048	269.16467	Full match	Partial match	No results	798641.8388	648647.4302	985173.7108	879011.4758	511409.1755	885779.9123	702802.0516	1503671.436	1530035.262	689033.7965	52144581.28	1061624.416	4855454.794	5294184.251	5522563.785
Com_2703_pos	3-hydroxy-1,5-diphenylpentan-1-one	C17 H18 O2	276.11252	7.67	277.11987	Invalid mass	No results	No results	6645448.925	7199084.897	6988700.111	5281433.773	1460466.147	4429709.762	11136428.39	15776902.72	5993039.106	31557268.72	45828553.71	55936271.27	31729816.1	33884066.74	41120442.61
Com_2762_pos	PC (20:5e/2:0)	C30 H52 N O7 P	569.34812	9.147	570.35559	No results	Full match	No results	8142347.163	647372.0966	33362143.32	31785539.4	3398453.826	1670950.568	1006216.252	23287748.62	36222858.92	7477044.055	27818812.37	54348902.06	10945769.83	9258772.085	7425831.016
Com_2766_pos	N-Acetyl-L-leucine	C8 H15 N O3	173.10527	5.771	174.11259	No results	Full match	Full match	47216912.45	34249807.07	31525921.86	38926635.38	8960582.376	7333200.451	32470866.79	31857589.76	35525549.38	35977838.87	26711749.71	31631054.41	43978456.91	54647128.31	50280988.03
Com_2819_pos	5-Hydroxytryptophol	C10 H11 N O2	177.07923	5.383	178.08641	No results	No results	Full match	32198942.68	10018573.31	21402884.29	22544557.82	8125317.645	2756333.188	34896953.43	30848804.49	32290791.96	16993908.65	24285396.98	52729825.05	24521418.63	31507849	27004983.03
Com_2824_pos	L-Adrenaline	C9 H13 N O3	183.08961	5.198	184.09686	No results	No results	Full match	44475147.87	33167334.73	21966654.5	54773211.64	6880668.381	3301981.728	42069640.8	32328572.51	40142769.1	16379851.82	30147388.29	19318124.75	28269750.36	35918254.76	47786771
Com_2857_pos	N1-[4-hydroxy-6-(methoxymethyl)pyrimidin-2-yl]acetamide	C8 H11 N3 O3	197.08005	2.663	198.08748	Full match	No results	Full match	43139530.68	43344441.96	33838076.81	53810563.72	5469313.413	2479484.061	30371739.98	34496774.67	35953156.04	36485898.18	37981255.09	37583617.98	39928409.61	42284214.2	50187825.26
Com_2868_pos	LPC 15:0	C23 H48 N O7 P	481.31678	8.921	482.32397	No results	Full match	Full match	9938388.515	2120336.323	26163906.05	20690203.51	5392112.523	2970167.866	4687672.455	39530297.86	40920962	11254669.59	38782389.96	51409810.75	15525403.18	14418809.76	12818754.99
Com_2877_pos	13,14-Dihydro prostaglandin E1	C20 H36 O5	338.24309	7.837	339.25046	Invalid mass	No results	No results	51557658.3	28203282.44	18948181.04	10227593.69	4014126.328	9811163.456	42276902.86	37691864.8	49517688.34	12124084.13	19519417.76	43176261.12	33214509.77	36602548.38	41858557.33
Com_2897_pos	Sebacic acid	C10 H18 O4	202.12061	6.373	203.12798	No results	No results	Full match	22880624.4	11936116.64	14657704.07	52966215.37	7278256.029	5962255.551	26029721.01	9577606.985	6776896.364	34769993.09	33228118.62	22572325.71	28355094.36	45509987.26	40999681.84
Com_2899_pos	methyl 3-(6-methylpyridin-2-yl)-2,2-diphenylpropanoate	C22 H21 N O2	331.15703	5.501	332.16415	Full match	No results	No results	14761848.72	46980450.72	11720441.62	7702321.029	2496553.82	4385578.069	32997796.75	32391697.26	8804528.136	38472240.7	19583383.79	6158643.186	25326330.36	25409222.61	31264310.53
Com_2919_pos	PC (16:0e/18:0)	C42 H86 N O7 P	747.60967	10.33	748.61694	No results	Invalid mass	No results	641790.8712	502280.4593	645452.6441	52278183.12	737253.6893	15465755.73	792115.4233	20527368.39	8238823.31	483991.2492	736385.1669	667385.9593	534620.8649	614072.5158	675132.3624
Com_2946_pos	ACar 12:1	C19 H36 N O4	341.25634	6.43	342.26373	No results	Invalid mass	No results	18527495.28	45654253.35	19346835	32556720.25	8560089.868	2514542.582	14418740.25	14822183.94	15734749.38	23408914.29	30983384.15	29910106.33	33131412.63	36493483.19	38897161.61
Com_2973_pos	Dihydrothymine	C5 H8 N2 O2	146.06914	1.453	129.06581	No results	Invalid mass	No match	34446080.33	45063624.95	43498437.45	40803187.32	29089136.93	18228050.98	26514455.16	22811236.87	28456829.42	23164884.22	18258458.67	30070987.4	30073762.75	34548469.99	40463728.22
Com_3055_pos	Vatalanib dihydrochloride	C20 H15 Cl N4	324.11422	6.059	325.12152	Invalid mass	No results	No results	4517159.841	11881393.79	5966047.032	33913825.37	4790677.36	2442089.486	7974754.622	8694014.299	6682529.397	11197610.48	13477041.34	46696586.42	12533556.98	13494906.95	14520648.07
Com_3104_pos	Norbutorphanol	C16 H21 N O2	259.15348	5.094	260.16055	No results	Invalid mass	No results	7715470.023	27220356.57	7870202.32	13417275.94	2347710.777	3968192.415	37030092.34	45601213.79	12099457.32	10390773.21	41390095.48	10543871.23	11958295.63	14827608.97	15192704.41
Com_3151_pos	1,4-dihydroxyheptadec-16-en-2-yl acetate	C19 H36 O4	310.25039	8.508	311.25775	Invalid mass	No results	No results	31254789.42	2936930.732	34753189.72	42117990.01	10166150.62	2791911.437	3917397.151	23593473.59	51089574.32	2615758.434	4067657.58	8477645.899	23246978.35	14026842.28	16071569.42
Com_3219_pos	D-Erythrose 4-phosphate	C4 H9 O7 P	200.00834	1.525	222.99734	No results	No results	Full match	17425526.63	10480958.63	41525732.38	20849227.45	18953639.79	6318390.887	25205844.82	25413237.93	36591721.76	8090445.614	10879624.18	37569448.09	20810069.31	26724487.04	32596523.22
Com_3230_pos	5-(6-hydroxy-6-methyloctyl)-2,5-dihydrofuran-2-one	C13 H22 O3	248.13881	6.778	249.146	Invalid mass	No results	No results	22143856.19	26851780.26	32578569.51	21491920.82	1107663.569	4484513.638	61757767.78	41831275.72	27418442.56	5951118.773	29044602.42	43169050.57	34687637.6	31960931.76	43615528.77
Com_3246_pos	Isoquinoline	C9 H7 N	129.05797	5.246	130.06523	Full match	No results	No results	43204553.29	34898435.06	22743785.16	32485191.83	9775292.631	5757047.328	43500525.98	41666695.6	32571161.58	31237793.38	31053082.25	39234157.07	36304643.22	40307141.19	44405946.76
Com_3343_pos	4-Pyridoxic acid	C8 H9 N O4	183.05304	1.974	184.06087	No results	No results	Full match	22324352.62	32614857.99	18715085.13	26778259.53	4658799.967	5637235.39	45659815.24	33193240.54	37146320.15	28885696.12	30445551.61	23417306.21	34612531.59	38481802.62	48472395.39
Com_3347_pos	1-(3,4-dimethoxyphenyl)ethan-1-one oxime	C10 H13 N O3	177.07887	2.048	178.08617	Invalid mass	No results	No match	38058393.79	37217984.74	33222073.87	42917364.86	13109340.45	6863015.086	33558784.2	28968903.54	35489609.79	30604106.89	34324877.88	34775554.35	31172748.49	31404401.72	41422482.08
Com_3355_pos	2,5-Furandicarboxylic acid	C6 H4 O5	156.00579	2.058	157.01311	No results	No results	Full match	21684897.73	14735844.51	14045770.09	27152011.76	52818146.51	26150552.63	44584957.39	25075953.23	20515154.1	16462144.28	14551274.14	16662731.79	21668092.04	28948138.22	30668945.72
Com_3376_pos	1-[(3S)-3-(1,3-Benzoxazol-2-yl)-1-pyrrolidinyl]-3-methoxy-1-propanone	C15 H18 N2 O3	274.13538	5.452	275.14282	Invalid mass	No results	No results	21840275.87	12286236.67	24727706.92	24314362.51	3504826.984	1493794.073	17604247.8	26521678.15	24770743.95	11129171.45	13379829.14	40810982.57	22510275.23	22829603.51	26715342.68
Com_3383_pos	16(R)-HETE	C20 H32 O3	342.21691	8.027	343.22424	Invalid mass	No results	No results	3537336.575	26995970.55	12219719.53	15471885.55	3173772.134	2217927.95	24821956.95	40458155.73	18617903.75	16236832.94	17235355.99	14851221.96	16668727.63	28860524.24	20706815.37
Com_3400_pos	17(S)-HETE	C20 H32 O3	320.23305	8.241	321.24033	Invalid mass	No results	No results	29584622.47	37395155.95	20272340.68	15846157.38	9369137.915	12762645.89	31262245.02	37681472.66	22641838.39	28960365.6	22482378.3	28515190.53	33968745.84	35944636.33	38087404.04
Com_3434_pos	6-Phosphogluconic acid	C6 H13 O10 P	276.02417	5.5	277.03143	No results	No results	Full match	4717115.476	1853345.539	9573713.094	41548920.3	3684774.912	2939618.978	4529410.908	7350149.413	13493677.47	2787461.919	4121785.357	7061349.855	9219728.312	9007925.482	10184823.28
Com_3440_pos	N-Acetyl-L-glutamic acid	C7 H11 N O5	189.06368	2.093	190.07111	No results	No results	Full match	36947885.12	20442661.13	32449633.6	16498536.3	4214875.717	3203706.663	25859893.22	20211340.43	45300101.63	23245492.3	18829993.78	26578626.76	21384391.04	22790337.56	17143426.98
Com_3471_pos	1,3-Dihydro-1,3,3-trimethyl-2H-indol-2-ylidene acetaldehyde	C13 H15 N O	219.12591	6.435	220.13333	Invalid mass	No results	No results	26724921.45	4154730.299	27845794.05	40995725.08	8320883.429	1971666.922	5157958.295	12735772.18	34717918.65	5678398.079	4965638.014	7717602.175	21247491.31	22310525.75	25591430.19
Com_3492_pos	(2E,4E)-N-(2-methylpropyl)dodeca-2,4-dienamide	C16 H29 N O	251.22469	8.527	252.23196	Full match	No results	No results	24213573.21	10193233.03	25855901.77	37570320.96	4371680.351	7405380.898	7758931.831	32858095.5	44292999.5	5339848.563	4049996.546	4341516.745	17199724.42	15906677.68	15260241.49
Com_3494_pos	INK	C16 H31 N5 O5	188.11614	3.882	189.12335	Invalid mass	No match	No match	14289712.45	20022011.7	29399979.59	16862774.66	5143631.892	2786423.999	20667588.55	37369850.65	44283323.81	39687276.25	18243829.79	25712357.52	25614917.58	22617240.22	33867644.03
Com_3496_pos	PC (18:3e/2:0)	C28 H52 N O7 P	545.34787	9.173	546.35516	No results	Full match	No results	20705938.44	1801149.962	33829783.44	33744541.09	5268839.184	4107351.614	3139547.54	28758308.51	44241756.55	20340308.98	7460430.582	18227049.82	16972045.02	15064931.2	12412280.66
Com_3564_pos	ethyl 3-oxo-3-(1H-pyrazol-5-ylamino)propanoate	C8 H11 N3 O3	219.05946	1.413	220.0665	Invalid mass	No results	No results	38128216.86	8824870.548	17868582.79	31035426.94	16944276.39	3723988.754	32318151.26	27767363.56	26925601.62	18162595.7	12917438.84	23848711.04	19704341.33	22086122.72	25931274.25
Com_3588_pos	Ala-Val	C8 H16 N2 O3	188.11594	2.521	189.12315	No results	Full match	Full match	26685021.22	26437878.44	23842312.84	39213769.62	7786401.681	4294809.84	33844535.38	28844391.63	25331001.63	27604009.92	25759139.38	28337179.89	20916397.72	21704370.69	28827330.59
Com_3604_pos	3-[4-methyl-1-(2-methylpropanoyl)-3-oxocyclohexyl]butanoic acid	C15 H24 O4	268.16719	6.836	269.17453	Full match	No results	No results	16747613.69	17732706.22	16996792.42	14977645.53	4395933.485	4049752.882	39221723.7	25917440.08	16421289	5884460.442	23872014.49	37440853.54	27991106	19651756.89	27854330.11
Com_3615_pos	Mesalamine	C7 H7 N O3	153.04002	2.546	154.04726	Invalid mass	No results	No results	37536264.03	15259048	27896824.73	31325613.02	12896026.12	1700946.107	47214563.65	17569143.35	26106464.53	16482856.85	15806121.96	23997075.5	16078092.33	21327575.46	23794395.59
Com_3687_pos	2-Phenylethylamine	C8 H11 N	121.08957	4.809	122.0969	No results	No results	Full match	11035417.14	33543528.87	14921399.53	7883197.757	1793114.364	1790844.79	52012521.58	26704935.74	19703040.24	6031315.186	24175576.92	35003159.13	22241307.67	24854059.18	24648386.25
Com_3698_pos	NNK	C14 H26 N6 O6	374.19086	2.027	375.198	Full match	No results	No results	19383294.12	26545171.64	34574752.44	32892178.2	8424243.576	2283269.145	36081024.42	23942782.68	26870795.99	20078606.38	25416593.25	18605482.4	19730700.07	21984248.77	28703931.34
Com_3699_pos	PC (18:2/18:3)	C44 H78 N O8 P	779.54485	9.644	780.55212	No results	Full match	No results	28107046.78	19365844.91	19902633.29	9479958.377	29865403.1	59522331.66	16278052.64	10662531.06	11627634.34	9129851.785	23023354.3	21036751.59	33221158.36	16260890.59	31239095.47
Com_3720_pos	N-Acetylhistamine	C7 H11 N3 O	171.10083	1.438	189.13464	No results	Invalid mass	No results	9996951.107	13020668.45	13074700	37302934.79	13559404.79	1915296.988	9000177.417	8213697.363	7219701.486	21856771.29	19714074.24	32908556.05	15214628.17	19205286.25	20697516.72
Com_3760_pos	Taurodeoxycholic acid sodium salt	C26 H44 N Na O6 S	521.27806	8.733	522.28534	No results	No results	Full match	10877354.75	326811.2238	19521119.56	30114463.2	5765033.02	763775.4245	1431056.138	12800928.89	40019463.99	1281233.84	1708912.02	6139933.123	11025512.13	9983441.201	8317547.79
Com_3770_pos	DL-methionine sulfoxide	C5 H11 N O3 S	165.04225	1.939	166.04944	No results	Invalid mass	No match	16932806.45	30001957.98	13426692.74	23290764.16	3815788.727	6246382.119	6461446.749	27943897.98	30845331.29	25009467.12	31843630.45	19524434.85	28711935.31	31762628.72	41111761.92
Com_3818_pos	��-Hydroxyalprazolam	C17 H13 Cl N4 O	324.07798	5.925	325.08521	No results	Full match	No results	7349374.404	31850192.29	4022801.929	5775175.575	1626805.743	1832454.078	4043356.122	3298640.144	3896756.22	10710284.05	5698480.621	2225766.935	8322458.7	8280087.479	9147839.575
Com_3828_pos	AKK	C15 H31 N5 O4	327.22149	4.85	328.22894	Invalid mass	No results	No results	1114418.091	5854423.313	12386928.95	2521594.148	1439742.858	1834247.781	3213570.29	7224542.862	23298429.48	35046790.8	19751486.15	6378962.556	11688165.78	12039740.31	15428198.61
Com_3863_pos	All-Trans-13,14-Dihydroretinol	C20 H32 O	288.24596	6.081	289.25323	No results	No results	Full match	2236895.476	6870316.122	1991294.656	3408541.081	1096134.602	987032.7255	6340879.195	6143110.93	1899687.896	23749717.34	30692184.12	28802390.61	13519622.07	14356438.97	12825307.24
Com_3911_pos	6,7,8-trimethoxy-3-phenyl-2-thioxo-1,2,3,4-tetrahydroquinazolin-4-one	C17 H16 N2 O4 S	344.07965	6.913	345.08691	Invalid mass	No results	No results	2111645.649	1652322.108	2429227.837	2589214.657	1215011.721	1575242.481	3469071.027	3775376.122	3798460.841	33859525.54	2481679.424	4600406.129	5857746.085	7276921.305	5193775.626
Com_3990_pos	4-morpholino-6-phenylthieno[2,3-d]pyrimidine	C16 H15 N3 O S	319.07088	1.408	320.07819	Invalid mass	No results	No results	32515116.4	4115504.484	15640387.87	4149352.519	5382134.487	331752.5843	2239686.25	4034382.63	25647941.53	1732199.678	3322108.875	3536156.16	4483089.223	4652705.147	5922018.419
Com_4006_pos	Inosine 5'-Monophosphate	C10 H13 N4 O8 P	348.04678	1.534	349.05396	No results	No results	Full match	17332617.61	4134324.906	30752003.18	2536123.238	459639.5979	751843.0879	9038077.51	9896738.905	24365202.55	3191942.052	3683894.262	1399222.044	26073767.29	31110017.62	28844462.2
Com_4088_pos	7-Aminonimetazepam	C16 H15 N3 O	265.12147	7.245	266.12878	Full match	No results	No results	2951249.682	629941.4664	1746849.786	238662.432	197663.2351	287351.2977	798332.4029	385608.8122	333217.9985	276397.4309	647831.6476	31238007.87	3432876.356	3407700.402	3234643.124
Com_4126_pos	Homoarginine	C7 H16 N4 O2	188.12731	1.423	189.13464	No results	No results	Full match	4515165.075	9711609.199	8164611.966	32067245.57	12313298.46	1374282.483	4950137.647	3841159.032	2886211.12	14589993.39	14332590.23	28622340.71	12022890.28	13593570.35	14634634.94
Com_4230_pos	16-Heptadecyne-1,2,4-triol	C17 H32 O3	266.22203	7.774	267.22931	Invalid mass	No results	No results	5878653.692	15170642.23	11381609.7	2468346.528	591131.4788	953633.901	33679907.35	25770981.25	6138930.037	2676145.557	16426716.67	29629634.44	13825966.07	15412135.29	19288354.75
Com_4308_pos	Sphingosine (d18:1)	C18 H37 N O2	299.28215	9.444	300.28946	Full match	No results	Full match	12975377.66	2964518.398	13276991.09	10573323.56	2996264.121	12347369.56	5220438.554	28751144.78	31036932.26	1604919.858	9608488.83	28597398.5	14158235.05	14077314.82	13271743.13
Com_4315_pos	ACar 18:0	C25 H50 N O4	427.36594	7.821	428.37314	No results	Invalid mass	No results	16930995.9	2940617.323	27619182.28	23006868.24	2440281.706	485543.4926	4475728.707	21128478.48	26666243.22	2072477.771	6022722.361	22420705.95	14200219.79	14551092.18	12739132.6
Com_4332_pos	ALK	C15 H30 N4 O4	330.22676	4.9	331.23407	Full match	No results	No results	8845610.459	12275391.17	15398012.8	9559828.068	3192668.74	2646075.396	8535866.707	11432450.08	23863904.16	25738482.27	26094540.1	13161095.75	15117903.05	16321062.48	19460930.19
Com_4367_pos	Monolaurin	C15 H30 O4	296.19615	8.136	297.20349	Invalid mass	No results	No results	1401825.228	3372247.978	4797274.459	5012568.221	3657730.705	4942103.548	1973704.426	8849979.68	6829507.979	5513793.628	16418519.95	28327320.97	7414884.541	7538198.802	6907778.692
Com_4424_pos	4-(3-Methyl-5-oxo-4,5-dihydro-1H-pyrazol-1-yl)benzenesulfonic acid	C10 H10 N2 O4 S	254.03366	4.025	255.04099	Invalid mass	No results	No results	3385627.926	11135584.57	4482233.005	26433785.87	1322266.256	1355495.525	9271785.031	18852143.92	5648375.738	17641115.06	25425086.83	2689078.559	13343773.9	14240485.25	15479290.51
Com_4503_pos	Normorphine	C16 H17 N O3	271.12417	5.799	272.13138	Invalid mass	No results	No results	15574846.33	6843236.276	18061533.48	23664181.76	2850080.107	1178582.279	8049960.453	13978872.88	21916129.92	4234250.223	7098622.926	27187908.91	15229073.58	17329657.95	17133128.76
Com_4581_pos	Cytidine 5'-monophosphate (hydrate)	C9 H14 N3 O8 P	345.03311	1.482	346.04031	Invalid mass	Invalid mass	No results	17687070.55	15493368.71	13953321.72	7827342.231	7167541.45	2836748.75	39791147.1	14875633.24	14123540.32	16093911.6	12449014.69	11095375.43	21006120.23	19323589.96	20296174.37
Com_4711_pos	EKK	C17 H33 N5 O6	385.22754	5.344	386.23499	Invalid mass	No results	No results	8362613.368	5387838.147	21447031.5	15241086.22	2826773.273	560822.441	3674370.271	11777460.11	28995921.99	4216794.959	5393989.227	14643480.08	11863693.67	11954099.75	15083784.08
Com_4721_pos	Methyl dihydrojasmonate	C13 H22 O3	226.15688	6.816	227.16415	Full match	No results	No results	14414023.2	12792020.94	18979726.72	10824532.82	1776937.397	1539162.205	38173030.35	20988548.47	12792142.61	1501763.182	12331923.14	20986525.77	17273054.85	19584676.54	21282453.32
Com_4761_pos	N-(2-morpholinophenyl)-5-(phenylsulfonyl)-2-thiophenesulfonamide	C20 H20 N2 O5 S3	464.04342	1.508	465.05084	Invalid mass	No results	No results	19033080.29	12825533.86	21656581.23	11750871.46	13661933.16	9223250.517	32945070.22	15921112.07	28542969.03	13821063.01	19216261.26	6528066.918	22237404	22602495.8	18234200.55
Com_4770_pos	(2R,3S,4S,5R,6R)-2-(hydroxymethyl)-6-(2-phenylethoxy)oxane-3,4,5-triol	C14 H20 O6	284.12355	5.71	285.13089	Invalid mass	No results	No results	19977527.98	21755676.48	22484049.6	19595576.52	4415745.888	2593803.785	18599845.22	24877546.72	22128253.9	15199686.66	11524379.81	21283422.29	15320510.34	13931722.48	19797539.84
Com_4789_pos	Gly-Val	C7 H14 N2 O3	174.10043	2.677	175.10777	No results	Full match	Full match	16274050.5	14792585.78	19443612.86	22370836.89	1020209.582	1155316.111	15170344.96	24687723.44	15620772.86	16557615.42	12842395.52	11178872.11	13355512.88	15771837.77	17802982.87
Com_4803_pos	2,6-di(2-furyl)-3-propyltetrahydropyridin-4(1H)-one hydrochloride	C16 H19 N O3	273.13284	4.745	274.13995	Invalid mass	No results	No results	5456506.866	22917070.41	9916671.252	19075989.54	3469947.818	1320175.777	16246937.24	21061933.03	14570633.74	10657158.53	15810452.06	17553452.29	11789398.81	16446541.78	15156771.08
Com_4927_pos	PC (18:1e/2:0)	C28 H56 N O7 P	549.37944	10.097	550.3866	No results	Full match	No results	5971478.939	1001273.635	10845677.99	21314887.33	2736684.81	2086970.117	1192108.366	11099994.37	27064736.6	944107.0547	1557026.392	8126562.559	4470264.325	6949170.288	6328211.392
Com_4952_pos	3-Methoxy prostaglandin F1��	C21 H38 O6	368.2536	7.929	369.26096	Invalid mass	No results	No results	16614296.58	21887063.68	9751094.429	12155209.66	2718400.429	1430374.673	10010236.52	12444750.66	9715131.506	13443111.55	16775036.71	21352410.67	15296576.62	17329806.98	18993231.54
Com_4960_pos	Tyr-Tyr	C18 H20 N2 O5	344.1378	5.048	345.14511	No results	Full match	No results	387842.4234	6719221.553	402400.6102	7410855.249	1890134.659	1534730.838	16281310.22	14962174.08	602333.9392	481711.6283	21437053.91	11960518.16	2289744.628	1840795.28	2051527.674
Com_5003_pos	6,7,8-trimethoxy-2-(2-phenoxy-3-pyridyl)-4H-3,1-benzoxazin-4-one	C22 H18 N2 O6	406.11732	6.056	407.12457	Full match	No results	No results	1664680.343	1661199.453	1507828.944	11338507.73	2257568.034	1230625.989	2297959.51	1544864.787	2000958.386	1128207.196	1474049.539	23300028.25	1261557.364	1403727.789	2081141.831
Com_5029_pos	6-Pentyl-2H-pyran-2-one	C10 H14 O2	166.09952	5.962	167.10677	Full match	No results	Full match	22455967.32	12252977.86	9199279.38	23218821.2	4073845.11	3405219.521	12465690.35	9712795.792	11897440.38	23639397.23	16362667.01	9356765.005	11784628.7	14205105.77	15223541.84
Com_5052_pos	2-({2-[(5-methylisoxazol-3-yl)amino]-2-oxoethyl}thio)acetic acid	C8 H10 N2 O4 S	230.03594	1.817	231.04321	Full match	No results	No results	6747168.725	21290295.08	15149404.84	13610686.21	796527.0326	576311.2339	2042425.778	12648694.65	9134454.229	13438164.99	15065269.45	9290492.685	14730762.38	17200939.92	20058188.8
Com_5144_pos	ELK	C17 H32 N4 O6	388.23214	5.213	389.23904	Full match	No results	No results	17658181.93	14965451.4	21455940.19	16608468.08	2584304.483	1834329.071	15887066.94	16487754.1	21580721.22	14855027.31	20059200.16	18635463.4	18231180.85	17266371.99	19702656
Com_5279_pos	DPK	C15 H26 N4 O6	340.17493	4.89	341.18225	Invalid mass	No results	No results	11193687.84	19960194.3	6794012.786	7373230.778	1480370.645	484978.6848	22898268.94	9448890.533	6589542.172	5862429.684	5512791.983	6787936.861	9120876.212	11355884.55	11772835.27
Com_5330_pos	SLK	C15 H30 N4 O5	656.4222	5.257	657.4292	Invalid mass	No results	No results	6597330.845	3477796.757	8051405.334	6346859.706	2370915.072	2464275.005	10665215.82	5506201.767	15385643.18	21732476.77	13218524.09	6959939.663	9630172.47	13239266.33	13204396.49
Com_5365_pos	Jervine	C27 H39 N O3	425.29036	8.197	426.29752	Invalid mass	No results	No results	4488336.178	19473972.54	3542281.533	3480451.136	1040243.719	1005260.382	6186673.872	10019054.99	3910526.744	9322862.968	12400639.53	12377851.52	8713116.412	9683229.099	9181051.142
Com_5366_pos	12-oxo Phytodienoic Acid	C18 H28 O3	270.21936	8.508	271.22672	Invalid mass	No results	No results	9614319.28	18637043.98	7801192.086	9326387.123	5959936.432	10081935.6	12228465.72	13342856.01	9235887.95	14084760.83	19113414.3	20587836.41	14692158.07	13962293.49	15565698.04
Com_5458_pos	PC (16:1e/3:0)	C27 H54 N O7 P	535.36365	9.929	536.37091	No results	Full match	No results	2088540.744	1203317.38	8835399.086	11929332.76	1573049.264	2660601.422	1436497.938	11113961.85	23345028.92	1876343.441	3365184.176	17707679.35	3611257.52	4343505.843	5741754.23
Com_5569_pos	R-1 Methanandamide phosphate	C23 H40 N O5 P	220.63524	4.896	221.64236	Invalid mass	No results	No results	11326514.79	6107829.649	6474662.526	11956347.74	2672745.588	1128116.802	5967237.27	7185740.085	13341958.61	20393765.27	16352079.51	9343795.288	8044854.739	11023870.98	11321112.15
Com_5575_pos	3-methyl-5-oxo-5-(4-toluidino)pentanoic acid	C13 H17 N O3	257.10272	1.578	258.11008	Invalid mass	No match	No match	14993496.32	15233361.65	19067838.32	13691491.65	9767776.012	4184871.756	26371613.76	15324266.45	17434827.25	13209822.05	10714972.05	11774885.71	12464468.93	13883657.44	13670663.41
Com_5609_pos	HNK	C16 H27 N7 O5	379.19819	4.879	380.20523	Invalid mass	No results	No results	1640575.283	2236632.313	9936621.154	5247215.143	1358090.238	1370238.203	884069.2103	6599373.754	22484990.91	15985306.28	15383246.4	9606751.103	7986207.584	9656101.347	9730553.388
Com_5624_pos	Limonin	C26 H30 O8	452.18016	7.341	453.18671	Invalid mass	No results	No results	2308845.037	9843859.956	1023187.339	2627380.884	984579.4421	1661585.054	4078786.259	7066099.391	2308651.93	6843914.208	17920885.21	17039549.81	8439516.817	7881238.526	8622682.25
Com_5637_pos	PC (20:5/22:6)	C50 H78 N O8 P	851.54681	10.695	852.55359	No results	Full match	No results	4951336.906	5768606.699	2069155.708	11128779.05	15906117.91	3650759.322	14187107.34	753154.7361	9245994.332	20099027.5	1993606.972	4630477.115	4944050.188	3384782.03	5002350.822
Com_5695_pos	HQH	C17 H24 N8 O5	458.14028	2.082	459.14755	Invalid mass	No results	No results	2353280.863	17948715.79	1052848.089	882635.5003	349860.5887	324702.5979	6794603.574	1707102.279	2069914.029	7805101.212	5547809.082	708517.23	1350531.592	1470548.218	1240007.921
Com_5785_pos	Dl-3-Hydroxynorvaline	C5 H11 N O3	133.0739	1.503	134.08118	No results	No results	Full match	13364006.31	8484889.146	9261046.763	13158285.61	6026548.855	4921418.449	9860265.909	9627939.617	13089741.36	11176540.77	11854983.69	18868227.21	10599387.78	10492369	10231805.76
Com_5810_pos	3-(2-thienylmethylidene)chroman-4-one	C14 H10 O2 S	264.02379	4.29	265.03094	Invalid mass	No results	No results	7730026.529	2019381.224	16965019.6	13291782.58	572592.8666	275491.7507	2542243.968	8661094.034	21336383.81	447347.0356	3697475.669	15118904.95	8651735.523	8885282.914	9090205.447
Com_5814_pos	2-(cyclopropylcarbonyl)-3-(4-fluoroanilino)acrylonitrile	C13 H11 F N2 O	268.03981	6.534	269.04709	Invalid mass	No results	No results	2840307.927	2813237.373	2521004.862	3792125.438	1425700.823	863756.3182	3387841.219	2979811.444	3676905.142	19171723.22	5115100.276	4477321.424	3486287.935	4905238.929	4452909.665
Com_5823_pos	methyl 4-methyl-2-oxo-2H-pyran-6-carboxylate	C8 H8 O4	186.05037	1.236	187.05785	Invalid mass	No results	No results	11098632.93	9458134.708	8991124.236	9768886.956	23995498.5	19223591.53	15076936.16	8960962.174	11133269.44	10884277.22	8339727.085	9071242.502	8872746.842	9668481.357	9752879.035
Com_5847_pos	Thromboxane B2	C20 H34 O6	392.21721	7.225	393.22458	Invalid mass	No results	No results	10558720.37	11900717.6	8538498.684	5185464.742	945178.4241	608731.1589	13652729.53	18480929.68	10716604.8	698910.2488	4868903.791	12018916.55	9992801.65	10287952.65	10915113.88
Com_5863_pos	PC (16:1e/21:1)	C45 H88 N O7 P	785.63083	11.01	786.63708	No results	Full match	No results	1855531.338	5711636.168	5862473.181	5880380.701	9715101.078	8215049.409	27806658.17	14399886.83	4021373.137	4177356.262	4076649.431	1304816.838	1674209.134	2159978.411	3303779.805
Com_5907_pos	4-(1H-pyrazol-1-yl)-N,N-bis(2-pyridinylmethyl)benzenesulfonamide	C21 H19 N5 O2 S	388.09733	1.47	389.10397	Invalid mass	No results	No results	8639534.141	12805319.78	12281069.41	6782887.279	1558145.96	1376547.779	10231123.81	18210976.93	18713842.01	16164911.84	12197411.58	13126532.22	12276883.09	12760370.95	14077941.2
Com_5933_pos	PC (16:2e/4:0)	C28 H54 N O7 P	547.36399	9.592	548.37164	No results	Full match	Full match	6036812.484	898069.7415	12901604.01	12993073.23	2807179.051	2225152.247	1692651.68	10809193.07	20682905.13	1311370.669	2024954.954	7318279.657	6026687.067	6894675.665	3995023.492
Com_6049_pos	Tetranor-12R-HETE	C16 H26 O3	248.17521	7.298	249.1825	Invalid mass	No results	No results	8684261.539	13323603.55	8296533.06	8254670.699	4224846.318	4964528.208	16915894.75	17663385.67	9093314.214	8901065.315	11324049.91	16850950.84	12193893.3	13320642.17	14973083.53
Com_6081_pos	Hypotaurine	C2 H7 N O2 S	109.02021	1.464	110.02727	No results	No results	Full match	15974972.12	5239392.688	11444892.98	6084901.084	5863335.223	6262897.868	4267043.63	7580528.669	20096144.47	8306351.843	8412707.944	4934417.868	7045988.968	8702931.889	8837244.216
Com_6128_pos	7-Methylguanine	C6 H7 N5 O	165.06502	1.991	166.0723	Full match	No results	Full match	17552058.3	14692805.79	15907964.71	16970300.28	6175906.966	5604997.248	14902020.4	13987463.91	18103696.43	13205548.06	13289797.54	13041378.64	13246402.66	13856718.99	16187056.64
Com_6162_pos	Azetidine-2-carboxylic acid	C4 H7 N O2	101.04805	2.477	102.05533	No results	No results	Full match	7037511.312	14167362.67	10379759.29	5643343.373	3433343.11	3734627.592	11950401.54	13541010.56	10420368.96	17724568.89	12115319.23	5872734.505	9226879.636	11836418.17	13389923.18
Com_6165_pos	T-2 Triol	C20 H30 O7	728.38161	4.963	365.1983	Invalid mass	No results	No results	7453840.866	8604974.175	9713403.034	17133137.49	3071989.194	559389.4699	13764213.04	9983311.265	17049628.82	12930874.82	15753359.68	15015709.76	9505551.63	16418758.78	15222760.42
Com_6204_pos	Gatifloxacin	C19 H22 F N3 O4	357.14769	6.116	358.15494	Invalid mass	No results	No results	729112.6558	438879.513	762840.9019	456579.4376	1640377.656	1118670.156	558092.9214	465512.7572	1236581.069	640566.5716	580694.6149	17175333.47	2334305.133	3258735.323	1845332.683
Com_6212_pos	gamma-Glutamylcysteine	C8 H14 N2 O5 S	250.06185	2.271	251.06909	No results	No results	Full match	9145677.22	11422374.88	8628898.878	13738830.66	6664708.283	2800008.464	24876858.23	12408860.02	11429249.07	17550625.04	9463445.509	14710141.16	7698511.931	9021195.468	11616377.79
Com_6213_pos	N-[(4-hydroxy-3-methoxyphenyl)methyl]-8-methylnonanamide	C18 H29 N O3	329.19503	5.153	330.20245	Invalid mass	No results	No results	10638480.65	10612195.93	9855311.243	6961319.195	1340323.437	903238.2386	10445957.54	10919487.44	19470157.67	12050835.52	8710481.212	8568287.852	11036395.67	11066215.63	10195193.69
Com_6214_pos	LPE 20:2	C25 H48 N O7 P	505.31682	9.535	506.32382	No results	Full match	No results	7691849.507	1046298.175	9941358.953	17570310.69	5518450.748	2150771.724	2189787.765	5271351.684	19462668.59	1420686.269	1460302.384	3385583.632	6450616.089	4368516.567	6511545.267
Com_6218_pos	tetranor-12(R)-HETE	C16 H26 O3	248.17494	6.912	249.18221	Invalid mass	No results	No results	8915310.241	5062961.24	5224584.655	3306052.493	1344491.791	1468464.92	14593719.19	12287644.19	6438338.83	4205584.888	10120153.69	17095174.96	8848267.837	10717341.6	10988718.17
Com_6252_pos	DL-o-Tyrosine	C9 H11 N O3	181.07307	5.693	380.1799	No results	No results	Full match	5541421.058	15690394.95	7010932.598	9621520.677	3443722.811	3918488.652	8071389.819	8172938.379	8453239.111	11790796.4	10101444.31	6926067.473	8570733.13	10300236.88	11256941.82
Com_6310_pos	6-(Methylthio)purine	C6 H6 N4 S	188.01692	1.132	189.02391	No results	Invalid mass	No results	14983815.34	11106471.84	12601977.24	13901329.57	9125701.839	12346244.06	13158120.99	12031307.48	10602601.12	8707490.08	9158632.41	12404372.41	15404351	14720198.15	14231125.77
Com_6330_pos	RPH	C17 H28 N8 O4	408.22353	5.19	409.23102	Full match	No results	No results	5583621.449	5378257.858	11427398.62	8176917.994	2983036.897	1960805.717	9686386.048	10065876.69	18962627.61	4891595.656	6325193.704	11811703.44	8140346.675	6603969.519	9802611.632
Com_6399_pos	PC (18:5e/19:2)	C45 H78 N O7 P	775.54963	11.851	776.5567	No results	Full match	No results	2522452.586	7990535.702	6690089.625	2245412.028	21126178.12	14560143.73	8245253.009	4529121.565	1726590.353	1357017.025	10858126.61	1799400.447	7129432.78	3310272.04	5183266.122
Com_6430_pos	2-Methoxy-4-(3-oxobutyl)phenyl N,N-dimethylcarbamate	C14 H19 N O4	265.1316	5.275	266.13864	No results	Full match	No results	11555116.8	12797476.33	10544283.11	12846259.58	2348377.724	810915.5419	8375016.263	8274597.355	6831867.802	8582405.46	14847250.62	13124119.67	12426706.27	14871821.31	18547556.57
Com_6433_pos	LPH	C17 H27 N5 O4	387.1936	5.083	388.20123	Invalid mass	No results	No results	4941126.573	3357410.761	6806501.876	4156207.318	1694720.475	2913549.423	9449428.494	3807471.701	13449427.42	16689126.35	10751489.49	5674052.431	9747508.595	9816846.819	11068916.39
Com_6441_pos	RKK	C18 H38 N8 O4	430.3057	10.337	431.31296	Invalid mass	No results	No results	8252590.857	354007.1085	8387263.261	3188436.122	532904.7261	829353.8326	558282.6993	13415801.2	18516806.67	304642.8596	519004.0323	470373.4126	4446055.644	2512473.962	4861565.455
Com_6449_pos	YLH	C21 H29 N5 O5	414.19325	4.821	415.20062	Invalid mass	No results	No results	13783434.59	14367653.43	13497977.77	14053908.83	3682147.432	1792642.098	11784029.31	11643209.42	14488910.18	12394525.31	14787394.36	12389375.65	12597564.31	12710579.32	14286439.98
Com_6466_pos	2,3-dihydroxypropyl 12-methyltridecanoate	C17 H34 O4	284.23509	8.931	285.24237	Invalid mass	No results	No results	2083759.729	1695824.184	4919397.967	2761673.602	3768379.793	5858056.969	1288808.737	7370187.29	4708083.133	2874557.424	9526166.092	16185795.02	6135841.055	5202609.036	4694154.784
Com_6489_pos	4-(4-chlorophenoxy)-3,5-dimethyl-1H-pyrazole	C11 H11 Cl N2 O	222.05623	0.544	223.06351	Full match	No results	No results	15635403.46	13758438.57	15310525.53	14516443.42	11642867.6	24550207.86	16121275.5	15972953.58	11241454.97	14787704.13	14008744.2	11753533.71	13836675.75	13057388.4	14487532.55
Com_6536_pos	2-Phenylacetamide	C8 H9 N O	135.06848	4.986	136.07576	No results	Full match	No results	11738941.34	9123767.967	9660113.313	14242047.17	5089241.616	3858479.671	10404121.52	12223874.16	13773079.8	11565455.4	10329822.67	15937311.98	12626790.64	12402824.88	13623815.62
Com_6576_pos	PC (6:0/13:1)	C27 H52 N O8 P	549.34269	9.523	550.34979	No results	Full match	No results	3639275.877	877275.029	7501550.776	12926228.04	2349241.605	1730235.076	1513795.967	8993999.229	17925096.51	1242559.092	1484753.342	4488116.814	3206151.438	3425915.887	3077835.331
Com_6599_pos	JNJ-1661010	C19 H19 N5 O S	365.13228	4.845	366.13956	No results	No results	Full match	14218853.37	3429179.21	15000409.39	5458852.237	1710730.752	470913.8633	6266232.889	9863491.431	16293655.12	3629575.121	4912371.234	7509288.911	9569036.225	9758328.636	12151045.66
Com_6608_pos	N-butyl-2-methyl-5-(piperidinosulfonyl)-3-furamide	C15 H24 N2 O4 S	328.14576	5.94	329.15305	Full match	No results	No results	7340866.829	14488723.39	6475777.569	4018767.341	1069083.26	982407.3986	8750018.38	11001972.67	3971745.596	12583678.23	12127678.23	3555810.298	10138708.76	12524195.41	11073960.57
Com_6611_pos	APK	C14 H26 N4 O4	356.20615	4.997	357.21359	Invalid mass	No results	No results	10432176.99	4002679.792	11843649.39	7616116.572	1697979.1	863175.5908	9040767.916	9428171.639	15892434.53	13062356	14227023.95	8706103.673	9864976.923	13454213.07	10546171.05
Com_6745_pos	DLK	C16 H30 N4 O6	374.22179	4.86	375.22839	Invalid mass	No results	No results	3650629.651	1188637.692	3805103.972	11333468.32	2179951.957	1430950.821	845190.7467	1331147.802	6381526.904	14083803.07	13786487.08	2356351.074	4188234.468	4830661.565	4657691.456
Com_6839_pos	Linoleoyl ethanolamide	C20 H37 N O2	323.28213	9.134	324.28946	Full match	No results	No results	1841298.781	806386.3694	1746119.36	2251490.657	808280.3019	25951033.1	972781.9693	4526318.378	3396617.679	599463.8411	1338930.267	3402066.635	2842386.587	2533802.55	2204619.836
Com_6857_pos	Vitamin A	C20 H30 O	286.22938	9.336	287.23657	No results	No results	Full match	829431.3231	662125.2863	6947928.144	2619975.424	1314393.899	1220429.309	1144747.756	14694624.4	14266979.54	1851873.988	3477224.114	3880354.507	2966563.247	1913678.21	1779618.817
Com_6894_pos	LPE 24:0	C29 H60 N O7 P	565.41046	9.876	566.41754	No results	Full match	No results	5634080.385	8131264.522	2949445.266	12881614.52	15960527.46	4214159.05	12536234.39	3241446.243	3978360.268	15008161.84	2293528.486	2847811.847	4352072.626	2804184.885	3016269.845
Com_6909_pos	D-Fructose 1,6-bisphosphate	C6 H14 O12 P2	339.99581	2.13	341.00323	No results	No results	Full match	14706087.88	2548570.675	3302074.119	3884093.278	6342513.203	3943289.375	7116331.897	2461407.994	6459689.971	5453405.372	5967877.36	4387857.387	3764781.587	6380725.843	6040548.578
Com_6992_pos	(��)8-HEPE	C20 H30 O3	300.2071	8.499	301.21454	Invalid mass	No results	No results	6104384.293	697343.8111	9072882.736	14925824.46	4476268.085	2623478.494	3762048.009	5218146.799	12664233.59	2688739.515	4586179.375	5080308.503	6106155.595	9305944.084	5677484.557
Com_7004_pos	5-Phenylvaleric Acid	C11 H14 O2	178.09947	7.237	179.10684	No results	No results	Full match	4364807.397	10511494.41	2534988.271	2215893.66	1423614.573	2384871.135	10210334.07	5702464.949	1777072.115	10500322.92	13006468.31	6102115.501	7349706.756	8185622.774	7999757.226
Com_7008_pos	Guanethidine Monosulfate	C10 H24 N4 O4 S	296.15038	5.241	593.30786	No results	No results	Full match	5323488.759	13227348.29	4775323.019	6195286.152	1348409.576	1445783.908	7131517.299	10442678.8	6173023.039	10965786.47	7947625.66	4213339.893	8888630.486	9094255.914	9528638.277
Com_7113_pos	N-[2-chloro-6-(trifluoromethoxy)phenyl]-2,2-dimethylpropanamide	C12 H13 Cl F3 N O2	295.05841	1.372	296.06586	Full match	No results	No results	6565696.131	10788076.09	10603576.14	3959855.698	17915471.69	1788972.783	9782526.406	5991833.754	5280828.772	3589847.01	2818275.989	4243091.907	6455509.155	6774269.255	7855886.14
Com_7172_pos	Stearoyl ethanolamide	C20 H41 N O2	327.31344	10.252	328.32077	Full match	No results	No results	3705151.454	732408.2983	5360298.592	6375378.451	1472539.608	11047202.16	1501421.222	8318181.759	15678611.91	1209318.054	1878863.852	5401760.013	3725300.371	3568579.434	4464540.755
Com_7268_pos	2-(4,4-diphenyl-1-piperidinobuta-1,3-dienyl)phenyl acetate	C29 H29 N O2	194.09208	5.702	195.09953	Invalid mass	No results	No results	13541214.32	2105694.904	1839207.522	5214346.932	1561568.935	1589635.95	8319835.981	3163446.409	3099120.374	3775891.69	2242575.614	2588509.79	4254203.052	3392736.29	4792294.584
Com_7288_pos	N-(4-chlorophenyl)-N'-(2-phenoxyphenyl)urea	C19 H15 Cl N2 O2	720.13228	4.697	361.07343	Invalid mass	No results	No results	6082547.158	3416968.162	4478686.66	4232065.002	1209533.721	632742.5224	3295578.829	4722744.716	13311405.27	10577219.23	7981754.59	7222295.04	11694724.22	13420919.73	15764623.3
Com_7328_pos	Deoxyadenosine	C10 H13 N5 O3	251.10257	4.864	252.10913	No results	No results	Full match	10035874.3	10876359.85	10384650.03	12770131.24	4582780.261	2424587.807	11454445.47	12312053.84	15142919.63	10297393.83	11046969.73	13231783.3	11704390.15	10870876.03	12443457.63
Com_7408_pos	LPE 17:0	C22 H46 N O7 P	467.30091	9.647	468.30807	No results	Full match	Full match	4515458.829	634454.1981	7999428.813	5232707.619	1556113.302	1709564.549	1005295.954	8561169.741	14892897.52	754927.0924	1324877.567	4202663.2	4805361.34	2547707.193	4295227
Com_7446_pos	3-hydroxy-3-methylpentanedioic acid	C6 H10 O5	184.0348	2.945	185.04211	Invalid mass	No results	No results	11441963.41	9503218.508	8898663.622	13506896.58	7521654.103	1549819.09	16829123.98	10860518.24	10796515.78	8701454.394	7174041.112	9663057.944	8565766.231	8511327.778	10763918.58
Com_7468_pos	PNK	C15 H27 N5 O5	340.1738	5.384	341.18109	Invalid mass	No results	No results	12982527.15	3033028.399	2698897.642	6275123.34	979798.8259	877942.6218	3765809.825	3341974.334	3297871.027	5597302.849	2989656.234	3578047.539	5378295.669	4960887.958	5743757.449
Com_7503_pos	Linolelaidic Acid (C18:2N6T)	C18 H32 O2	280.24019	8.303	281.24747	No results	No results	Full match	5506147.106	10139592	4134496.437	1107197.04	1441027.689	2281328.649	5207724.745	12740285.02	7393419.866	6502040.661	9150594.65	12090745.4	7622400.903	9194436.828	6579228.327
Com_7529_pos	N1-(2-oxopropyl)-2-phenylacetamide	C11 H13 N O2	191.09474	5.654	192.10204	Full match	No results	No results	11290385.43	7269827.677	6756198.612	9489931.816	2227994.726	1965433.877	7707656.127	12343083.37	14505581.16	10390925.65	10104770.8	7809373.136	8611113.327	10266122.47	11239355.52
Com_7589_pos	methyl 2,5-dimethyl-1H-pyrrole-3-carboxylate	C8 H11 N O2	153.07904	5.896	154.08624	Full match	No results	No results	5922497.461	8395306.554	11484970.18	6086528.334	2096690.014	2561376.406	15520323.99	5207691.059	6427257.824	493205.3454	6776936.613	8963398.686	10678260.29	12681952.54	8700069.164
Com_7625_pos	N-(2,6-Dimethylphenyl)-N-(methoxyacetyl) alanine	C14 H19 N O4	265.13164	6.538	266.13901	No results	Full match	No results	4393488.305	7267217.062	11557643.39	11455009.3	1313844.244	1066091.561	18767738.01	3494356.709	2082915.463	956339.4358	6986289.06	11452124.5	10873069.39	11375465.84	12396409.2
Com_7653_pos	608-Hydroxytestosterone	C19 H28 O3	304.20116	7.75	305.20828	Invalid mass	Invalid mass	No results	7264829.724	11522511.52	4819043.058	5366668.942	1435131.421	1350576.444	7242400.492	9599510.329	7506058.74	5142632.828	6003332.467	7592455.518	7655982.846	9085099.312	9452747.698
Com_7654_pos	FNK	C19 H29 N5 O5	203.60831	3.315	204.61583	Invalid mass	No results	No results	2554373.734	11520946.8	1567727.567	532239.3157	442111.9995	509077.7518	13845222.23	7925147.249	2613517.662	1169634.914	1224477.933	917347.7159	6889964.189	8056356.451	8642694.767
Com_7672_pos	6-Aminonicotinamide	C6 H7 N3 O	137.05905	2.086	138.06615	No results	No results	Full match	6792180.194	7476410.524	11869153.89	10047464.19	4976683.452	3114114.15	15779212.73	10335590.79	13671713.01	10454067.06	9579846.251	9799246.031	7538766.771	9423163.453	10917176.82
Com_7685_pos	PC (22:6e/2:0)	C32 H54 N O7 P	595.3636	9.462	596.37128	No results	Full match	No results	4726374.407	1595164.509	9643028.593	7774060.158	2256914.929	1528981.718	1390241.892	11782293.85	14061189.6	1746196.918	5102271.23	11449031.07	7987164.047	5203468.843	6637465.815
Com_7700_pos	YKK	C21 H35 N5 O5	838.49236	4.76	420.25327	Invalid mass	No results	No results	1716864.8	2287720.69	8233241.69	1201255.067	397726.4733	859940.638	705191.1347	1348517.656	10112705.78	12594473.8	5716365.801	1348880.526	5109502.188	4748894.385	5666917.646
Com_7723_pos	PE (6:0/13:1)	C24 H46 N O8 P	507.29607	9.459	508.30328	No results	Full match	No results	2341519.353	737456.7449	7368034.015	12757889.27	2677887.123	1423425.619	1259772.753	9042290.763	13934390.54	1829796.685	1629085.663	4009976.72	5246974.922	3404642.177	4381571.48
Com_7733_pos	Senecionine	C18 H25 N O5	335.1756	9.214	336.18289	Invalid mass	No results	No results	6984655.264	2118444.319	5594382.894	5693596.81	2146483.079	5389521.558	2134651.897	12160146.03	9931880.457	1928689.559	2451554.792	7397688.178	7222851.461	4229067.257	5368761.685
Com_7809_pos	Pleuromutilin	C22 H34 O5	416.20166	2.662	417.20908	Invalid mass	No results	No results	9806948.782	10796280.85	11465332.06	10901872.62	829699.9859	312571.1912	6925566.033	8344838.681	12015217.19	7762090.049	9788973.02	10622667.3	10779362.2	12099116.4	13978856.37
Com_7813_pos	ACar 13:0	C20 H40 N O4	357.28778	6.765	358.29514	No results	Invalid mass	No results	2586811.683	11118717.3	2614722.231	2470198.934	644106.4614	536656.9836	2604020.652	3766203.483	2638050.593	5245246.388	6844569.067	7837539.971	4925904.746	5149985.132	6804868.121
Com_7828_pos	D-Ala-D-Ala	C6 H12 N2 O3	160.08536	5.421	161.09239	No results	No results	Full match	955761.7939	3324194.29	1539037.194	1256940.662	561943.2692	490429.2576	2539023.798	2598176.472	1296988.581	12250751.05	3463413.779	967085.4431	2983399.77	3369378.4	3358539.496
Com_7968_pos	Tetrahydrocorticosterone	C21 H34 O4	367.27205	6.617	368.27966	Invalid mass	Invalid mass	No results	4503890.856	10758651.69	3801345.829	4544930.817	1515025.953	784443.3665	3959718.84	4954821.789	3908837.543	6354943.234	8182759.488	8054899.456	7415465.2	7684917.758	8192839.292
Com_8005_pos	cis-Aconitic acid	C6 H6 O6	174.01648	2.145	175.02379	No results	No results	Full match	6023176.817	4904823.222	4007646.652	7309166.006	14774662.93	8932586.56	6510050.583	5457479.975	8257734.89	6553386.597	6818459.786	5775299.717	4905105.846	6121862.367	6413574.547
Com_8033_pos	L-lysine	C6 H14 N2 O2	146.1056	4.881	147.11253	No results	No results	Full match	11501751.32	6656901.413	5463487.986	4398331.182	1705227.215	1417729.849	8537609.977	7676913.579	4906971.809	8658478.956	7246484.343	5172538.201	6910412.523	7365001.079	8238151.723
Com_8072_pos	PC (20:0/21:0)	C49 H98 N O8 P	859.68775	9.851	860.69507	No results	Invalid mass	No results	125424.2277	103758.0688	123130.6413	102666.6282	140741.6261	221385.3447	17047687.16	1398365.838	123743.2908	1321865.951	111139.4375	110760.8102	110785.9763	110364.1527	97364.63842
Com_8129_pos	16H-dinaphtho[2,1-d:1,2-g][1,3]dioxocine	C22 H16 O2	312.11413	5.894	313.12131	Full match	No results	No results	2334950.432	10420806.88	1355266.902	998465.5182	691833.2003	539736.0629	5967731.052	1216671.543	1418189.563	1242963.84	1011006.725	693908.8011	2471566.675	2483609.018	2153715.808
Com_8152_pos	Acipimox	C6 H6 N2 O3	154.03783	1.669	155.0451	Full match	No results	No results	6305372.749	4954970.314	7916087.986	5998861.067	14200195.96	13524462.56	16804664.96	6210906.212	11518433.86	7293118.592	5784659.521	5757727.868	4495202.688	5416576.076	7404151.605
Com_8173_pos	N'-[6-(tert-butyl)thieno[3,2-d]pyrimidin-4-yl]-4-methylbenzohydrazide	C18 H20 N4 O S	362.11584	7.106	363.12283	Invalid mass	No results	No results	2387861.673	634145.6421	1489762.614	3823195.867	1091816.378	603013.8253	1423905.511	1560819.72	1125434.346	678268.109	2523619.961	11137773.5	2036990.406	2346757.632	3679247.748
Com_8253_pos	Androsterone	C19 H30 O2	290.22397	7.649	291.23071	Full match	No results	Full match	7696388.936	9234829.674	7619591.05	9653002.498	2384346.552	1184004.729	8144009.325	9402198.599	7428477.555	7034838.006	8405003.534	10967701.78	9514004.508	9938682.46	11523595.95
Com_8365_pos	LSD-d3	C20 H22 [2]H3 N3 O	326.21958	10.434	327.22681	Full match	No results	No results	10797838.57	331267.4843	1985111.302	1833727.999	510818.8085	3625816.587	1007588.514	4033205.97	5433664.498	373051.5902	442704.1582	502859.6838	3104613.955	1734623.978	3808446.746
Com_8496_pos	ERH	C17 H28 N8 O6	440.21719	7.705	441.22452	Invalid mass	No results	No results	6224758.043	4727381.325	4076663.484	9471768.999	408287.4468	18353923.46	2274212.982	5082071.585	5940256.459	2912855.66	2327903.782	6980813.395	5276591.16	5720125.113	5857471.746
Com_8500_pos	PC (14:0e/17:0)	C39 H80 N O7 P	705.56951	9.656	706.57678	No results	Full match	No results	7364393.116	5533127.638	1991316.657	7015866.656	2300318.547	1420112.184	8665648.278	10430031.63	5963958.719	569834.4042	880416.4272	8300530.452	8511313.825	8425764.922	5129910.084
Com_8614_pos	PLH	C17 H27 N5 O4	365.20656	5.205	366.21384	Full match	No results	No results	9240661.987	4412776.078	1248998.336	3236946.556	1486418.294	983446.9913	13199976.81	10225533.1	3397250.167	3051307.438	2792342.689	3032211.41	3753161.69	5090298.243	4151535.885
Com_8649_pos	Octyl hydrogen phthalate	C16 H22 O4	278.15007	7.051	279.15735	Invalid mass	No results	No results	8989590.054	7966623.436	8241082.751	10635170.7	4190601.823	4950746.307	8268269.558	8070229.077	7993928.542	6715937.576	7336779.57	8602603.326	8701377.123	9448575.837	10457080.34
Com_8777_pos	N-Desmethyltramadol	C15 H23 N O2	249.17276	7.163	250.17995	Full match	No results	No results	7251815.402	421977.0526	6558807.496	10355502.92	1387114.964	293125.4265	1491471.81	2627118.594	7055708.618	421209.3289	1189991.314	2173447.254	3951021.712	4801536.1	4821403.917
Com_8938_pos	4-Hydroxymandelonitrile	C8 H7 N O2	149.04784	3.866	150.05498	No results	Full match	Full match	2744070.3	4850520.248	3354628.209	3553364.408	2000770.574	1546110.876	4530605.778	4021736.239	4591194.172	9908794.534	6815529.519	4574847.503	4825072.584	5588355.005	6327483.612
Com_8944_pos	ACar 18:2	C25 H46 N O4	423.33471	7.294	424.34204	No results	Invalid mass	No results	4379915.497	4405014.77	4119725.507	3862124.365	1193277.861	543574.0102	1182612.351	5917552.457	5388746.236	1795520.427	5529105.356	9674407.308	5872506.445	6101410.52	5118934.159
Com_8970_pos	N alpha-Acetyl-L-Arginine	C8 H16 N4 O3	216.12219	1.638	217.12947	No results	No results	Full match	6998161.678	7796329.454	6720057.791	7888486.523	7001298.237	2634190.854	13680421.1	5929198.354	10952176.35	7099575.863	7006748.073	7061842.842	4787490.983	5843341.659	7242502.28
Com_8986_pos	Creatine phosphate disodium salt	C4 H8 N3 Na2 O5 P	254.99934	1.413	256.00659	No results	No results	Full match	1896070.898	2717457.359	3275633.493	3033460.784	12335997.17	8375667.235	5626727.676	2733143.041	7195566.435	3770297.126	3348092.31	3139537.281	2323644.347	2408897.244	3353512.83
Com_9127_pos	5-(tert-butyl)-N-[4-(trifluoromethyl)phenyl]thiophene-2-carboxamide	C16 H16 F3 N O S	305.10519	5.056	306.1123	Invalid mass	No results	No results	890083.502	2378077.867	1525257.048	9763441.922	1635739.686	632094.2341	2796272.916	2630388.635	2517635.469	4275465.558	4044200.911	2767816.63	2596910.453	2844545.343	1901817.177
Com_9141_pos	Dihomo-��-linolenoyl ethanolamide	C22 H39 N O2	166.13453	10.25	350.30289	Invalid mass	No results	No results	2334792.946	323463.9446	3274114.051	4183528.319	701095.6836	7888525.315	830878.1996	6294805.158	10633412.16	560738.1197	1097933.101	3667594	2589978.197	2463452.684	3196514.358
Com_9168_pos	Corey Lactone Diol	C8 H12 O4	172.07373	5.006	173.08095	No results	No results	Full match	6946797.169	7803054.77	7779527.818	9688758.027	2171726.923	1509350.137	4263653.477	5055430.528	5278028.347	4654772.022	4836183.655	5067722.87	5661925.36	6997767.359	7937225.196
Com_9182_pos	4-[4-phenyl-3,6-dihydro-1(2H)-pyridinyl]butanoic acid hydrochloride	C15 H19 N O2	267.11946	4.979	268.1268	Invalid mass	No results	No results	2976461.282	7970445.904	663954.4665	1105312.476	589539.4666	1622060.429	13002223.21	5853048.712	1432533.53	9497793.578	5685246.918	1875551.774	6664941.529	8374410.964	6490459.582
Com_9186_pos	8,15-Dihete	C20 H32 O4	336.2299	6.777	337.23721	No results	No results	Full match	4648244.603	1560998.91	7571104.244	7519932.804	904116.1496	453905.2292	2858665.483	5505854.33	3227120.661	1842626.988	2231051.913	7983055.74	8532333.609	9102919.389	5978580.744
Com_9208_pos	Serotonin	C10 H12 N2 O	176.09478	5.956	177.10219	No results	No results	Full match	6531965.072	7955704.235	6980064.742	8754347.178	1788280.515	1494355.446	6949967.033	7228527.026	6523536.483	7783038.32	5997010.181	5401665.808	8492696.861	7593096.713	7818920.772
Com_9212_pos	4-methoxy-6-(prop-2-en-1-yl)-2H-1,3-benzodioxole	C11 H12 O3	192.07629	5.897	193.08353	Invalid mass	No results	No results	4055071.095	4406256.002	3329100.896	3339859.5	947998.551	1741481.667	11800236.72	5451192.704	2973286.852	1425811.184	4656817.028	4171042.406	8480741.789	6681657.559	5992812.1
Com_9248_pos	N-Methyldioctylamine	C17 H37 N	255.29248	7.216	256.29987	Full match	No results	No results	3903417.094	1642626.839	6046675.527	9010454.657	1652984.524	660417.2966	2581203.91	9108006.431	6840841.873	3127548.735	5360073.53	9145114.722	6209668.371	6253948.567	4850379.939
Com_9601_pos	3-(3,4,5-trimethoxyphenyl)propanoic acid	C12 H16 O5	200.10482	5.747	201.11226	Invalid mass	No results	No results	8678931.358	4117892.78	4919730.149	6070771.748	2157134.384	2979628.228	6128243.887	5788912.567	3988756.14	3471542.918	4120039.986	4935484.173	4699484.542	4833401.908	5524352.695
Com_9624_pos	PC (16:0e/6:0)	C30 H62 N O7 P	579.4269	11.769	580.43433	No results	Full match	No results	3436665.426	978865.2913	3847747.447	8955105.865	1226862.631	1556624.459	1431902.01	2369654.23	5583581.799	1026028.092	915766.9524	979031.4889	2845897.074	2161749.216	3195556.196
Com_9705_pos	Estriol	C18 H24 O3	305.19609	7.174	306.20352	Invalid mass	No results	No results	8399782.251	2471756.626	7097520.412	5338388.248	1628912.725	706536.6661	9415691.18	4312176.625	5648910.865	3906283.011	3570723.222	5310326.011	7450367.669	8521604.471	8721574.801
Com_9737_pos	3'-Hydroxystanozolol	C21 H32 N2 O2	344.24248	5.027	345.24976	Invalid mass	No results	No results	1971132.483	3705773.211	1568475.256	2231749.061	714891.351	799996.1257	2220458.975	2117817.979	3432194.082	7396025.359	7669706.517	3018484.068	4217452.931	4097049.886	4378855.633
Com_9867_pos	FRH	C21 H30 N8 O4	458.24074	9.327	459.24771	Full match	No results	No results	2166848.27	467652.6662	4224785.088	4011086.583	887732.0895	761113.2205	611111.6288	5941511.636	9358393.512	1092159.199	3442927.486	5156899.214	3873545.098	2058911.261	2743588.134
Com_9960_pos	Cholest-4-en-3-one	C27 H44 O	384.33494	8.428	385.34222	Invalid mass	No results	No results	2391867.077	820172.7316	2813645.118	2946894.646	251797.277	537772.9404	1493620.179	7120800.356	4568881.655	819156.722	3398942.541	8102018.673	3389821.518	2833022.352	2606717.756
Com_9964_pos	PC (14:1e/10:0)	C32 H64 N O7 P	605.44268	11.921	606.44977	No results	Full match	No results	6658766.958	842217.4176	2654773.675	5282332.438	1003800.054	1212645.018	973582.9767	893916.502	9211128.791	875703.1176	858309.7589	904434.5538	834494.9923	1235107.722	1505563.145
Com_10013_pos	Monoolein	C21 H40 O4	356.29177	8.183	357.29904	No results	Full match	Full match	439225.0494	431104.6953	466618.5538	508167.3821	493103.5112	842673.3214	486620.7901	401282.3886	487517.782	486794.7961	3214070.793	8002626.264	370938.2317	481370.6006	527848.9603
Com_10037_pos	L-arginine	C6 H14 N4 O2	174.11211	4.801	175.11891	No results	No results	Full match	5154081.561	7384459.888	3924280.217	4324049.066	1185533.478	732207.8697	7103165.76	4985040.103	4411821.428	4297729.597	3958465.169	3267177.254	4462356.928	6712620.846	5283582.347
Com_10056_pos	Tetranor-12(S)-HETE	C16 H26 O3	288.17009	6.71	289.17728	Invalid mass	No results	No results	2072619.556	1661483.806	3520833.267	2218500.074	1252412.474	964723.7117	3009759.493	2181775.467	9046313.53	1915831.236	2270626.603	1953896.513	3472769.863	3505260.43	3333338.477
Com_10153_pos	2-mercapto-5-methyl-6-propylpyrimidin-4-ol	C8 H12 N2 O S	202.07426	6.05	203.08154	Invalid mass	No results	No results	1759105.843	1922867.011	1890440.992	3331959.693	1033374.937	939454.5066	2085027.8	1617736.921	2439643.47	1378946.312	1691058.17	7831507.583	1500128.868	1800651.049	2095407.013
Com_10201_pos	L-Homocitrulline	C7 H15 N3 O3	189.11136	1.483	173.09206	No results	No results	Full match	6497299.689	6540520.756	5874213.165	5466102.362	3686459.125	1852054.312	5045091.852	5071092.7	8030303.434	6302640.406	7062587.023	5716598.33	5927743.78	6975749.643	6706664.825
Com_10290_pos	N-(2,3-dihydro-1,4-benzodioxin-6-yl)-N'-(1H-indol-5-yl)thiourea	C17 H15 N3 O2 S	303.10632	1.747	304.11362	Invalid mass	No results	No results	5252093.159	4300452.342	5104536.273	4520617.184	805480.2871	816577.0417	4524975.542	4192009.276	6141052.972	5605207.523	6495293.41	2534056.417	7052391.131	6747371.509	8019826.73
Com_10308_pos	ACar 15:1	C22 H42 N O4	383.3034	6.966	384.31064	No results	Invalid mass	No results	2599358.857	7079369.111	1977629.62	2213704.533	650064.7353	435043.1971	1855915.042	3434511.035	2399466.822	3481486.225	5704979.353	6184430.907	4331981.357	4362891.836	4025266.972
Com_10309_pos	PE (22:6e/2:0)	C29 H48 N O7 P	553.31611	9.233	554.32404	No results	Full match	No results	2952715.807	501838.0798	3469249.38	7963325.671	1506278.088	1072386.91	789672.4321	2304095.738	6000592.555	624295.0095	572134.4339	882421.6166	2315764.819	1872739.837	1509387.047
Com_10320_pos	N-{2-[(4-amino-5-cyano-2-pyrimidinyl)sulfanyl]acetyl}-N'-phenylurea	C14 H12 N6 O2 S	164.03567	1.135	165.04288	Invalid mass	No results	No results	6302293.542	4642104.845	7025781.064	6537538.674	4136690.593	4680728.318	8209810.825	6834105.71	6938569.472	6177929.764	4874267.476	6631516.234	5762384.758	7688969.596	8533938.538
Com_10603_pos	Quinoline	C9 H7 N	129.05795	5.885	130.06523	Full match	Not the top hit	No results	7313945.145	4123103.918	3544266.42	3777263.325	1151690.214	871713.0983	3491945.775	2723016.253	3704444.056	3096057.653	2911072.973	2081842.143	5430421.695	3906740.301	4117898.981
Com_10706_pos	PC (18:3/20:5)	C46 H76 N O8 P	801.52826	10.957	802.53571	No results	Full match	No results	727534.6588	833277.6475	361669.7548	3746068.266	9197632.449	664797.9625	4422249.509	382229.423	2480458.726	6939508.156	390382.7865	304780.6223	597372.4549	347067.4898	398144.1282
Com_10771_pos	4-Methoxycinnamaldehyde	C10 H10 O2	162.06826	5.899	163.07547	Full match	No results	No results	3098375.41	3884870.72	3019806.601	3375588.819	855829.9056	1264091.446	10649996.4	4385742.839	5514781.965	1537604.187	4059651.737	5066880.796	5711685.364	5503995.049	7229337.415
Com_10781_pos	N'1-(6-methylpyridazin-3-yl)-4-chlorobenzene-1-carbohydrazide	C12 H11 Cl N4 O	284.0445	5.015	285.0517	Invalid mass	No results	No results	3864890.576	6560376.004	3774534.028	1475630.102	2870286.8	4426530.8	9314313.002	2186817.796	1957761.518	5052559.674	2679687.724	971639.5589	2622581.005	3471889.959	4161358.528
Com_10788_pos	ACar 15:0	C22 H44 N O4	385.31896	7.211	386.32632	No results	Invalid mass	No results	3840745.275	3746066.761	3707037.514	3039401.646	898635.784	524427.8431	1770026.086	7039167.803	3835048.306	1582709.642	5607163.852	6660543.595	4278116.083	5365260.204	3805777.097
Com_10904_pos	13,14-dihydro-15-keto-tetranor Prostaglandin E2	C16 H26 O5	320.15983	6.556	321.16702	Invalid mass	No results	No results	5894999.582	4338835.158	5100717.104	6573995.862	956284.9981	1019040.095	6245042.656	6454545.773	5594344.223	2738850.801	4104462.835	5093012.51	6388627.725	6483446.066	7431480.033
Com_10942_pos	LNH	C16 H26 N6 O5	382.19654	7.722	383.20367	Full match	No results	No results	3407718.07	4574653.967	3652239.305	4930622.802	1518230.38	1605436.416	4132568.901	6874965.315	5657938.676	3602802.44	4985342.676	3746634.745	4288681.465	4730489.184	4923378.599
Com_11003_pos	6-Acetylmorphine	C19 H21 N O4	327.14276	3.873	328.15015	Invalid mass	No results	No results	6879291.623	3962031.716	4207430.675	4982224.509	993272.1807	606946.6232	6755499.682	4711017.938	5449697.023	4918267.078	3285265.57	4462736.315	4159890.265	3294611.04	4685831.606
Com_11088_pos	Metanephrine	C10 H15 N O3	197.10544	5.432	198.11272	No results	No results	Full match	6805143.258	2125673.955	3437831.198	2694356.26	574705.2623	484620.4089	2231204.828	2448969.115	3262545.006	1216292.192	2025906.894	2735956.908	2491449.849	2455644.752	3114186.038
Com_11329_pos	FLK	C21 H34 N4 O4	203.12922	5.374	204.13678	Invalid mass	No results	No results	2164156.332	6027329.548	2197036.056	3081134.238	956111.4549	811471.8314	4001990.084	3674033.708	2714678.139	5244034.105	4513278.916	2019205.397	3659820.19	3898311.133	4238260.496
Com_11360_pos	3-Indoleacrylic acid	C11 H9 N O2	187.0635	6.237	188.0706	No results	No results	Full match	1584183.287	2080779.673	1458401.121	1891187.296	1523959.33	1200946.619	1838208.424	1475768.49	3986145.738	2102604.305	2046967.451	6480408.025	2566242.138	2520749.883	1932180.544
Com_11429_pos	TLK	C16 H32 N4 O5	171.11349	4.742	172.12064	Invalid mass	No results	No results	5220557.386	3137241.962	5152641.18	3290081.514	616597.8728	361934.4717	3779838.58	4140933.531	7288249.7	3385532.548	2879614.087	2509202.946	3528884.397	4325667.013	4248155.391
Com_11440_pos	Papaverine	C20 H21 N O4	339.15087	6.036	340.15814	Invalid mass	No results	No results	2313378.982	2597126.084	2597891.642	6667111.764	1231473.009	1536544.888	3175055.011	2286206.283	2987882.425	1904550.602	2267744.932	5706555.08	2013058.408	2063881.834	2692567.617
Com_11502_pos	Ala-Gln	C8 H15 N3 O4	217.10629	1.491	218.11374	No results	No results	Full match	2832942.096	3379478.5	2987416.399	2315957.329	1614556.611	2255646.613	3775456.749	2888120.49	5251516.847	6498550.461	4539453.975	1853045.854	3246759.097	2695200.978	2565367.73
Com_11563_pos	(12Z)-9,10,11-trihydroxyoctadec-12-enoic acid	C18 H34 O5	352.22231	7.074	353.22958	Invalid mass	No results	No results	5562638.215	3842203.888	4324556.379	6571740.753	680316.8182	772413.9665	5085082.472	4445203.502	5871929.863	3928215.294	3288114.825	3845535.132	5122143.832	5612287.777	5217766.758
Com_11662_pos	2,4-dihydroxyheptadec-16-en-1-yl acetate	C19 H36 O4	350.24311	7.64	351.25052	Invalid mass	No results	No results	4248935.802	4878905.081	4352412.511	2377858.809	1049442.679	846144.9944	3980335.267	4317564.506	5147123.389	4540270.053	4572228.811	5477046.76	5698234.444	6256289.765	6145975.206
Com_11727_pos	Isopropyl myristate	C17 H34 O2	287.28216	7.019	288.28946	Invalid mass	No results	No results	3068833.409	885137.7372	4224447.655	6305874.342	1325579.774	909396.1728	1226587.301	3078102.144	7008014.933	963760.0613	1281256.046	1746637.839	2958473.163	2765744.156	2404096.072
Com_11754_pos	Glyceraldehyde 3-phosphate	C3 H7 O6 P	169.998	1.519	171.00529	No results	No results	Full match	2267413.364	810426.9139	1171061.538	1661741.432	7877231.58	3632650.225	2695811.167	1423950.211	2783583.659	1678367.204	1807443.588	1708564.458	1354755.341	1348798.418	1809977.817
Com_11791_pos	Methyl Palmitate	C17 H34 O2	292.2376	7.78	293.24487	Invalid mass	No results	No results	2104925.294	3819264.987	1892277.628	1317121.656	763320.7433	682304.6731	3430959.802	4576519.092	1920927.155	3595939.198	4050361.087	6099911.314	3161981.328	3624079.224	3581991.438
Com_11855_pos	cyclohexyl{4-[4-nitro-2-(1H-pyrrol-1-yl)phenyl]piperazino}methanone	C21 H26 N4 O3	404.18091	7.235	405.18817	Invalid mass	No results	No results	4429655.214	5602668.41	3647227.53	3923721.338	589874.104	318517.061	3044661.627	3519393.842	3182695.644	3660942.843	4014881.987	3804064.826	4785827.17	5009828.299	5157983.919
Com_11895_pos	Guggulsterone	C21 H28 O2	312.20879	7.811	313.21606	No results	No results	Full match	1058104.371	1002155.733	956908.214	1187956.307	1389477.059	2140106.048	1683270.446	1210741.23	1208203.855	1359986.667	1213121.313	6006873.542	1417165.351	1343223.863	1966813.549
Com_11912_pos	ACar 17:1	C24 H46 N O4	411.33464	7.323	412.34204	No results	Invalid mass	No results	2970677.624	2576537.659	2887366.662	2611407.934	558780.5429	290086.9418	868413.6964	4549513.246	3509950.094	1133439.693	3207437.082	5990289.368	3575689.034	3799849.443	2972330.83
Com_11922_pos	3-Succinoylpyridine	C9 H9 N O3	197.06637	1.233	198.07361	Invalid mass	No results	No results	3972303.751	3436164.862	3676143.732	3603305.012	5289931.572	10459385.34	7009506.529	4084062.673	4873768.843	3974237.608	4559509.679	4186301.15	3700941.761	4099225.502	4493462.791
Com_11981_pos	2-Benzyl-5-[(3S)-1-isopropyl-3-pyrrolidinyl]-1,3,4-oxadiazole	C16 H21 N3 O	542.32969	4.783	272.17212	Invalid mass	No results	No results	4280249.118	5492916.898	4047262.449	4713545.11	899437.6098	688043.4417	3741495.028	4599510.306	4555139.138	5506259.882	4646919.494	3933232.454	4652115.038	4746500.545	5355298.229
Com_11992_pos	GLK	C14 H28 N4 O4	158.10569	4.93	159.1129	Invalid mass	No results	No results	2201067.838	1958103.83	2317885.814	2302913.678	900006.5978	737058.2133	1962217.075	5892884.046	2871664.002	3025866.775	2163480.336	2162485.07	1878773.515	1870627.793	2954057.717
Com_12008_pos	10-Nitrolinoleate	C18 H31 N O4	320.27128	11.062	321.27875	Invalid mass	No results	No results	5940587.47	973081.9125	1558376.152	1308172.824	1789047.496	1138655.48	1408908.721	1761949.312	5171025.146	1499501.027	662220.941	579510.0828	3512712.32	2774613.896	4713230.25
Com_12044_pos	KMK	C17 H35 N5 O4 S	387.23398	4.833	388.24103	Invalid mass	No results	No results	1274616.711	2423256.708	3619187.635	2034569.271	398691.8349	802559.2268	1222373.122	1826585.726	4902701.295	3771523.83	5348200.273	1102543.718	1784897.005	2553908.574	2334215.788
Com_12073_pos	gamma-Nonanolactone	C9 H16 O2	156.11504	6.435	157.12233	No results	No results	Full match	2984096.342	5419195.78	2116878.552	2121418.709	870686.9277	939742.4105	1569640.856	665902.7774	2287469.97	2212728.575	2828318.375	2545662.699	2716664.251	2289574.567	2730572.628
Com_12141_pos	2-[5-(2-hydroxypropyl)oxolan-2-yl]propanoic acid	C10 H18 O4	224.1026	6.237	225.10988	Invalid mass	No results	No results	1617992.936	2066808.373	1187782.101	5858221.07	939525.6158	1813227.321	3280092.38	2688800.967	2681157.8	2013906.823	5271340.121	4099713.426	5046492.269	5323621.894	4227189.8
Com_12219_pos	Scopolamine	C17 H21 N O4	303.15045	6.31	304.15762	Invalid mass	No results	No results	1621717.894	806442.2154	4031236.867	5966374.475	939628.9739	898287.8654	893282.781	1015267.535	4132772.378	828988.7271	1151719.884	3020052.356	2692561.154	2694407.595	2654625.815
Com_12273_pos	MKK	C17 H35 N5 O4 S	185.10385	4.883	388.24161	Invalid mass	No results	No results	861722.9144	1967673.73	2039337.276	492078.53	173916.5512	150241.9633	421305.572	1463005.041	4290945.377	3570712.777	5168453.763	920670.0723	1636218.272	2350644.002	2056364.408
Com_12422_pos	2-(3,4-dihydroxyphenyl)acetamide	C8 H9 N O3	167.05581	1.231	168.06317	Invalid mass	No results	No results	4062833.351	4097459.854	3448918.23	4567616.33	7145887.567	9390918.43	7292962.205	3745263.125	4987801.55	4120660.65	4896065.49	4218758.69	3436477.468	3723390.562	5236102.999
Com_12491_pos	ACar 10:1	C17 H32 N O4	313.22518	6.065	314.23239	No results	Invalid mass	No results	2233608.357	4807862.818	1996239.289	4831737.237	1260161.153	775622.2799	1157325.882	1740412.731	1719324.363	2796938.181	2385759.068	3235062.058	4314206.008	5564319.323	3680799.467
Com_12574_pos	PC (18:4e/24:4)	C50 H86 N O7 P	843.61192	10.236	844.6189	No results	Full match	No results	678510.5033	875023.5135	3530843.501	2515825.059	2695389.244	1770229.577	4738188.677	5416484.941	892399.4117	524542.8855	1085659.726	1231696.99	617945.6862	657012.0911	1044142.939
Com_12652_pos	N-(4-butyl-2-methylphenyl)-N'-[4-(4-methylpiperazino)phenyl]urea	C23 H32 N4 O	380.25364	7.454	381.26089	Invalid mass	No results	No results	5428135.535	3656928.183	4127899.098	4415643.621	479238.19	647192.1304	3157077.577	3770245.823	3919056.92	3331152.209	3302188.318	3634197.871	4435292.332	4630700.795	5269174.477
Com_12660_pos	ethyl 2-[(4-methyl-2-oxo-2H-chromen-8-yl)oxy]acetate	C14 H14 O5	262.08678	7.051	263.09406	Invalid mass	No results	No results	721444.4992	591598.1512	945878.1348	1063169.635	260676.5565	278776.1619	509749.3961	470791.7241	1038301.611	5519164.755	390636.1856	509671.3611	520038.4017	844489.0884	716446.7568
Com_12692_pos	Oleoyl ethylamide	C20 H39 N O	309.30291	7.415	310.31021	Full match	No results	No results	2681578.874	212983.1236	3185821.483	4884469.836	641507.5244	641871.2252	305602.7322	1336322.026	6109149.15	238537.3856	357828.5113	776492.0962	1749715.801	1967534.21	1674751.874
Com_12712_pos	SPK	C14 H26 N4 O5	330.18995	4.75	331.19736	Full match	No results	No results	5058964.27	2367032.954	1953696.521	2053299.981	499512.0774	328241.6687	3910302.51	2715416.841	4701302.768	4151321.325	3159601.183	2970503.602	4495422.834	5395222.088	2555262.142
Com_12733_pos	Lysopc 16:1	C24 H48 N O7 P	493.31713	9.66	494.32391	No results	No results	Full match	2205410.493	592475.5435	1844160.929	2221256.558	1473583.622	1471811.795	850794.8374	2574892.912	6078809.69	594763.9711	800525.7222	1980871.904	1716711.111	1236296.514	1608839.899
Com_12766_pos	2-Hydroxyphenylalanine	C9 H11 N O3	181.07184	5.42	182.07912	Invalid mass	Invalid mass	No results	4584896.668	3907285.666	3100739.985	4519005.966	986455.0005	340285.9103	7823237.722	5287170.177	3251752.565	2953027.588	2838584.809	3842543.266	4289240.831	4301610.424	5479005.859
Com_12784_pos	ACar 17:0	C24 H48 N O4	413.35007	7.587	414.35757	No results	Invalid mass	No results	2209079.642	779487.075	2854537.936	2184176.49	523771.1686	412312.9519	898805.0598	5014633.181	4482325.016	552299.6709	3117277.816	5301858.63	2283247.124	2598681.888	3488720.918
Com_12830_pos	Lysope 14:0	C19 H40 N O7 P	425.25394	8.302	426.26138	No results	No results	Full match	2699458.952	436164.2277	3021252.841	3575896.226	660020.7571	729933.201	561831.1749	2466532.826	5987103.484	413058.4031	543010.6767	1189405.54	2278616.328	2245573.79	1826168.932
Com_12913_pos	PC (14:1e/2:0)	C24 H48 N O7 P	493.31609	9.83	494.32336	No results	Full match	Full match	1655174.539	622433.742	2645019.701	2763415.751	853598.7255	1238570.239	743717.7706	2071681.905	5925925.377	604935.5494	709344.4913	2580170.514	1402933.278	1429974.779	2023597.174
Com_13080_pos	QLK	C17 H33 N5 O5	387.24844	3.417	388.25571	Full match	No results	No results	2193950.341	4026781.442	1120659.624	3648083.583	707587.7302	429150.7375	3566974.964	4106670.429	2084598.341	1934213.369	4649764.341	2635164.089	2708953.455	2888858.544	4215091.952
Com_13118_pos	PC (3:0/16:3)	C27 H48 N O8 P	545.31343	8.947	546.32062	No results	Full match	No results	410080.5151	272166.2053	1217541.516	5296475.558	890312.6683	554056.8181	436181.1694	275406.5907	1486323.225	276416.5762	931870.3435	3726371.438	473967.0632	417828.5784	539158.5486
Com_13135_pos	Propionyl-L-carnitine	C10 H19 N O4	217.13176	5.354	218.13902	No results	No results	Full match	2544292.087	4700147.799	2362645.334	2375161.146	1104193.555	1111247.05	2755223.421	2252679.04	2672487.514	3063556.134	2076932.387	2710955.092	2582654.308	2447010.665	2598685.555
Com_13302_pos	2-Arachidonyl Glycerol ether	C23 H40 O3	364.29515	11	365.30243	Invalid mass	No results	No results	1658646.791	554939.8752	898409.1368	2204712.035	918150.1306	620442.9027	767118.4701	1216028.362	5634483.095	787991.4654	358072.7584	659512.7116	756490.1526	923880.5871	1320146.418
Com_13419_pos	Adenylosuccinic acid	C14 H18 N5 O11 P	463.07409	4.565	464.08121	No results	Full match	Full match	4902787.869	2041930.756	3386021.079	2200932.12	272367.3474	315155.0247	1321939.643	2162582.987	3782878.389	2386353.772	2076373.736	2377870.044	3060248.483	2805629.582	3248804.684
Com_13437_pos	(S)-beta-Aminoisobutyric Acid	C4 H9 N O2	103.0632	1.423	126.05242	No results	No results	Full match	3349644.704	4189769.994	3377632.831	4725560.141	579107.6129	793525.1012	2426724.854	4141057.772	4629895.662	4269240.059	4028226.362	4861430.341	4127249.543	4681742.135	5439772.299
Com_13447_pos	HPK	C17 H28 N6 O4	380.21721	7.835	381.22458	Full match	No results	No results	1848463.3	741756.2819	2654971.473	2098459.754	302545.1793	557530.2918	4185364.436	4830244.866	1407493.181	305555.4032	1599071.709	2229095.998	2740968.363	2375127.701	3082210.319
Com_13472_pos	PC (16:0e/9:0)	C33 H68 N O7 P	621.47358	11.251	622.48077	No results	Full match	No results	1833492.359	2715755.648	1038244.636	4069080.707	6218986.271	1967563.109	3090339.696	1133713.637	1236176.278	3381156.519	1028217.112	1472429.179	1461530.585	1127232.028	1136963.573
Com_13591_pos	beta-Nicotinamide mononucleotide	C11 H15 N2 O8 P	334.05623	1.504	335.06351	No results	No results	Full match	3574927.586	4404983.201	3656209.631	3307233.751	2757481.256	2291489.71	4203508.069	4372243.852	3476004.017	3898428.077	1968288.718	3942873.461	2873822.386	3432871.704	3347734.545
Com_13633_pos	KPH	C17 H28 N6 O4	362.2067	6.908	363.21405	Invalid mass	No results	No results	4751065.547	2828104.315	3719633.93	2856582.819	428675.1508	592408.1254	4342747.234	3200085.288	5140857.387	903974.3292	1538065.742	2802502.277	2986369.942	4414583.657	3684274.799
Com_13668_pos	Piperine	C17 H19 N O3	285.14079	1.684	286.14807	Invalid mass	No results	No results	3050386.107	2964896.852	3741964.071	2577423.128	893613.0606	736195.3393	4955566.59	2296641.546	5345898.511	3090760.342	2849040.314	2328387.605	3960111.062	2540907.549	3812583.601
Com_13671_pos	PC (18:3/18:4)	C44 H74 N O8 P	775.51549	11.843	776.52277	No results	Full match	No results	1128118.316	1035007.33	1151133.383	1104011.914	6034505.067	3532749.995	2313471.657	1070840.901	1175037.811	3977781.523	1584558.183	992180.3416	882442.3432	1056701.884	1542359.144
Com_13812_pos	(+)-alpha-Lipoic acid	C8 H14 O2 S2	206.04263	1.133	207.04974	No results	No results	Full match	4008871.309	2997430.218	4084852.083	3882351.367	3458588.5	1510566.632	5754975.583	3798758.121	5236783.784	3198155.54	2985411.228	3585291.489	3530342.834	3556018.548	4272643.594
Com_13894_pos	Reserpine	C33 H40 N2 O9	1216.55828	5.962	609.28632	Invalid mass	No results	No results	1488937.889	2665854.362	3447327.381	1959027.588	675793.5684	696967.0301	1508969.853	1165394.397	2872685.245	3644280.61	4139312.856	3311589.471	3718544.407	3081632.959	3866726.732
Com_13939_pos	ATP	C10 H16 N5 O13 P3	506.99499	5.787	1032.02234	No results	No results	Full match	3159681.245	3696388.37	4336832.404	3013789.525	2004986.012	1608771.657	2921629.829	2417103.99	3115013.448	3582110.776	2130045.658	2753110.51	1531092.844	1644344.638	2451726.642
Com_14162_pos	5-[(10Z)-14-(3,5-dihydroxyphenyl)tetradec-10-en-1-yl]benzene-1,3-diol	C26 H36 O4	412.25868	8.005	413.26611	Invalid mass	No results	No results	3170634.371	4071388.352	2614789.77	3295754.951	650137.0599	1001981.244	2542274.236	2664636.43	2211476.067	3238902.769	3031938.21	3210761.129	3000187.035	3860351.079	3712023.727
Com_14169_pos	N'-[4-(tert-butyl)phenyl]-N-cyclohexyl-N-methylurea	C18 H28 N2 O	288.22182	7.899	289.2291	Invalid mass	No results	No results	602717.9823	705570.8151	506442.0912	373276.6756	303753.6084	460332.2356	2067466.687	735256.5095	722901.7949	312319.8541	1045117.483	4389686.571	979779.1191	897314.2484	1070777.11
Com_14202_pos	1-Methylguanine	C6 H7 N5 O	165.065	2.413	166.07237	No results	No results	Full match	1810449.403	2552128.061	2500111.71	3725885.162	2187033.281	1425173.978	3293598.369	2573703.805	3813480.2	3824802.922	3980553.172	2715056.98	2212389.625	2669601.077	2827868.193
Com_14203_pos	alpha-Farnesene	C15 H24	204.18778	7.603	205.19501	No results	No results	Full match	1547553.331	2681542.968	2209338.334	1190384.07	535635.2782	916171.2707	1759947.115	3592158.563	2825988.242	3272847.513	2514163.896	3652987.079	3332729.952	4403046.808	3639743.397
Com_14251_pos	Tyramine	C8 H11 N O	137.08421	4.88	138.09143	No results	No results	Full match	2177978.846	3791457.471	3579762.879	1466109.813	858830.3886	1018589.512	5539588.083	3345702.718	3068098.386	1507339.747	2907115.014	4347018.081	2561999.742	3572946.57	3338894.649
Com_14332_pos	PC (18:3e/16:4)	C42 H72 N O7 P	733.49931	11.877	734.50726	No results	Invalid mass	No results	1124653.061	315558.9253	1333161.113	336597.4355	2886580.543	2273167.582	1204254.882	2300921.76	847958.8118	1454353.089	3917207.422	784268.1689	673731.7235	703759.0985	333919.8575
Com_14596_pos	Corticosterone	C21 H30 O4	346.21741	8.631	347.2247	No results	Invalid mass	No results	701805.13	611157.137	1152253.822	2685870.092	533159.9315	871928.227	573975.7002	1669492.387	2562752.465	1158067.11	1029452.029	4155733.89	1598265.061	1787220.197	1390523.02
Com_14610_pos	5beta-Androstane-3,17-dione	C19 H28 O2	288.20875	7.01	289.21573	No results	No results	Full match	2840388.19	3790144.126	2815138.556	3209624.069	869741.4224	607912.8261	2644433.026	2579756.252	2809936.951	2283462.298	2623545.023	2880645.931	3444890.831	4176541.214	4003231.874
Com_14738_pos	ACar 20:1	C27 H52 N O4	453.38152	7.925	454.38864	No results	Invalid mass	No results	2781137.566	374542.0863	3556773.53	3122047.488	409016.7957	325014.4532	488917.6774	3038224.668	3741501.233	268945.0226	944197.7461	4084003.317	2183623.714	2007702.013	1916772.663
Com_14752_pos	DY131	C18 H21 N3 O2	311.1639	5.476	312.17117	No results	No results	Full match	920039.1255	460366.119	598771.0629	644735.8549	304147.335	256472.3442	464943.5092	456055.321	673072.0073	552077.7313	451471.0875	4077987.894	452257.0444	468146.9991	578111.14
Com_14885_pos	LysoPC 12:1	C20 H36 N O7 P	433.22393	4.754	434.2309	No results	No results	Full match	374177.4501	527156.4187	3830080.239	1361181.708	180365.3451	79831.07141	197954.9397	2788447.599	2152452.908	942648.3363	643979.0245	1481903.284	1361746.889	1071269.286	1368254.487
Com_14956_pos	Arachidonoyl ethanolamide phosphate	C22 H38 N O5 P	449.23793	5.753	450.24521	Invalid mass	No results	No results	3987121.043	1282452.41	823788.8148	1610618.569	927589.129	993685.7591	1867633.912	1715970.927	1024687.314	1760374.047	1211733.067	1396540.979	1961489.405	2173764.636	1175308.998
Com_14972_pos	GTP	C10 H16 N5 O14 P3	522.99043	1.574	523.99774	No results	No results	Full match	2722876.057	1472474.725	2711993.149	2349238.579	1190573.552	1088080.284	4133258.049	1849081.091	4500254.942	2835808.316	3147547.711	1434827.374	2052429.289	2956288.094	2966972.578
Com_14984_pos	Farensyl diphosphate	C27 H45 N O2	415.34502	11.345	416.35242	Full match	No results	No results	1508972.001	347845.4702	1779310.183	2755134.937	562915.9504	627423.7669	500141.3337	1504488.675	4495302.952	370411.0578	351440.0146	546876.1913	1481792.862	1211567.219	1325416.941
Com_15086_pos	GNH	C12 H18 N6 O5	326.13404	6.745	327.14114	Full match	Invalid mass	No results	2647524.2	2364569.177	1987822.552	4052005.993	773249.8542	517205.0549	2429059.731	2536027.903	2703655.157	2242838.381	2728790.948	2366080.956	3397460.177	3412848.982	3473656.335
Com_15112_pos	16,16-Dimethyl prostaglandin A2	C22 H34 O4	768.45363	4.735	385.23404	Invalid mass	No results	No results	1129537.03	1518601.819	1767685.56	4037475.35	554846.9396	191753.4237	705773.9748	938067.1723	3382338.984	3211197.688	2400095.21	869831.8871	1852521.065	2030207.793	1861062.616
Com_15157_pos	Prostaglandin G2	C20 H32 O6	368.21956	4.886	369.22684	No results	No results	Full match	1176238.236	357118.8302	1503851.496	1373332.722	202815.7815	85511.45126	473055.3739	274340.5202	4382266.04	544134.1204	1071634.996	1812328.404	2927798.605	3595386.362	3440289.095
Com_15245_pos	N-Acetyl-L-carnosine	C11 H16 N4 O4	268.12047	2.562	269.12775	Invalid mass	Invalid mass	No results	2656722.34	1862110.457	2487023.712	2319255.43	1211406.525	807294.2802	3550904.389	2334033.264	4337152.913	3002896.822	3252012.001	1940997.332	2040287.637	1410022.744	2733746.454
Com_15582_pos	7-(2-hydroxypropan-2-yl)-1,4a-dimethyl-decahydronaphthalen-1-ol	C15 H28 O2	222.19839	7.29	223.2057	Invalid mass	No results	No results	2020843.583	3057658.962	2144495.701	2286007.531	999548.3385	1148011.578	3882912.136	3519550.098	2065850.914	1626402.826	2327168.731	3663897.705	3006620.917	2624977.073	3304034.814
Com_15602_pos	Myristicin	C11 H12 O3	192.07635	6.28	193.08345	No results	Invalid mass	No results	1394601.463	1184942.513	1899984.907	3811064.413	884929.3044	826347.4716	1314602.07	1351084.191	1644741.291	772118.7777	1149633.213	1397323.504	2062032.83	2722400.922	2004295.853
Com_15618_pos	N-Acetyl-L-tyrosine	C11 H13 N O4	223.08471	5.298	224.09166	No results	No results	Full match	1729145.469	2493840.489	2850311.66	2177903.833	1616201.462	1207429.874	2875305.149	2565703.313	2208222.534	3021144.941	2582683.724	3649397.548	2905635.382	3038291.51	3264883.391
Com_15736_pos	PC (18:4/20:5)	C46 H74 N O8 P	799.51482	10.656	800.52209	No results	Full match	No results	306279.5334	268494.529	288119.8546	414566.1745	984010.9992	551973.3443	294445.8114	243861.1576	298544.8034	3679863.896	291132.5263	269466.4538	272435.5722	302085.4841	224857.6726
Com_15738_pos	4-oxododecanedioic acid	C12 H20 O5	266.11322	6.16	267.12054	Invalid mass	No results	No results	1253665.296	1786010.776	1225061.758	3243169.039	909002.8728	766992.8902	1822352.984	1342589.678	2031775.595	3679317.564	2517822.601	1757159.721	2287498.497	2951201.318	1647522.66
Com_15761_pos	9,10-Dihome	C18 H34 O4	314.24545	7.865	315.25278	No results	No results	Full match	3605318.185	2700455.473	2585568.82	3097769.11	621866.2386	506527.3829	2249021.834	2518223.222	2906145.624	2099067.396	2353336.014	2468914.615	2759472.053	3067365.151	3446312.206
Com_16046_pos	ACar 24:0	C31 H62 N O4	511.45924	9.205	512.46619	No results	Invalid mass	No results	1802179.577	248179.3445	2468172.479	3594791.249	340296.7098	525483.6257	371173.6452	464222.1135	2684398.115	275462.4155	252026.0423	368689.777	1206481.299	779266.6523	966440.6299
Com_16058_pos	Lysopc 18:2	C26 H50 N O7 P	519.33302	7.784	520.34052	No results	No results	Full match	1345897.255	1404944.369	1128337.307	479240.1391	2102260.555	6027260.913	581525.3233	1095743.242	568771.1613	593700.3475	2184292.222	598507.2831	1025452.62	689535.1502	590079.4566
Com_16060_pos	Cytidine 5'-Monophosphate-N-Acetylneuraminic Acid	C20 H30 N4 Na O16 P	636.12844	1.498	637.13464	No results	No results	Full match	2401938.332	1917367.26	3298547.015	1900897.864	387432.1106	400093.0631	2039569.034	1738303.578	3794940.494	1776132.091	1855564.99	1067315.695	1862082.994	1705905.824	1989430.313
Com_16279_pos	LysoPC 20:2	C28 H54 N O7 P	547.36555	7.78	548.37305	No results	No results	Full match	1966024.377	280851.9319	2072837.456	2783651.773	796903.8098	387992.0489	331118.2628	1418294.629	2343918.498	246958.9457	711892.4897	3337707.394	1554507.403	1540348.969	1174869.512
Com_16305_pos	Calcium D-Panthotenate	C18 H32 Ca N2 O10	476.16864	5.109	477.1759	No results	No results	Full match	2350185.992	1509032.37	1661397.297	1917133.861	1674948.495	2011988.642	4998231.952	1583143.919	1845605.63	1136745.795	1427913.041	2043683.381	1710525.558	1970589.531	2168408.221
Com_16711_pos	AMK	C14 H28 N4 O4 S	330.172	4.731	348.20584	Invalid mass	No results	No results	1235505.024	1495913.449	1758423.236	872484.0552	238346.3723	313470.433	954250.9811	1543073.699	2787332.659	3232551.731	2582365.609	1797890.052	1485605.176	1678851.767	2007366.869
Com_16727_pos	N-{4-[(2R,3R)-3-(Hydroxymethyl)-5-oxo-2-morpholinyl]phenyl}acetamide	C13 H16 N2 O4	246.10067	4.742	247.10797	Invalid mass	No results	No match	815969.7288	2401899.529	928609.6439	2335968.307	971180.008	668613.8859	2807287.502	2470422.245	1185920.449	3225746.704	2575577.283	1151007.268	1701810.719	1806195.053	1846059.836
Com_16812_pos	Lysopc 16:2 (2N Isomer)	C24 H46 N O7 P	491.30193	9.181	492.30905	No results	No results	Full match	1619568.64	550871.695	2658152.408	2831013.293	751767.0052	1179776.432	841389.8704	1532230.637	3549386.134	608375.992	557508.8226	781144.6709	1383241.033	1312273.453	1088112.33
Com_16867_pos	5'-Deoxy-5'-(Methylthio)Adenosine	C11 H15 N5 O3 S	297.08967	4.874	298.09732	No results	No results	Full match	2189036.102	671181.5689	1420289.101	1402273.351	418276.2514	537275.1053	3361511.418	3085671.63	2258088.254	1246336.1	2663118.869	620098.5888	1631428.092	1877728.617	1578477.253
Com_17001_pos	4-(2,3-dihydro-1,4-benzodioxin-6-yl)butanoic acid	C12 H14 O4	222.08676	1.239	223.09419	Invalid mass	No results	No results	2582544.983	1478459.161	2013626.789	2350206.676	3004976.197	3807397.348	4581082.949	2363832.596	2339283.404	2020378.234	2209427.503	2044131.674	2197572.357	1500257.773	1696425.065
Com_17466_pos	PC (17:0/18:4)	C43 H78 N O8 P	767.53642	9.615	768.5437	No results	Invalid mass	No results	134199.2312	86576.34964	1158374.774	140716.4738	679279.5541	222536.125	151173.72	946003.6368	145021.1827	408158.7899	2629102.705	140123.7058	121940.7639	126001.4647	112406.9651
Com_17479_pos	13-HPODE	C18 H32 O4	312.22923	7.941	313.23651	No results	No results	Full match	1674793.28	2133312.916	1186068.196	1569818.979	750031.5191	794978.7516	1370585.406	2867400.368	1443667.675	1585477.981	2184511.302	2292283.302	1883608.781	2077823.208	2322041.419
Com_17556_pos	2-(3,4-dihydroxyphenyl)-3,5,7-trihydroxy-6-methyl-4H-chromen-4-one	C16 H12 O7	294.08073	6.466	295.08783	Invalid mass	No results	No results	2873875.213	1967080.447	2035993.65	1506855.183	892744.6132	1098177.713	1488931.787	2330851.997	2588334.408	2035036.523	2023236.844	2193175.089	1218772.683	1302700.947	1654713.93
Com_17682_pos	PC (18:0e/8:0)	C34 H70 N O7 P	635.48882	10.296	636.49609	No results	Full match	No results	1557573.034	1533696.18	639431.5372	1543896.306	3622069.516	1436949.963	810772.3868	576701.5554	669156.8676	2252436.1	670589.4503	647963.2494	1060610.712	605123.5443	692873.8005
Com_17866_pos	2'-Deoxyadenosine	C10 H13 N5 O3	251.09795	7.242	252.10522	Invalid mass	No results	No results	2024625.068	1455744.383	301069.0701	385207.7669	242553.3531	306459.8521	1414035.226	1680680.774	3135969.823	294777.5649	1074956.269	554943.4776	460298.4616	349567.7612	456504.3022
Com_18068_pos	Ergothioneine	C9 H15 N3 O2 S	229.08837	1.489	230.09572	No results	No results	Full match	2117210.302	1953141.565	2010535.357	1976848.65	302997.7257	446672.9208	1340545.742	1712278.3	2382848.233	1946714.056	2446433.315	2126818.716	1689198.975	1885213.91	1895467.908
Com_18103_pos	QNK	C15 H28 N6 O6	388.21016	5.188	389.21744	Invalid mass	No results	No results	689957.0331	648834.4501	355643.0608	813888.1045	508375.259	338943.4509	657886.4311	644734.7583	1196320.164	2740689.362	1125671.843	1090699.912	1416454.407	1293966.413	1216712.591
Com_18113_pos	ACar 20:0	C27 H54 N O4	455.39734	8.267	456.40479	No results	Invalid mass	No results	1436876.466	227449.6211	2481303.457	2326692.22	243996.5424	359180.7276	278737.4324	859662.341	3041186.431	251084.0968	233056.2942	873278.0777	1175545.843	836675.2275	580606.4294
Com_18250_pos	D-Phenylalanine	C9 H11 N O2	165.07916	6.168	166.08644	No results	No results	Full match	2139860.444	2429346.001	1325556.415	1893044.474	739617.1271	974028.3074	1524173.492	1241273.206	1191086.931	2215567.196	2140312.287	1668745.954	1379644.455	846687.0882	818555.1078
Com_18254_pos	PC (18:4e/16:4)	C42 H70 N O7 P	731.49679	7.026	732.50391	No results	Invalid mass	No results	719976.0432	284431.6312	1210186.801	2730558.427	219577.9707	203659.3375	276682.8065	712959.1594	1675255.671	315498.9257	331309.6965	433207.3447	765217.7979	690089.0546	388164.5784
Com_18274_pos	Riboflavin-5-phosphate	C17 H21 N4 O9 P	456.10493	6.212	457.11227	No results	No results	Full match	1457618.221	279410.6936	1341331.604	798670.4513	651136.1395	748836.7865	608630.2268	2601319.964	1666941.361	502762.2638	1414007.965	2020136.523	366096.2481	617082.3708	769018.3506
Com_18514_pos	Taurocholic acid sodium salt hydrate	C26 H45 N Na O7 S	538.28148	5.313	539.28876	No results	No results	Full match	593052.6875	593271.5778	1123134.592	668297.4977	315364.4118	251624.972	573190.166	529183.4901	2890717.022	807267.8165	650452.8192	556191.0064	507921.9977	547924.0283	688006.7854
Com_18563_pos	3-(3,4-dimethylphenyl)-3,4-dihydro-1,2,3-benzotriazin-4-one	C15 H13 N3 O	273.08681	7.065	274.09409	Invalid mass	No results	No results	1444162.23	1584211.059	1167358.047	1891552.756	443478.7653	600568.6805	1232207.435	1764759.75	2823716.447	2584644.988	1553989.143	1170074.06	1462839.695	2107123.97	2167677.57
Com_18802_pos	2-[(7-methyl-2,3-dihydro-1H-inden-4-yl)oxy]pyridin-3-amine	C15 H16 N2 O	240.12633	6.583	241.13351	Full match	No results	No results	2466971.925	1579692.534	1899412.616	1536332.789	938774.7764	1028679.167	1212102.279	1745931.253	2710337.802	1481385.756	1199241.625	1624134.597	939345.1974	1021391.867	1346442.077
Com_19003_pos	Cholesterol	C27 H46 O	386.35472	11.155	387.362	No results	No results	Full match	739515.933	327762.0678	721165.7752	1491757.138	656815.8456	686774.2596	527782.8644	480731.8621	2720839.37	464033.5073	349293.8901	406348.3213	501575.2271	492538.8509	777149.0503
Com_19052_pos	Homo-Gamma-Linolenic Acid (C20:3)	C20 H34 O2	306.25612	10.193	307.26318	No results	No results	Full match	2392185.026	756352.2865	1372220.362	964856.1168	1026389.621	1471596.792	1087995.314	1479916.108	1362086.308	722310.0639	734375.2957	717988.5559	804235.858	893280.1655	1012772.52
Com_19192_pos	QKK	C17 H34 N6 O5	385.22484	5.215	386.23212	Invalid mass	No results	No results	1339020.602	1254766.469	1313437.96	1521212.846	698546.783	453802.1597	1213853.81	2190149.585	2658271.819	1433971.18	2029339.318	2169880.447	1977464.523	1313926.445	1700154.55
Com_19241_pos	7Z, 10Z, 13Z, 16Z, 19Z-docosapentaenoic acid	C22 H34 O2	330.25545	7.68	331.26288	No results	No results	Full match	1429120.041	2081316.28	1350115.395	1974823.501	326401.4393	346074.1045	831781.0693	1713837.518	1518333.36	1539455.728	1459664.288	2320850.933	2053810.955	1687557.63	2193457.341
Com_19726_pos	PC (19:0/19:0)	C46 H92 N O8 P	817.65317	8.882	818.66107	No results	Full match	No results	467655.5142	372463.9408	450547.8033	444895.5235	747594.6674	2209703.948	1786924.108	447749.222	961374.2496	881037.7366	1988931.983	646821.8316	353652.1368	478268.1376	461732.0469
Com_20083_pos	Lysopa 16:0	C19 H39 O7 P	410.2426	8.826	411.24988	No results	No results	Full match	1007832.524	972305.8153	1581720.148	583371.3262	462848.5641	507815.5087	350968.9128	924095.8508	2378985.524	571298.4727	666636.2777	942542.1784	1349536.857	1254092.681	942358.2132
Com_20234_pos	PC (16:2e/21:1)	C45 H86 N O7 P	783.61278	11.4	784.62006	No results	Full match	No results	487603.0084	431445.9749	480658.9274	491044.5846	595943.8835	778217.5764	610224.7455	1679490.823	2332217.158	469640.8521	435904.4251	462484.5514	388679.2382	487277.4845	529886.2321
Com_20373_pos	Ureidoisobutyric Acid	C5 H10 N2 O3	146.06928	5.027	147.07642	No results	No results	Full match	1069897.438	1095215.145	1225248.43	997771.8025	757374.1833	701496.4454	2030466	1490208.029	1169546.037	1189260.755	1827102.042	1006879.521	1214648.953	1350508.899	995836.2838
Com_20621_pos	Glycoursodeoxycholic acid	C26 H43 N O5	449.31303	7.632	450.32077	No results	No results	Full match	1043557.911	1733300.199	755048.5374	1262462.136	316232.2799	470671.7675	1247444.586	1925596.016	1070632.133	1586315.887	1766341.851	1616607.132	1599263.968	1724046.941	1420185.379
Com_20694_pos	(2E)-6-hydroxy-2-methyl-6-(4-methylphenyl)hept-2-enoic acid	C15 H20 O3	230.12823	7.391	231.13562	Invalid mass	No results	No results	1583636.549	823757.0897	1322723.612	1242725.713	368202.9836	531638.7262	2187849.119	1911065.823	1003925.302	325327.3048	888042.6728	1516158.403	1380516.056	1630765.491	1889440.154
Com_21128_pos	farensyl diphosphate	C15 H37 N3 O7 P2	433.21016	4.743	434.21744	No results	No results	Full match	1823761.039	1025529.828	569301.5604	1106416.031	108172.1663	124097.9006	984296.5325	178783.3244	773621.4659	512911.2031	743115.7125	542198.0013	1291244.393	1322634.685	1446345.549
Com_21741_pos	SNK	C13 H25 N5 O6	329.1704	4.73	330.17767	Invalid mass	No results	No results	448527.9555	242320.1393	586787.8719	595210.4151	124574.4255	148197.3532	423087.3543	651476.7626	931715.1067	1712407.342	1321975.617	221314.6348	540877.7617	547254.0254	556580.8443
Com_21781_pos	PC (3:0/16:4)	C27 H46 N O8 P	543.2937	8.73	544.30103	No results	Full match	No results	248522.3753	111815.8719	942895.5865	1734538.64	173947.6196	241597.3514	187957.5263	197161.5959	588110.2516	125866.9524	184351.6335	540515.4459	443670.1473	231247.6004	366776.611
Com_21869_pos	Dehydrocholic acid	C24 H34 O5	402.24111	5.108	403.24838	No results	No results	Full match	773852.5038	780842.6871	997174.6819	908059.2342	525702.147	347772.1117	855343.0424	747684.3252	952614.7211	1682348.513	749756.5246	716119.8528	630742.4444	713128.6106	830964.9727
Com_21916_pos	NPK	C15 H27 N5 O5	340.17465	4.674	341.18188	Invalid mass	No results	No results	1339988.513	1014878.084	940361.5104	1700942.547	159206.0987	193700.5459	825932.1009	650276.315	972388.4002	970424.7232	816108.6602	628756.4805	824907.9769	1429262.579	1224166.227
Com_22331_pos	16,16-Dimethyl prostaglandin A1	C22 H36 O4	386.24331	7.183	387.25021	Invalid mass	Invalid mass	No results	1168659.262	1382499.777	835080.6049	927942.7597	391703.8243	431212.5823	686002.3912	1181981.953	1089408.924	1451560.662	1394480.652	843036.3749	1037565.741	1384762.602	1486897.86
Com_22557_pos	PC (18:0e/22:2)	C48 H94 N O7 P	827.67876	11.036	828.68604	No results	Full match	No results	65624.0254	166940.8387	94445.31726	87022.55069	135292.1398	84371.63115	358109.8336	49675.01034	1692306.408	114541.9199	130927.1059	39795.05033	58979.09149	46653.68463	61226.45159
Com_22901_pos	GKK	C14 H29 N5 O4	313.20616	4.861	314.21347	Invalid mass	No results	No results	1288989.023	914522.466	1143378.063	1124161.301	286441.8827	162554.8281	2117306.082	1179886.948	1531445.795	1076944.516	1015137.371	1340331.853	1141295.582	970667.4574	1127544.298
Com_22968_pos	VMK	C16 H32 N4 O4 S	358.20348	4.9	359.21005	Invalid mass	No results	No results	809853.8887	939644.2543	866164.1526	974798.8076	232497.024	179960.3433	796645.4215	935200.4822	1591136.679	1236446.574	1269483.84	777977.938	1047936.291	1134688.461	890788.7975
Com_23777_pos	GNK	C12 H23 N5 O5	317.17534	4.892	318.18262	Invalid mass	No results	No results	216953.3861	283966.6454	177018.1077	525817.1127	69409.74261	77858.79951	145184.7489	229199.9641	379154.7481	854864.4255	1117102.582	432274.623	296747.2675	226743.7896	281946.8222
Com_23780_pos	Sodium Dehydrocholate	C24 H33 Na O5	424.2227	7.669	425.22998	No results	No results	Full match	182793.9591	157380.8057	188521.1577	161632.8544	164723.1938	231556.777	192488.7684	155856.048	201648.3906	170135.2352	222899.3067	1226998.239	128398.3797	168337.6047	182723.7117
Com_23918_pos	PC (18:4e/18:4)	C44 H74 N O7 P	759.51549	11.876	760.52277	No results	Invalid mass	No results	174646.1409	543030.6681	105743.9116	1248164.362	231053.5804	188377.5893	125475.9936	98368.18848	100877.4656	107041.3266	101816.9244	91142.37486	67014.42006	88378.52204	89967.86934
Com_24415_pos	Dl-3,4-Dihydroxymandelic Acid	C8 H8 O5	184.03641	6.007	407.03598	No results	No results	Full match	910237.2356	1021882.227	896327.7336	858635.7013	456009.6251	401289.8679	1249277.925	899545.6874	1175631.775	564808.79	892281.7636	845712.0955	736333.2119	812068.4549	1014982.513
Com_24608_pos	Glycerol-3-phosphate	C3 H9 O6 P	172.01339	0.533	173.02063	No results	No results	Full match	312036.8493	337058.7443	525406.7763	680368.394	647787.4687	968558.9418	797801.16	1055635.408	540468.3468	537199.5537	810212.4698	602258.0661	535251.8563	765976.2966	544856.5397
Com_25092_pos	2-Hydroxy-6-Aminopurine	C5 H5 N5 O	151.04955	10.658	152.05682	No results	No results	Full match	200338.0908	886215.6664	92337.28669	86781.80427	294987.0798	171213.0889	96604.79168	169721.7406	93282.66876	79263.59345	88623.8766	77313.84304	197997.17	120700.0792	110417.8446
Com_25275_pos	GPK	C13 H24 N4 O4	300.18027	4.969	301.18756	Full match	No results	No results	820121.7133	550702.4883	567773.3262	594507.0178	287731.8265	217684.2931	933644.7516	550918.401	772676.3425	942416.3996	542610.9016	528380.6476	599361.6657	561338.367	704509.6905
Com_25347_pos	di{4-[(2-hydroxyethyl)(methyl)amino]phenyl}methanone	C19 H24 N2 O3	328.17348	6.723	329.18076	Invalid mass	No results	No results	211622.9145	195733.6954	226525.8493	211175.4973	131769.6846	174375.3418	200386.4958	207381.1499	324481.5911	183504.2377	153106.0921	904062.3716	152675.2485	147068.8268	195265.6213
Com_26543_pos	1-Methylguanosine	C11 H15 N5 O5	297.10716	0.542	298.11426	No results	No results	Full match	419514.6372	274066.8685	631089.3716	287986.2336	264749.4547	800348.6793	612284.4374	235498.6192	469022.0319	509934.9712	575590.13	258201.9513	384239.0725	279733.8278	390511.8576
Com_250_pos	S-(Methyl)Glutathione	C11 H19 N3 O6 S	321.09866	2.464	322.10602	No results	No results	Full match	159346349.5	1139330289	570142754.2	995223421.9	229231070.4	100559636.1	1241664101	550564127.3	262099412.6	796732729.2	461791044.4	627268540.6	607627760.9	684327720.1	789466893.5
Com_325_pos	LPE 20:4	C25 H44 N O7 P	501.28529	8.73	502.29242	No results	Full match	No results	363862008.9	13873243.99	479696621.5	755346550.3	151208580.7	38190156.44	50331770.89	317487815.8	1008801053	28950676.88	43674759.22	87408818.63	279205582.2	254275671.9	221089105.7
Com_390_pos	S-Lactoylglutathione	C13 H21 N3 O8 S	379.10494	2.699	380.11221	Full match	No results	Full match	37045246.24	63330514.18	87374375.9	347199523.4	331794331.9	2336938.527	313292434.8	47464657.6	31557185.71	24024534.34	45051165.88	734907003.3	66967112.35	63045150	49396331.11
Com_394_pos	L-Cysteine-glutathione gisulfide	C13 H22 N4 O8 S2	426.08723	1.492	427.09433	No results	No results	Full match	506653454.4	353567060.7	697161426.7	397927238.9	416377800.2	490264366.6	877387879.2	393427022.8	438157734.2	387520015.9	419647451.4	245588685.7	561968975.5	573843877.8	612540364.6
Com_482_pos	Indole-3-lactic acid	C11 H11 N O3	205.07752	5.812	206.08522	Invalid mass	Invalid mass	No results	315076987.3	124810557.7	190484992.8	586980614.2	53699468.51	19847310.12	139836894.5	265783910	257068634.8	280196174.6	164835882.1	195180158.2	337448100.4	383084087.6	399185208.9
Com_517_pos	gamma-Glutamylleucine	C11 H20 N2 O5	243.11129	5.423	244.11864	No results	Invalid mass	No results	516157900.9	140418958.2	295789255.6	163248599	22367057.32	7195208.964	147838162	168520089.9	266400935.2	82953262.85	108685594.8	163021638.7	204334067.3	226585234.2	244464492.8
Com_554_pos	Adenine	C5 H5 N5	118.02805	5.215	119.03551	Invalid mass	Invalid mass	No results	303614126.4	423408325.6	108426813.6	367430311.8	119148264.6	43937597.91	333961796.1	295160929.9	287764204.6	241771415.9	334419532	462139479.1	323393514.3	355689386.3	398004884.7
Com_670_pos	LPE 22:6	C27 H44 N O7 P	525.28536	8.691	526.29254	No results	Full match	No results	169981060.5	4945365.933	223865038.8	367166982.4	81507315.9	9834028.767	20350359.72	96448522.05	332256935	9411143.402	13504290.92	44112091.65	133823642.5	110387042.5	94502525.09
Com_672_pos	LPE 18:0	C23 H48 N O7 P	481.31673	10.034	482.3241	No results	Full match	Full match	104126051.1	3956336.229	216297682.6	243654035.6	26848533.59	3221071.246	11600172.76	141420468.2	399964723.4	10618075.89	24766228.02	89026092.8	79355132.59	97065510.16	138160120.5
Com_677_pos	D-Fructose 6-phosphate	C6 H13 O9 P	260.02901	5.699	261.03622	No results	No results	Full match	17554617.11	7473796.317	65499902.29	360770471	46378514.13	6023606.599	89624383.63	100721078.9	63521431.34	12560131.6	58602870.64	158630847.9	77199955.68	87131086.75	80918036.55
Com_901_pos	LPE 16:1	C21 H42 N O7 P	451.26958	8.508	452.27692	No results	Full match	No results	146080916.2	6261893.908	189590298.2	224955364.4	42829329.56	7203533.994	11584479.37	82046206.1	279742391.3	9630105.775	16430280.48	40979077.69	116197865.1	97185554.24	84074063.23
Com_1012_pos	Farensyl diphosphate	C21 H29 N7 O14 P2	665.12399	1.958	666.13135	No results	No results	Full match	164424820.7	127247473.4	153384199.6	119689939.5	835688.5309	463396.0369	3944956.659	155627015.1	217628564.1	218869513.1	186566373.7	73110632.25	157784145	180512192.7	179342410
Com_1061_pos	O-Acetyl-L-carnitine	C9 H17 N O4	203.11587	5.855	204.12318	No results	No results	Full match	176763508.4	136698972.2	124600264.7	164832350	14766115.91	16604596.52	130251983.1	145623903.2	134940596.4	134605219.9	128043750.5	135729198.6	184248383.3	190588174.9	196885947.7
Com_1067_pos	Ala-Ile	C9 H18 N2 O3	202.13188	5.128	203.13914	No results	Full match	Full match	30057582.77	86019934.67	22701103.21	60572043.67	20612090.88	14496386.87	127219924.7	197953614.9	63128643.75	50752617.49	141821440.1	73953222.55	74523348.94	73889110.72	65805846.4
Com_1079_pos	Aflatoxin G1	C17 H12 O7	350.03436	4.776	351.04169	Invalid mass	No results	No results	660088.2238	783998.9863	15104289.42	135223310.7	67490798.32	439225.4924	669166.7694	661222.2496	1061701.224	989597.7167	905803.6673	196119654.6	4262549.9	3411682.838	3276131.302
Com_1088_pos	7-Ketodeoxycholic acid	C24 H38 O5	406.27175	8.608	407.27893	No results	No results	Full match	59295516.66	171819969.8	106543555.9	124309369.5	19135945.91	15238380.29	60319435.02	154520797.9	127775079.2	62244444.41	93976395.84	194489879.4	165168434.2	161647527.4	153426334.8
Com_1092_pos	LPC 14:0	C22 H46 N O7 P	467.30099	8.327	468.30826	No results	Full match	Full match	90403888.36	9043158.886	112004617.4	108621278.5	19331300.33	4597782.931	8970226.49	109940907.6	220796287.6	17355799.31	39938222.45	69010934.19	80946089.48	75227526.51	64721258.37
Com_1188_pos	gamma-Glutamylglutamic acid	C10 H16 N2 O7	276.09552	1.747	277.10281	No results	No results	Full match	173067659.3	21224912.95	135434153.8	14325772.42	19845392.75	10425981.37	38258453.26	43434208.12	103546636.9	9383611.293	12658173.83	15274252.18	42866536.65	50520832.53	57961694.36
Com_1245_pos	Pro-Leu	C11 H20 N2 O3	228.14753	5.198	229.1548	No results	No results	Full match	20166172.31	151849724.8	20710720.28	65360812.35	9385487.733	6707090.676	24368691.1	130985380.6	129146041.4	81609692.46	98207044.39	51713378.68	32882192.01	34969755.06	38778723.24
Com_1311_pos	Chenodeoxycholic acid-3-beta-D-glucuronide	C30 H48 O10	568.32275	4.738	569.32953	No results	No results	Full match	106201314.6	62194531.04	138979571.3	105048713	10772188.15	7687343.206	48700453.61	69640408.43	172207108.7	87359451.42	77771976.62	58232267.14	93594434.68	102192993.6	114099358.4
Com_1353_pos	L-Glutamic acid monosodium salt	C5 H8 N Na O4	169.03494	1.472	170.04205	No results	No results	Full match	141083050.9	133419548.4	113269419.9	151952860.4	118191872.3	68015770.8	168332892.3	131158749.8	119132505.1	99901107.16	112759905.6	139427425.1	121214884.4	130424725.6	160994897
Com_1432_pos	LPE 18:2	C23 H44 N O7 P	477.28577	8.779	478.29245	No results	Full match	Full match	61155645.5	1634911.884	90033381.44	139399252.4	22809146.48	6186322.951	6311792.371	48707549.43	139393620	4754513.301	7768616.193	19338891.01	52434200.82	47026195.9	34146701.12
Com_1552_pos	Thr-Leu	C10 H20 N2 O4	232.14252	5.123	233.14966	No results	No results	Full match	11286591.01	46940427.5	8908707.226	28325166.69	4376317.455	6144437.372	65393209.06	94656505.32	26392194.49	22902972.46	109582552.3	32158985.87	50213197.03	33848997.18	32567069.47
Com_1557_pos	Gly-Tyr-Ala	C14 H19 N3 O5	309.13232	3.882	310.13913	No results	No results	Full match	2506422.693	70380962.22	3940703.445	48018612.31	8088310.439	3099204.195	78324896.44	107745465.4	6540085.913	17812014.78	109110955.3	59774622.76	31933815.76	34054950.31	39960246.51
Com_1688_pos	gamma-Glutamyltyrosine	C14 H18 N2 O6	310.11643	4.994	311.1236	No results	Full match	No results	107980319.4	21816292.49	60193487.42	29235189.52	8756304.41	2302051.778	10662973.61	28895483.5	67550714.68	17706347.1	25488711.91	44872908.83	41204306.87	41867756.16	43865722.56
Com_1753_pos	5-Methyluridine	C10 H14 N2 O6	258.08477	1.876	259.09229	No results	No results	Full match	102744326.1	48685757.55	44493401.99	34697806.28	1059371.592	754598.7563	1589849.592	34219460.1	40291735.44	34759652.3	26899745.74	25368206.44	37675473.39	47622372.02	57018291.23
Com_1774_pos	LPC 22:6	C30 H50 N O7 P	567.33228	8.719	568.33954	No results	Full match	No results	61049824.01	1227992.158	87427177.94	62254442.27	9594631.583	2384060.218	3299897.529	46976254.32	114017020.4	6296024.067	14318314.26	30111163.89	34593845.37	34923000.54	26978598.65
Com_1836_pos	Lauric Acid	C12 H24 O2	200.17763	6.78	201.18488	No results	No results	Full match	26698842.5	48114486.9	68655413.64	22395244.47	7371044.162	4592165.375	88400838.72	81934382.62	41294494.73	11475053.23	52959402	95562604.69	59387307.68	54522159.31	71980424.55
Com_1871_pos	N6-Acetyl-L-lysine	C8 H16 N2 O3	188.11593	1.905	189.12337	Full match	No results	Full match	27671816.16	85628044.3	30917833.59	58296489.01	12363808.28	8725396.707	63820186.28	61219310.35	40458651.59	65603986.92	42498581.74	34514211.22	51347139.97	57876690.83	51206992.26
Com_1906_pos	3-Methyl-2-oxobutanoic acid	C5 H8 O3	116.04759	2.636	117.05484	No results	No results	Full match	90797107.27	70115866.68	23713706.75	3378191.493	3002923.167	3687884.889	100855507.7	9637223.716	11415579.54	2353494.458	2935392.724	2238181.46	29030518.56	31459790.02	30911202.69
Com_1947_pos	L-Leucyl-L-alanine Hydrate	C9 H18 N2 O3	202.13182	3.552	203.13924	No results	No results	Full match	17886807.35	46914931.96	22477555.6	29904480.06	5363453.137	4149304.508	46003801.35	56475326.39	30103213.91	89348429.97	57781145.87	27995630.34	45446708.38	34175138.23	38624175.37
Com_2422_pos	N-lactoyl-phenylalanine	C12 H15 N O4	237.10017	5.861	238.10744	No results	No results	Full match	65139188.55	43878128.11	41747597.34	64694825.77	5547285.639	6563387.849	36637764.09	53260878.85	52833658.53	50049906.97	41126903.22	50841816.27	52228794.53	61168238.84	57377070.91
Com_2516_pos	L-Pipecolate	C6 H11 N O2	129.079	1.844	130.08627	No results	No results	Full match	32084057.6	30040556.04	31024032.22	43567925.4	26371699.82	27140743.82	40913929.87	42257764.75	41572194.43	45674089.37	44902752.69	61530076.96	37614055.78	53481158.37	44654243.35
Com_2692_pos	LPC 14:1	C22 H44 N O7 P	465.28548	7.986	466.29297	No results	Full match	No results	20929478.38	52067274.05	33072186.93	32034657.37	5493944.734	4161751.599	6229295.591	36679795.51	25690380.34	27893423.22	43980946.07	53778365.22	31238976.83	35473876.13	34839033.58
Com_3166_pos	LPC 16:2	C24 H46 N O7 P	491.30112	8.298	492.30823	No results	Full match	Full match	17864871.26	9579530.925	29903205.41	25380168.67	4189381.319	2950807.416	2394542.796	33155238.16	50596263.21	21640163.45	33769939.09	40017333.72	19968741.39	18998200.12	16334902.59
Com_3193_pos	2,3-Dinor-TXB2	C18 H30 O6	342.20397	6.828	343.21118	No results	No results	Full match	31775044.93	35259251.44	34287260.82	29219817.03	4210616.766	3133587.211	40679923.99	43730476.52	48074556.34	4250089.57	17494562.63	34246577.21	33628029.46	36540611.01	38920221.32
Com_3274_pos	LPE 22:5	C27 H46 N O7 P	527.30116	8.926	528.30847	No results	Full match	No results	13705537.39	811826.1041	21949479.19	44190268.48	7508030.219	1544923.47	1500955.181	9764241.064	31125389.93	1007464.719	1577222.92	2662368.007	11527784.59	10486968.18	9149398.795
Com_3778_pos	(5-L-Glutamyl)-L-Amino Acid	C8 H14 N2 O5	218.08969	1.908	219.09694	No results	No results	Full match	12530515.83	7207093.991	33322432.31	4345642.458	2313377.294	852238.1158	10947344.12	12843378.86	26440698.3	6272103.632	7968427.121	5227141.774	9416001.263	7994559.361	10069104.77
Com_3869_pos	N-Acetylneuraminic acid	C11 H19 N O9	331.08772	1.52	332.09512	Invalid mass	Invalid mass	No results	24348490.47	31068645.59	31012243.19	23686549	30452476.5	27831825.93	45354222.25	21840267.82	38317615	30148314.18	28206149.36	15527325.7	27418812.92	30806130.61	25892429.13
Com_4129_pos	Bicyclo prostaglandin E2	C20 H30 O4	334.21182	7.392	335.21912	Invalid mass	No results	No results	30501141.06	23945745.42	17649059.71	18540659.96	6024233.493	8296864.604	27435892.38	25843562.63	20461087.19	21236073.46	25526249.82	30754747.08	26255906.98	30104587.9	31629779.41
Com_4283_pos	LPE 18:3	C23 H42 N O7 P	475.2697	8.463	476.27679	No results	Full match	No results	15769828.98	1488940.188	20032973.93	30449316	6346878.932	1464522.605	1485301.943	9094252.254	26249569.44	1457179.283	5198485.631	7248559.645	10106104.54	9093275.534	10584138.39
Com_4347_pos	Prostaglandin A3	C20 H28 O4	332.19833	6.922	333.2048	Full match	No results	No results	20251102.71	14941283.44	14412506.36	24051401.05	3717808.421	3117753.796	12351137.97	18271913.54	14397321.82	15485622.58	11168504.5	18818240.4	26248015.78	24095434.74	21292090.21
Com_4587_pos	LPE 17:1	C22 H44 N O7 P	465.28529	8.881	466.29266	No results	Full match	No results	12097946.77	955998.9217	16518935.66	21081047.51	3678690.248	1156307.393	1223668.482	11342576.19	30088821.74	1618004.031	1951632.049	2677228.412	9231108.942	8112402.941	7745971.539
Com_4688_pos	Pregnenolone	C21 H32 O2	316.24001	10.088	317.2475	No results	No results	Full match	11619686.25	1369449.696	13172799.22	3570907.331	1771802.241	2757091.59	2635017.604	12386284.57	29216092.19	1580627.489	1334969.86	1338315.616	12648566.13	18992449.44	22897327.15
Com_4810_pos	L-aspartic Acid	C4 H7 N O4	133.03743	1.901	134.04471	No results	No results	Full match	15203024.02	8427486.041	11897108.56	8677786.37	20943202.7	19313611.4	37082325.84	11186357.51	13958001.46	10498978.17	8778728.04	10217758.57	9595489.578	10690085.36	13329759.57
Com_4829_pos	5-Hydroxytryptophan	C11 H12 N2 O3	220.08504	5.03	221.09229	No results	No results	Full match	24614825.45	13159829.75	14177042.07	25550771.77	1745036.663	1111775.328	16905750.21	17460844.35	24773738.49	17612171.28	15132080.07	17821266.98	19583870.24	19035890.05	21195322.82
Com_5501_pos	N-Formylkynurenine	C11 H12 N2 O4	236.07965	3.603	237.08679	No results	No results	Full match	5926667.802	8856140.15	5840661.236	3822176.835	774102.9882	543712.303	2767631.017	6597711.151	8253161.455	20734577.79	5156255.837	4817603.437	6880884.494	3972466.812	4643375.436
Com_6112_pos	LPE 20:1	C25 H50 N O7 P	507.33302	10.216	508.34006	No results	Full match	No results	6811175.379	879445.8992	11033746.74	11647731.66	1658031.482	1719111.398	1233703.897	8122689.82	19931995.64	777104.9032	1245377.53	3718317.16	5601170.482	4551312.19	4924450.166
Com_6294_pos	Asp-glu	C9 H14 N2 O7	262.07976	1.601	263.08719	No results	No results	Full match	13917926.8	9566799.846	14337957.92	10237410.06	3186897.638	1290187.188	4644601.199	9082378.795	19112739.08	9750453.954	9685104.929	9179882.277	9328989.148	10909893.84	12941946.33
Com_6365_pos	(R)-3-Hydroxy myristic acid	C14 H28 O3	261.23044	6.146	262.23764	Invalid mass	No results	No results	3663469.017	4240493.71	3030081.938	4666068.745	1432579.989	1073287.362	6632811.942	5174749.272	2343112.94	6094606.125	15068776.48	12296704.82	9513654.841	9934407.124	5744735.327
Com_6577_pos	LPC 16:3	C24 H44 N O7 P	489.28551	8.088	490.29279	No results	Full match	No results	1909854.669	2519806.627	5102190.953	3772082.008	1056224.236	2084706.059	682851.0519	6013983.63	5641955.866	5953098.189	14341018.03	4784538.078	3405853.616	2400151.119	1943127.69
Com_6658_pos	Palmitoleic Acid	C16 H30 O2	254.22442	8.934	255.23143	Full match	No results	Full match	6877744.701	1658369.143	10726298.93	16100707.23	3722419.503	3416806.968	3339555.618	6834005.086	13584888.23	2116476.578	2231964.28	3518703.952	8881682.293	8516269.62	10011964.23
Com_7114_pos	o-Cresol	C7 H8 O	108.0579	4.947	109.06522	No results	No results	Full match	13878648.27	11772131.82	10997869.29	12129616.45	6368935.369	5744891.901	12702955.54	12402319.69	13773485.84	12470515.1	10961256.97	10386951.32	12833787.82	13356113.2	13799337.35
Com_7245_pos	cis-7-Hexadecenoic Acid	C16 H30 O2	254.22445	7.947	255.23175	No results	No results	Full match	12906680.39	12555826.24	10782771.48	10535239.47	4223071.305	5328284.885	14430542.2	11349479.2	10155571.23	10256792.69	11020785.66	11208607.85	11545047.29	10302698.46	11890530.72
Com_7282_pos	LPE 16:2	C21 H40 N O7 P	449.25406	8.308	450.26138	No results	Full match	No results	4954100.308	787029.7671	7139125.984	11907201.8	1812635.648	1126219.028	843138.5411	5618619.153	15286445.77	2224612.036	3677420.17	4505633.659	4148420.387	4451329.221	3643133.869
Com_7678_pos	Eicosapentaenoic acid	C20 H30 O2	308.23249	8.666	309.23981	Invalid mass	No results	No results	4960286.046	5895818.461	10171515.54	7404095.009	1391864.522	2507385.705	13431708.37	12315306.47	11348614.51	1332259.232	7249036.335	10358857.71	10593784.9	9370923.935	11011552.31
Com_7924_pos	Deoxycytidine	C9 H13 N3 O4	227.09062	1.506	228.09784	No results	No results	Full match	8021786.014	8401724.09	10359197.96	9205607.472	4213830.791	3543384.594	4766818.403	7879506.817	8841306.195	8467951.931	6858425.173	10473015.26	7930370.336	11788721.19	9375829.617
Com_8119_pos	Nicotinate ribonucleoside	C11 H13 N O6	255.07324	5.416	511.15375	No results	No results	Full match	3751609.637	10445826.25	6733115.447	8890706.798	1857620.64	840037.4327	6406703.188	5780580.571	3498741.616	6515120.195	5654453.504	4069447.815	8561551.545	8481961.29	6605202.848
Com_8176_pos	Boc-beta-cyano-L-alanine	C9 H14 N2 O4	214.09535	2.394	232.12921	No results	No results	Full match	3505779.419	7502664.893	3368274.676	4779642.676	821133.7092	793268.5325	4470637.75	11069784.09	6143479.189	7055319.246	8984154.907	2958632.044	8124004.008	5564892.475	6151726.041
Com_8387_pos	H-Gly-Pro-OH	C7 H12 N2 O3	172.0847	1.498	173.0919	No results	No results	Full match	8385880.341	9322360.971	8479631.755	3861932.927	4328074.671	3913270.032	7139854.191	7247137.915	10460103.28	9142853.751	9741109.928	6609645.567	5439689.483	6633078.788	6639124.801
Com_8463_pos	Cystine	C6 H12 N2 O4 S2	240.02333	1.258	263.01251	No results	No results	Full match	9789450.934	895097.2909	4289738.141	1440864.321	7099041.053	7044425.609	4801438.404	3285202.971	12023135.89	3139925.42	3294719.33	1191284.136	4062039.506	4941945.86	4147541.853
Com_8992_pos	3-Hydroxyanthranilic Acid	C7 H7 N O3	153.04289	1.631	192.00635	No results	No results	Full match	6508063.876	1220246.439	2120917.78	9993127.594	1002500.086	950211.2724	3964386.863	5850654.687	4134305.692	3298178.292	3461753.424	6068745.113	4805963.723	5747457.582	6140065.765
Com_8996_pos	3-(3,4-Dihydroxyphenyl)-2-Methylalanine	C10 H13 N O4	211.08459	4.998	212.09186	No results	No results	Full match	1505881.034	7715433.599	1209162.794	1481857.053	1255852.061	2099131.547	8578886.762	8845838.003	2331091.769	7814988.889	8719323.419	1772117.982	3954009.023	4341802.17	5633739.913
Com_9030_pos	LPE 14:0	C19 H40 N O7 P	425.25395	8.474	426.2612	No results	Full match	Full match	3769848.697	1190359.514	6445916.734	4851841.485	873171.7463	969996.8758	712647.7636	8128637.247	7983216.539	1897938.257	5870310.245	9514032.252	4782710.002	4522075.583	3870885.73
Com_9630_pos	Lysopc 17:0	C25 H52 N O7 P	509.34813	9.395	510.35541	No results	No results	Full match	3784766.488	445830.0158	5307249.164	4973403.197	1460393.623	796778.8884	708264.289	5624534.285	9770629.211	813936.4063	1494624.962	4083049.757	3504429.29	2535789.095	2662734.724
Com_10216_pos	Undecanedioic acid	C11 H20 O4	216.13628	6.375	217.14363	No results	No results	Full match	6154798.824	4030629.334	5409351.167	8066906.326	1781492.087	1298647.09	3942490.604	1884252.987	5835382.388	6522020.522	6235686.834	3207672.117	6245823.284	6945067.807	6675030.5
Com_10667_pos	L-Threonine	C4 H9 N O3	119.05814	1.36	120.06556	No results	No results	Full match	2699722.25	6667549.647	2089678.85	2220831.435	7235190.752	4956904.014	7921137.09	1924151.782	2928154.455	2200196.701	2210669.787	6412237.006	4095854.589	2048167.694	2680125.544
Com_12952_pos	3-Methoxytyramine	C9 H13 N O2	167.09412	5.037	352.22168	No results	No results	Full match	2297962.897	4806442.832	2729822.522	2345539.794	948436.8135	999981.0877	2101406.536	2508804.572	2218661.608	4173860.31	1864557.597	1316470.034	2902376.173	1833130.855	3918092.961
Com_13796_pos	Phe-Phe	C18 H20 N2 O3	312.14787	5.536	313.15527	No results	No results	Full match	784547.6424	1306861.051	968253.4869	981271.5432	1108283.058	1495548.054	3512754.105	1985754.975	1060239.778	882508.3116	1378843.344	4612089.749	689565.478	717258.8759	876634.6292
Com_13888_pos	LPE 14:1	C19 H38 N O7 P	423.23814	7.954	424.24539	No results	Full match	No results	1981799.997	1057833.897	2630225.206	4744303.134	798460.9732	639024.5146	499638.8953	1523405.245	2829666.509	633242.6155	1163581.965	1588907.873	1799863.136	1842541.147	1863457.567
Com_15599_pos	dopaquinone	C9 H9 N O4	195.05347	5.488	196.06075	No results	No results	Full match	1590406.448	1011552.653	3503303.675	1513784.191	296218.8306	306682.5035	1190524.226	1634770.951	1521945.154	537686.184	1097663.601	644833.8138	1373734.987	1408794.564	1403078.249
Com_16636_pos	4-Pregnen-17alpha,20alpha-Diol-3-One	C21 H32 O3	332.23497	6.967	333.24255	No results	No results	Full match	2050538.023	2762249.21	1782013.119	1308970.241	602431.857	504706.7291	1122817.489	1318563.828	2612897.269	3264778.175	2354863.428	2130381.143	2420287.814	2408788.393	2843798.41
Com_17926_pos	5-Methoxyindole-3-Carbaldehyde	C10 H9 N O2	175.0632	5.336	176.07027	No results	No results	Full match	2217273.071	1765211.215	2619732.889	2670022.076	1185600.178	979590.3206	2158050.555	2024347.419	2964732.438	2105965.792	1902995.53	2043665.186	2032667.78	2215754.55	2717148.953
