# Supplementary material for: SUCLG2 Regulates Mitochondrial Dysfunction through Succinylation in Lung Adenocarcinoma
Source: Adv Sci (Weinh). 2023 Oct 30;10(35):2303535. doi: 10.1002/advs.202303535 (PMC10724390; doi:10.1002/advs.202303535)
Supplement: Supplementary file 3 — Supporting Information [file ADVS-10-2303535-s002.xlsx]

## Sheet: Site_quant Normalized
Table S2 Succinyl 4D Mass Spectrometry Modification sites information																			Protein quantitation						Normalized modification sites quantitation
Protein accession	Position	Amino acid	Protein description	Gene name	Modified sequence	Localization probability	Intensity WT_1	Intensity WT_2	Intensity WT_3	Intensity SUCLG2_1	Intensity SUCLG2_2	Intensity SUCLG2_3	WT_1	WT_2	WT_3	SUCLG2_1	SUCLG2_2	SUCLG2_3	WT_1	WT_2	WT_3	SUCLG2_1	SUCLG2_2	SUCLG2_3	WT_1	WT_2	WT_3	SUCLG2_1	SUCLG2_2	SUCLG2_3	SUCLG2/WT Ratio	SUCLG2/WT P value
A0A096LP55	42	K	Cytochrome b-c1 complex subunit 6-like, mitochondrial OS=Homo sapiens OX=9606 GN=UQCRHL PE=3 SV=1	UQCRHL	_EQC[Carbamidomethyl (C)]EQLEK[Succinyl]C[Carbamidomethyl (C)]VK_	0.980431	27.7714	14.21	22.4388	23.0163	41.7034	29.0098	1.05361	0.53911	0.851301	0.873209	1.58218	1.10059
A0A0B4J2D5	157	K	Putative glutamine amidotransferase-like class 1 domain-containing protein 3B, mitochondrial OS=Homo sapiens OX=9606 GN=GATD3B PE=5 SV=1	GATD3B	_VNK[Succinyl]EVER_	1	36.1369	39.4935	40.1028	32.5301	47.1254	50.3128	0.882459	0.964426	0.979306	0.794381	1.1508	1.22863	0.819744	0.91195	0.899258	1.11269	1.01661	1.23975	1.07651	1.05754	1.08902	0.713929	1.13199	0.991032	0.880205	0.348403
A0A0B4J2D5	233	K	Putative glutamine amidotransferase-like class 1 domain-containing protein 3B, mitochondrial OS=Homo sapiens OX=9606 GN=GATD3B PE=5 SV=1	GATD3B	_EVVEAHVDQK[Succinyl]NK_	0.926454		14.0239	9.34146	19.792	21.2517	8.80606		0.957718	0.637946	1.35164	1.45132	0.601383	0.819744	0.91195	0.899258	1.11269	1.01661	1.23975		1.05019	0.709414	1.21475	1.42761	0.485083	1.1849	0.857469
A0A0B4J2D5	261	K	Putative glutamine amidotransferase-like class 1 domain-containing protein 3B, mitochondrial OS=Homo sapiens OX=9606 GN=GATD3B PE=5 SV=1	GATD3B	_K[Succinyl]VLELTGK_	0.998607	23.0223	27.7832	32.152	29.3371	31.0875	45.1884	0.732531	0.884017	1.02302	0.933458	0.989152	1.43782	0.819744	0.91195	0.899258	1.11269	1.01661	1.23975	0.89361	0.96937	1.13763	0.838921	0.972992	1.15976	0.990358	0.914747
O00154	286	K	Cytosolic acyl coenzyme A thioester hydrolase OS=Homo sapiens OX=9606 GN=ACOT7 PE=1 SV=3	ACOT7	_K[Succinyl]GC[Carbamidomethyl (C)]VITISGR_	1	10.0854	9.96994	14.4554	2.09607	2.91155	1.57764	1.47246	1.45561	2.11049	0.306026	0.425085	0.230336
O00746	91	K	Nucleoside diphosphate kinase, mitochondrial OS=Homo sapiens OX=9606 GN=NME4 PE=1 SV=1	NME4	_K[Succinyl]PFYPALIR_	1	50.1267	43.081	64.4774	52.1738	37.3946	39.8389	1.04761	0.900358	1.34753	1.09039	0.781517	0.832601	1.94736	1.34879	1.03805	0.616542	0.435515	0.613742	0.537964	0.66753	1.29813	1.76856	1.79447	1.3566	1.965	0.0573283
O15091	512	K	Mitochondrial ribonuclease P catalytic subunit OS=Homo sapiens OX=9606 GN=PRORP PE=1 SV=2	PRORP	_AC[Carbamidomethyl (C)]LPDAK[Succinyl]TQR_	1	231.699	181.137	250.859	252.824	290.137	271.517	0.940481	0.735248	1.01825	1.02623	1.17768	1.1021	1.34722	0.723553	0.983019	1.02437	0.812035	1.1098	0.698091	1.01616	1.03584	1.00181	1.45029	0.993065	1.25274	0.277532
O15173	193	K	Membrane-associated progesterone receptor component 2 OS=Homo sapiens OX=9606 GN=PGRMC2 PE=1 SV=1	PGRMC2	_EK[Succinyl]YDYVGR_	1	22.7014	22.2256	17.333	22.7725	28.5806	12.5006	1.08004	1.05741	0.824639	1.08343	1.35975	0.594729	1.06159	0.901235	0.947989	1.1534	0.958974	0.976809	1.01738	1.17329	0.869882	0.939333	1.41793	0.608848	0.969141	0.766196
O15382	321	K	Branched-chain-amino-acid aminotransferase, mitochondrial OS=Homo sapiens OX=9606 GN=BCAT2 PE=1 SV=2	BCAT2	_TITMK[Succinyl]QLLR_	1	338.541	347.508	412.809	383.67	397.178	375.46	0.900707	0.924565	1.0983	1.02078	1.05671	0.998933	0.871451	0.823609	0.797339	1.15362	1.10883	1.24515	1.03357	1.12258	1.37746	0.884847	0.952997	0.80226	0.747141	0.0441823
O15382	377	K	Branched-chain-amino-acid aminotransferase, mitochondrial OS=Homo sapiens OX=9606 GN=BCAT2 PE=1 SV=2	BCAT2	_ELK[Succinyl]EIQYGIR_	1	452.155	533.807	516.696	735.544	740.753	695.753	0.738271	0.871591	0.843652	1.20098	1.20949	1.13601	0.871451	0.823609	0.797339	1.15362	1.10883	1.24515	0.847174	1.05826	1.05808	1.04106	1.09078	0.912353	1.02722	0.763947
O43707	455	K	Alpha-actinin-4 OS=Homo sapiens OX=9606 GN=ACTN4 PE=1 SV=2	ACTN4	_K[Succinyl]HEAFESDLAAHQDR_	1	16.2218	9.97453	8.74006	18.8389	30.9608	20.1092	0.928329	0.570814	0.500169	1.0781	1.7718	1.15079	0.881567	0.896217	0.883668	1.01356	1.13076	1.19423	1.05304	0.636915	0.566014	1.06367	1.56691	0.963628	1.5932	0.117153
O43707	632	K	Alpha-actinin-4 OS=Homo sapiens OX=9606 GN=ACTN4 PE=1 SV=2	ACTN4	_VQQLVPK[Succinyl]R_	1	53.2304	89.9646	68.3892	70.1122	96.857	82.2134	0.693154	1.1715	0.890548	0.912985	1.26125	1.07056	0.881567	0.896217	0.883668	1.01356	1.13076	1.19423	0.786275	1.30716	1.00779	0.900767	1.1154	0.896449	0.939184	0.789803
O43837	105	K	Isocitrate dehydrogenase [NAD] subunit beta, mitochondrial OS=Homo sapiens OX=9606 GN=IDH3B PE=1 SV=2	IDH3B	_LEQVLSSMK[Succinyl]ENK_	0.896248	13.3777	12.9915	13.1053	17.5864		36.8488	0.712263	0.691701	0.697761	0.936349		1.96193	0.821422	0.806768	0.796386	1.11357	1.14219	1.31966	0.867109	0.857374	0.876159	0.840851		1.48669	1.34248	0.535855
O60218	66	K	Aldo-keto reductase family 1 member B10 OS=Homo sapiens OX=9606 GN=AKR1B10 PE=1 SV=2	AKR1B10	_IQEK[Succinyl]AVK_	0.999417	347.214	298.808	325.783	305.687	409.327	408.839	0.994096	0.855505	0.932738	0.875201	1.17193	1.17053	0.858405	0.855612	1.08336	0.949297	1.19976	1.05356	1.15807	0.999875	0.860965	0.921946	0.9768	1.11103	0.996973	0.99113
O60218	125	K	Aldo-keto reductase family 1 member B10 OS=Homo sapiens OX=9606 GN=AKR1B10 PE=1 SV=2	AKR1B10	_SGDDLFPK[Succinyl]DDK_	0.934024	33.9715	25.6343		60.2521	72.3814	55.8295	0.684719	0.516677		1.21442	1.4589	1.12528	0.858405	0.855612	1.08336	0.949297	1.19976	1.05356	0.797664	0.603868		1.27929	1.21599	1.06808	1.69498	0.0233808
O60218	128	K	Aldo-keto reductase family 1 member B10 OS=Homo sapiens OX=9606 GN=AKR1B10 PE=1 SV=2	AKR1B10	_DDK[Succinyl]GNAIGGK_	0.999997	76.9762	107.093	79.7952	116.525	138.605	81.1063	0.769633	1.07075	0.797818	1.16505	1.38582	0.810927	0.858405	0.855612	1.08336	0.949297	1.19976	1.05356	0.896585	1.25145	0.736427	1.22728	1.15508	0.769703	1.09277	0.686041
O60218	179	K	Aldo-keto reductase family 1 member B10 OS=Homo sapiens OX=9606 GN=AKR1B10 PE=1 SV=2	AKR1B10	_YK[Succinyl]PVTNQVEC[Carbamidomethyl (C)]HPYLTQEK_	1	172.898	138.326	211.785	199.538	273.657	188.706	0.875501	0.700438	1.07241	1.0104	1.38571	0.955547	0.858405	0.855612	1.08336	0.949297	1.19976	1.05356	1.01992	0.818639	0.989888	1.06436	1.15498	0.906971	1.10531	0.369994
O60218	263	K	Aldo-keto reductase family 1 member B10 OS=Homo sapiens OX=9606 GN=AKR1B10 PE=1 SV=2	AKR1B10	_NVIVIPK[Succinyl]SVTPAR_	1	18.846	25.988	22.5504	27.0852	23.6791	18.2877	0.828784	1.14286	0.991688	1.19111	1.04132	0.804229	0.858405	0.855612	1.08336	0.949297	1.19976	1.05356	0.965493	1.33572	0.915378	1.25473	0.867941	0.763346	0.897228	0.571809
O75323	148	K	Protein NipSnap homolog 2 OS=Homo sapiens OX=9606 GN=NIPSNAP2 PE=1 SV=1	NIPSNAP2	_ENK[Succinyl]EFLEFR_	1	24.1588	16.3221	38.1379	44.1091	48.6458	48.8546	0.658194	0.444686	1.03905	1.20173	1.32533	1.33102	0.802139	0.660452	0.814622	1.1495	1.19416	1.37912	0.820548	0.673305	1.2755	1.04544	1.10984	0.965117	1.12676	0.468847
O75390	103	K	Citrate synthase, mitochondrial OS=Homo sapiens OX=9606 GN=CS PE=1 SV=2	CS	_GFSIPEC[Carbamidomethyl (C)]QK[Succinyl]LLPK_	0.987797	102.655	67.54	18.8813	129.481	208.157	156.26	0.901834	0.593345	0.165874	1.1375	1.82868	1.37276	0.850773	0.777767	0.812436	1.59534	1.00798	0.955703	1.06002	0.762884	0.204169	0.713017	1.8142	1.43639	1.95534	0.233987
O75390	321	K	Citrate synthase, mitochondrial OS=Homo sapiens OX=9606 GN=CS PE=1 SV=2	CS	_EVGK[Succinyl]DVSDEK_	1	730.656	745.055	676.862	1047.9	1048.62	1043.55	0.828305	0.844629	0.767322	1.18795	1.18877	1.18302	0.850773	0.777767	0.812436	1.59534	1.00798	0.955703	0.973592	1.08597	0.94447	0.74464	1.17935	1.23786	1.05254	0.873935
O75390	327	K	Citrate synthase, mitochondrial OS=Homo sapiens OX=9606 GN=CS PE=1 SV=2	CS	_EVGKDVSDEK[Succinyl]LR_	0.999909	26.0709	19.4714	25.9328	34.7127	26.946	38.9929	0.90878	0.678736	0.903968	1.21002	0.939283	1.35922	0.850773	0.777767	0.812436	1.59534	1.00798	0.955703	1.06818	0.872673	1.11266	0.75847	0.931846	1.42222	1.01933	0.960787
O75390	450	K	Citrate synthase, mitochondrial OS=Homo sapiens OX=9606 GN=CS PE=1 SV=2	CS	_PK[Succinyl]SMSTEGLMK_	1	413.798	478.407	405.507	594.207	709.508	634.191	0.767331	0.887139	0.751956	1.10187	1.31568	1.17602	0.850773	0.777767	0.812436	1.59534	1.00798	0.955703	0.901922	1.14062	0.925557	0.690683	1.30526	1.23053	1.08705	0.825363
O75477	207	K	Erlin-1 OS=Homo sapiens OX=9606 GN=ERLIN1 PE=1 SV=2	ERLIN1	_VVEK[Succinyl]EAETER_	1	20.9674	17.5443	12.8119	8.0659	12.5119	15.652	1.43689	1.2023	0.877994	0.552753	0.857436	1.07263	1.73954	1.53505	0.976972	0.44784	0.788464	0.51213	0.826016	0.783232	0.898688	1.23426	1.08748	2.09444	1.76088	0.0622132
O75521	161	K	Enoyl-CoA delta isomerase 2 OS=Homo sapiens OX=9606 GN=ECI2 PE=1 SV=4	ECI2	_K[Succinyl]NAINTEMYHEIMR_	1	17.0916	18.9652	8.88001	9.05528	20.8159	20.7671	1.07297	1.1906	0.557468	0.568471	1.30678	1.30371	0.971438	0.86288	0.899156	0.972977	1.11726	1.17629	1.10452	1.37979	0.61999	0.584259	1.16963	1.10833	0.922015	0.832374
O75947	63	K	ATP synthase subunit d, mitochondrial OS=Homo sapiens OX=9606 GN=ATP5PD PE=1 SV=3	ATP5PD	_ANVAK[Succinyl]AGLVDDFEK_	1	435.143	547.466	382.684	667.989	613.838	650.95	0.791633	0.995976	0.696196	1.21524	1.11672	1.18424	0.827266	0.792826	0.773579	1.16116	1.11849	1.32668	0.956927	1.25623	0.899968	1.04657	0.998416	0.892634	0.943624	0.683837
O75947	72	K	ATP synthase subunit d, mitochondrial OS=Homo sapiens OX=9606 GN=ATP5PD PE=1 SV=3	ATP5PD	_AGLVDDFEK[Succinyl]K_	0.952791	357.255	294.696	371.375	501.162	438.81	432.449	0.894723	0.738048	0.930087	1.25513	1.09897	1.08304	0.827266	0.792826	0.773579	1.16116	1.11849	1.32668	1.08154	0.930907	1.20232	1.08093	0.982547	0.816356	0.895814	0.372597
O75947	78	K	ATP synthase subunit d, mitochondrial OS=Homo sapiens OX=9606 GN=ATP5PD PE=1 SV=3	ATP5PD	_FNALK[Succinyl]VPVPEDK_	0.999618	8.94833	4.97767	11.2295	19.2852	15.0352	25.7168	0.630218	0.35057	0.790878	1.35823	1.05891	1.8112	0.827266	0.792826	0.773579	1.16116	1.11849	1.32668	0.761808	0.442177	1.02236	1.16972	0.946728	1.36521	1.56384	0.139002
O75947	95	K	ATP synthase subunit d, mitochondrial OS=Homo sapiens OX=9606 GN=ATP5PD PE=1 SV=3	ATP5PD	_YTAQVDAEEK[Succinyl]EDVK_	0.999918	40.5742		9.09882	39.4762	132.77	66.8469	0.702545		0.157547	0.683532	2.29892	1.15746	0.827266	0.792826	0.773579	1.16116	1.11849	1.32668	0.849238		0.203659	0.588664	2.05537	0.872449	2.22654	0.298823
O75947	109	K	ATP synthase subunit d, mitochondrial OS=Homo sapiens OX=9606 GN=ATP5PD PE=1 SV=3	ATP5PD	_SC[Carbamidomethyl (C)]AEWVSLSK[Succinyl]AR_	1	620.037	583.906	554.028	751.85	802.412	726.876	0.92105	0.867378	0.822995	1.11686	1.19196	1.07976	0.827266	0.792826	0.773579	1.16116	1.11849	1.32668	1.11337	1.09403	1.06388	0.961846	1.06569	0.813881	0.868594	0.139149
O75947	117	K	ATP synthase subunit d, mitochondrial OS=Homo sapiens OX=9606 GN=ATP5PD PE=1 SV=3	ATP5PD	_IVEYEK[Succinyl]EMEK_	0.999996	116.035	88.1229	81.847	134.345	173.274	147.273	0.939684	0.713645	0.662821	1.08797	1.40322	1.19266	0.827266	0.792826	0.773579	1.16116	1.11849	1.32668	1.13589	0.900128	0.856824	0.936966	1.25456	0.898985	1.06833	0.670176
O75947	149	K	ATP synthase subunit d, mitochondrial OS=Homo sapiens OX=9606 GN=ATP5PD PE=1 SV=3	ATP5PD	_K[Succinyl]YPYWPHQPIENL_	1	10.1366	5.60686	4.5993	8.92263	19.7482	19.1193	0.892664	0.493758	0.405029	0.785755	1.73909	1.68371	0.827266	0.792826	0.773579	1.16116	1.11849	1.32668	1.07905	0.622782	0.523579	0.6767	1.55485	1.26912	1.57304	0.251566
O75964	55	K	ATP synthase subunit g, mitochondrial OS=Homo sapiens OX=9606 GN=ATP5MG PE=1 SV=3	ATP5MG	_K[Succinyl]IVNSAQTGSFK_	0.999897	16.1506	8.9589	12.4468	25.4711	16.1068	21.7429	0.960609	0.532861	0.740315	1.51498	0.958006	1.29323	0.861683	0.751705	0.858104	1.67193	0.888662	0.967914	1.11481	0.708869	0.862733	0.906126	1.07803	1.3361	1.23595	0.278132
O75964	66	K	ATP synthase subunit g, mitochondrial OS=Homo sapiens OX=9606 GN=ATP5MG PE=1 SV=3	ATP5MG	_IVNSAQTGSFK[Succinyl]QLTVK_	0.996227	7.14088	9.68478	8.29955	11.713	11.4711	23.5961	0.595856	0.808127	0.692539	0.977364	0.957185	1.96893	0.861683	0.751705	0.858104	1.67193	0.888662	0.967914	0.691502	1.07506	0.807057	0.584572	1.07711	2.0342	1.43606	0.544804
O94903	125	K	Pyridoxal phosphate homeostasis protein OS=Homo sapiens OX=9606 GN=PLPBP PE=1 SV=1	PLPBP	_LADK[Succinyl]VNSSWQR_	1	59.0129	34.8278	48.4838	74.0386	52.4695	61.7244	1.07115	0.632165	0.880038	1.34389	0.952383	1.12037	1.40519	1.26529	1.2061	0.80538	0.586366	0.731677	0.762284	0.499621	0.729657	1.66864	1.62421	1.53124	2.42226	0.00272767
O94905	205	K	Erlin-2 OS=Homo sapiens OX=9606 GN=ERLIN2 PE=1 SV=1	ERLIN2	_VVEK[Succinyl]EAETER_	1	20.9674	17.5443	12.8119	8.0659	12.5119	15.652	1.43689	1.2023	0.877994	0.552753	0.857436	1.07263	0.959478	1.19223	0.956847	0.776258	1.32387	0.791321	1.49757	1.00845	0.91759	0.712074	0.647675	1.35549	0.793091	0.391245
O94925	164	K	Glutaminase kidney isoform, mitochondrial OS=Homo sapiens OX=9606 GN=GLS PE=1 SV=1	GLS	_FITALK[Succinyl]STGLR_	1	631.695	675.572	941.379	675.876	602.044	601.865	0.918065	0.981833	1.36814	0.982275	0.874972	0.874713	1.22292	1.02713	1.17454	0.836232	0.820859	0.918319	0.750718	0.955895	1.16483	1.17464	1.06592	0.952516	1.11201	0.447257
O94925	279	K	Glutaminase kidney isoform, mitochondrial OS=Homo sapiens OX=9606 GN=GLS PE=1 SV=1	GLS	_HSTGDTK[Succinyl]VPFC[Carbamidomethyl (C)]LQSC[Carbamidomethyl (C)]VKPLK_	0.999996	23.9094	29.435	22.8992	47.7625	25.7022	33.6526	0.782371	0.963184	0.749315	1.5629	0.841036	1.10119	1.22292	1.02713	1.17454	0.836232	0.820859	0.918319	0.639759	0.937738	0.637965	1.86898	1.02458	1.19914	1.84733	0.0538292
O94925	311	K	Glutaminase kidney isoform, mitochondrial OS=Homo sapiens OX=9606 GN=GLS PE=1 SV=1	GLS	_YVGK[Succinyl]EPSGLR_	1	144.537	124.275	140.126	128.668	132.878	125.712	1.08921	0.936517	1.05597	0.96962	1.00135	0.947344	1.22292	1.02713	1.17454	0.836232	0.820859	0.918319	0.890664	0.911776	0.899046	1.15951	1.21988	1.03161	1.26264	0.00997505
O95139	54	K	NADH dehydrogenase [ubiquinone] 1 beta subcomplex subunit 6 OS=Homo sapiens OX=9606 GN=NDUFB6 PE=1 SV=3	NDUFB6	_FLENK[Succinyl]SPWR_	1	27.0337	22.9505	24.7716	33.3117	28.4513	28.3456	0.983853	0.835251	0.901526	1.21233	1.03544	1.0316
O95571	172	K	Persulfide dioxygenase ETHE1, mitochondrial OS=Homo sapiens OX=9606 GN=ETHE1 PE=1 SV=2	ETHE1	_TDFQQGC[Carbamidomethyl (C)]AK[Succinyl]TLYHSVHEK_	0.999999		43.7628	34.6859	82.8494	47.5429	73.8651		0.773999	0.613462	1.46529	0.840853	1.30639	0.731122	0.669744	0.650423	1.46299	1.28343	1.20229		1.15566	0.943174	1.00157	0.655163	1.08659	0.871378	0.523058
O95994	95	K	Anterior gradient protein 2 homolog OS=Homo sapiens OX=9606 GN=AGR2 PE=1 SV=1	AGR2	_VFAENK[Succinyl]EIQK_	0.998508	14.8553	39.7255	23.5827	49.2126	32.4241	49.4538	0.42595	1.13906	0.676195	1.41109	0.929706	1.418	0.7785	0.710346	0.765163	1.1295	1.23473	1.38176	0.547142	1.60353	0.883726	1.24931	0.752961	1.02623	0.998056	0.842256
P00338	81	K	L-lactate dehydrogenase A chain OS=Homo sapiens OX=9606 GN=LDHA PE=1 SV=2	LDHA	_IVSGK[Succinyl]DYNVTANSK_	0.999976	5.63316	7.39561	5.71179	6.2469	11.3533	8.79232	0.748874	0.983174	0.759327	0.830465	1.50931	1.16885	0.894058	0.99876	1.05671	0.951221	1.05111	1.04815	0.837612	0.984395	0.718579	0.873052	1.43592	1.11516	1.34777	0.16756
P00338	318	K	L-lactate dehydrogenase A chain OS=Homo sapiens OX=9606 GN=LDHA PE=1 SV=2	LDHA	_K[Succinyl]SADTLWGIQK_	0.999989	9.23413	9.29086	7.18692	6.73173	5.95382	3.10015	1.33513	1.34333	1.03913	0.973318	0.860843	0.44824	0.894058	0.99876	1.05671	0.951221	1.05111	1.04815	1.49334	1.345	0.983368	1.02323	0.818985	0.427651	0.59394	0.121534
P00352	412	K	Aldehyde dehydrogenase 1A1 OS=Homo sapiens OX=9606 GN=ALDH1A1 PE=1 SV=2	ALDH1A1	_FK[Succinyl]SLDDVIK_	0.999898	52.6752	68.5596	48.4321	73.9226	85.4105	53.8843	0.825448	1.07437	0.758956	1.15841	1.33843	0.844396	0.81864	0.938807	1.01024	0.977057	1.16232	1.09294	1.00832	1.14439	0.751262	1.18561	1.15152	0.772593	1.07085	0.743011
P00352	419	K	Aldehyde dehydrogenase 1A1 OS=Homo sapiens OX=9606 GN=ALDH1A1 PE=1 SV=2	ALDH1A1	_SLDDVIK[Succinyl]R_	1	244.099	201.147	236.712	206.93	298.09	225.637	1.0368	0.854361	1.00542	0.878924	1.26612	0.958377	0.81864	0.938807	1.01024	0.977057	1.16232	1.09294	1.26649	0.91005	0.995227	0.899563	1.08931	0.876883	0.90352	0.46762
P00367	191	K	Glutamate dehydrogenase 1, mitochondrial OS=Homo sapiens OX=9606 GN=GLUD1 PE=1 SV=2	GLUD1	_INPK[Succinyl]NYTDNELEK_	0.999936	235.095	224.251	229.726	163.859	219.102	259.84	1.05909	1.01024	1.0349	0.738173	0.987039	1.17056	0.882184	0.819457	0.865742	1.12132	1.07072	1.24057	1.20053	1.23281	1.19539	0.658306	0.921847	0.943565	0.695482	0.0322228
P00367	457	K	Glutamate dehydrogenase 1, mitochondrial OS=Homo sapiens OX=9606 GN=GLUD1 PE=1 SV=2	GLUD1	_LTFK[Succinyl]YER_	1	105.521	102.74	89.8013	134.588	126.776	150.775	0.891471	0.867978	0.75867	1.13704	1.07105	1.27379	0.882184	0.819457	0.865742	1.12132	1.07072	1.24057	1.01053	1.05921	0.876323	1.01402	1.00031	1.02678	1.03226	0.576599
P00367	527	K	Glutamate dehydrogenase 1, mitochondrial OS=Homo sapiens OX=9606 GN=GLUD1 PE=1 SV=2	GLUD1	_TAM[Oxidation (M)]K[Succinyl]YNLGLDLR_	1	3.84252	4.21221	3.46882	8.41522	14.985	6.26048	0.559804	0.613663	0.50536	1.22599	2.18312	0.912068	0.882184	0.819457	0.865742	1.12132	1.07072	1.24057	0.634566	0.748866	0.583731	1.09334	2.03893	0.735198	1.96601	0.124869
P00390	296	K	Glutathione reductase, mitochondrial OS=Homo sapiens OX=9606 GN=GSR PE=1 SV=2	GSR	_FSQVK[Succinyl]EVK_	0.997425	59.8392	32.5207	45.7267	67.1247	65.2704	62.1437	1.0794	0.586619	0.824832	1.21082	1.17737	1.12097	0.813088	0.984202	0.99459	1.05702	1.06682	1.08428	1.32753	0.596035	0.829318	1.1455	1.10363	1.03383	1.19255	0.382411
P00505	59	K	Aspartate aminotransferase, mitochondrial OS=Homo sapiens OX=9606 GN=GOT2 PE=1 SV=3	GOT2	_K[Succinyl]MNLGVGAYR_	1	28.7356	43.4264	18.8266	45.0943	37.1071	46.9141	0.783328	1.1838	0.51321	1.22926	1.01153	1.27887	0.950167	0.932795	0.893391	1.10908	0.934804	1.17977	0.82441	1.26909	0.574452	1.10837	1.08208	1.084	1.22733	0.324698
P00505	73	K	Aspartate aminotransferase, mitochondrial OS=Homo sapiens OX=9606 GN=GOT2 PE=1 SV=3	GOT2	_DDNGK[Succinyl]PYVLPSVR_	1	936.44	913.08	800.867	1120.18	1178.23	1143.93	0.922189	0.899184	0.78868	1.10313	1.1603	1.12652	0.950167	0.932795	0.893391	1.10908	0.934804	1.17977	0.970555	0.963967	0.882793	0.994643	1.24122	0.954864	1.13254	0.244559
P00505	82	K	Aspartate aminotransferase, mitochondrial OS=Homo sapiens OX=9606 GN=GOT2 PE=1 SV=3	GOT2	_K[Succinyl]AEAQIAAK_	1	211.096	315.472	229.633	305.745	233.807	263.946	0.812064	1.21359	0.883372	1.17617	0.899431	1.01537	0.950167	0.932795	0.893391	1.10908	0.934804	1.17977	0.854653	1.30102	0.988786	1.0605	0.962159	0.860656	0.916949	0.614024
P00505	90	K	Aspartate aminotransferase, mitochondrial OS=Homo sapiens OX=9606 GN=GOT2 PE=1 SV=3	GOT2	_AEAQIAAK[Succinyl]NLDK_	1	235.551	233.079	250.578	247.479	255.78	233.321	0.970819	0.960631	1.03275	1.01998	1.05419	0.961628	0.950167	0.932795	0.893391	1.10908	0.934804	1.17977	1.02173	1.02984	1.15599	0.919664	1.12771	0.8151	0.892414	0.30342
P00505	227	K	Aspartate aminotransferase, mitochondrial OS=Homo sapiens OX=9606 GN=GOT2 PE=1 SV=3	GOT2	_PEQWK[Succinyl]EIATVVK_	0.999999	8.3121	7.35624	7.04631	6.99078	8.37196	5.3814	1.14758	1.01562	0.972827	0.96516	1.15585	0.742965	0.950167	0.932795	0.893391	1.10908	0.934804	1.17977	1.20777	1.08879	1.08891	0.870238	1.23646	0.629756	0.808294	0.276016
P00505	296	K	Aspartate aminotransferase, mitochondrial OS=Homo sapiens OX=9606 GN=GOT2 PE=1 SV=3	GOT2	_VGAFTMVC[Carbamidomethyl (C)]K[Succinyl]DADEAK_	1	130.07	117.658	92.976	200.713	169.459	175.847	0.880116	0.79613	0.629121	1.35812	1.14664	1.18987	0.950167	0.932795	0.893391	1.10908	0.934804	1.17977	0.926275	0.853488	0.704195	1.22455	1.22661	1.00856	1.39283	0.0326571
P00505	309	K	Aspartate aminotransferase, mitochondrial OS=Homo sapiens OX=9606 GN=GOT2 PE=1 SV=3	GOT2	_VESQLK[Succinyl]ILIR_	1	7.8769	14.6651	4.5604	6.48089	14.8474	11.349	0.790593	1.47192	0.45772	0.650477	1.49021	1.13909	0.950167	0.932795	0.893391	1.10908	0.934804	1.17977	0.832056	1.57796	0.51234	0.586504	1.59414	0.965518	1.07658	0.832803
P00505	338	K	Aspartate aminotransferase, mitochondrial OS=Homo sapiens OX=9606 GN=GOT2 PE=1 SV=3	GOT2	_K[Succinyl]QWLQEVK_	1	428.536	502.713	391.832	500.754	445.11	460.261	0.94211	1.10519	0.86142	1.10088	0.978548	1.01186	0.950167	0.932795	0.893391	1.10908	0.934804	1.17977	0.99152	1.18481	0.964214	0.992609	1.0468	0.857676	0.922477	0.414139
P00505	363	K	Aspartate aminotransferase, mitochondrial OS=Homo sapiens OX=9606 GN=GOT2 PE=1 SV=3	GOT2	_TQLVSNLK[Succinyl]K_	0.999967		2061.3	1618.7	2404.77	2368.63	2207		0.966802	0.759214	1.1279	1.11095	1.03514	0.950167	0.932795	0.893391	1.10908	0.934804	1.17977		1.03646	0.849812	1.01697	1.18843	0.877411	1.08956	0.582437
P00505	364	K	Aspartate aminotransferase, mitochondrial OS=Homo sapiens OX=9606 GN=GOT2 PE=1 SV=3	GOT2	_TQLVSNLKK[Succinyl]_	0.943332		1626	1222.5			1769.08		1.0564	0.794249			1.14935	0.950167	0.932795	0.893391	1.10908	0.934804	1.17977		1.13251	0.889027			0.974221	0.963843
P00505	404	K	Aspartate aminotransferase, mitochondrial OS=Homo sapiens OX=9606 GN=GOT2 PE=1 SV=3	GOT2	_EFSIYMTK[Succinyl]DGR_	1	201.344	159.993	117.034	231.233	495.328	282.893	0.811967	0.645209	0.471967	0.932499	1.99753	1.14083	0.950167	0.932795	0.893391	1.10908	0.934804	1.17977	0.854552	0.691695	0.528287	0.840789	2.13684	0.966998	1.90145	0.150314
P00558	323	K	Phosphoglycerate kinase 1 OS=Homo sapiens OX=9606 GN=PGK1 PE=1 SV=3	PGK1	_K[Succinyl]YAEAVTR_	1	62.0147	45.4628	89.4679	94.531	140.111	58.1503	0.75977	0.556985	1.09611	1.15814	1.71657	0.712425	0.861245	1.03221	1.11496	0.923309	1.10971	0.958571	0.882176	0.539605	0.983094	1.25434	1.54687	0.743216	1.47385	0.259309
P04075	42	K	Fructose-bisphosphate aldolase A OS=Homo sapiens OX=9606 GN=ALDOA PE=1 SV=2	ALDOA	_GILAADESTGSIAK[Succinyl]R_	1	20.1302	16.1731	15.4382	12.0555	21.6878	16.4324	1.18509	0.952132	0.908869	0.709725	1.27679	0.967396	0.868961	0.876564	0.969704	0.989548	1.17349	1.12173	1.3638	1.08621	0.937264	0.717221	1.08803	0.862411	0.787552	0.211801
P04075	322	K	Fructose-bisphosphate aldolase A OS=Homo sapiens OX=9606 GN=ALDOA PE=1 SV=2	ALDOA	_ENLK[Succinyl]AAQEEYVK_	0.999974	17.1288	15.461	13.7552	25.1185	36.6384	15.1253	0.834011	0.752804	0.669746	1.22303	1.78395	0.73646	0.868961	0.876564	0.969704	0.989548	1.17349	1.12173	0.959779	0.858812	0.690671	1.23595	1.52021	0.656537	1.36004	0.394457
P04083	287	K	Annexin A1 OS=Homo sapiens OX=9606 GN=ANXA1 PE=1 SV=2	ANXA1	_LHQAMK[Succinyl]GVGTR_	1	8.1258	14.3409	22.2551	15.2614	32.5646	11.3022	0.469474	0.828555	1.2858	0.881736	1.88144	0.652991	0.854615	0.911018	0.990506	0.967743	1.16688	1.10924	0.54934	0.909482	1.29813	0.911126	1.61237	0.588683	1.12885	0.81498
P04179	122	K	Superoxide dismutase [Mn], mitochondrial OS=Homo sapiens OX=9606 GN=SOD2 PE=1 SV=3	SOD2	_GELLEAIK[Succinyl]R_	1	1076.62	760.444	946.249	958.179	666.932	840.444	1.23069	0.869265	1.08166	1.0953	0.762372	0.960714	0.968656	0.892386	0.915416	1.06248	1.06282	1.09824	1.27052	0.974091	1.1816	1.03089	0.717308	0.874775	0.765561	0.107429
P04179	130	K	Superoxide dismutase [Mn], mitochondrial OS=Homo sapiens OX=9606 GN=SOD2 PE=1 SV=3	SOD2	_DFGSFDK[Succinyl]FK_	0.988371	341.204	366.912		329.583	314.067	329.621	1.01465	1.0911		0.980093	0.933953	0.980205	0.968656	0.892386	0.915416	1.06248	1.06282	1.09824	1.04748	1.22267		0.92246	0.878747	0.892522	0.791055	0.195216
P04181	107	K	Ornithine aminotransferase, mitochondrial OS=Homo sapiens OX=9606 GN=OAT PE=1 SV=1	OAT	_SQVDK[Succinyl]LTLTSR_	1	9.93921	7.49862	5.74427	15.1358	13.7013	11.1304	0.944347	0.712462	0.545777	1.43809	1.30179	1.05753	0.909501	0.871352	0.972174	0.993493	1.05885	1.19463	1.03831	0.817651	0.561398	1.44751	1.22945	0.885231	1.47358	0.158314
P04264	246	K	Keratin, type II cytoskeletal 1 OS=Homo sapiens OX=9606 GN=KRT1 PE=1 SV=6	KRT1	_VDQLK[Succinyl]SDQSR_	1	159.495	136.549	127.386	174.134	183.764	75.3887	1.11702	0.956321	0.892145	1.21954	1.28699	0.527984	0.589923	0.578305	0.362422	1.902	2.14971	0.417645	1.8935	1.65366	2.46162	0.641191	0.598681	1.26419	0.416734	0.025571
P04264	366	K	Keratin, type II cytoskeletal 1 OS=Homo sapiens OX=9606 GN=KRT1 PE=1 SV=6	KRT1	_SK[Succinyl]AEAESLYQSK_	0.999947	2.14997	4.36044	1.78557	10.7012	22.8321	6.73738	0.26561	0.538696	0.220592	1.32205	2.82071	0.832347	0.589923	0.578305	0.362422	1.902	2.14971	0.417645	0.450245	0.931509	0.608662	0.695083	1.31214	1.99295	2.00972	0.153254
P04264	395	K	Keratin, type II cytoskeletal 1 OS=Homo sapiens OX=9606 GN=KRT1 PE=1 SV=6	KRT1	_NSK[Succinyl]IEISELNR_	1	80.4861	88.8125	54.4306	122.498	195.838	63.2881	0.797744	0.880272	0.539493	1.21415	1.94106	0.627285	0.589923	0.578305	0.362422	1.902	2.14971	0.417645	1.35228	1.52216	1.48858	0.638354	0.902941	1.50196	0.69751	0.168691
P04264	416	K	Keratin, type II cytoskeletal 1 OS=Homo sapiens OX=9606 GN=KRT1 PE=1 SV=6	KRT1	_SEIDNVK[Succinyl]K_	0.824339	138.762	110.263		171.67	279.32	65.7679	0.906017	0.719936		1.12088	1.82375	0.429416	0.589923	0.578305	0.362422	1.902	2.14971	0.417645	1.53582	1.24491		0.589318	0.848371	1.02818	0.591181	0.0934498
P04406	194	K	Glyceraldehyde-3-phosphate dehydrogenase OS=Homo sapiens OX=9606 GN=GAPDH PE=1 SV=3	GAPDH	_TVDGPSGK[Succinyl]LWR_	1	180.201	212.512	223.657	220.863	323.743	232.376	0.775976	0.915112	0.963104	0.951071	1.39409	1.00065	1.41478	1.27077	1.1523	0.704728	0.843626	0.613792	0.54848	0.720122	0.835807	1.34956	1.6525	1.63027	2.20125	0.00459493
P04406	215	K	Glyceraldehyde-3-phosphate dehydrogenase OS=Homo sapiens OX=9606 GN=GAPDH PE=1 SV=3	GAPDH	_GALQNIIPASTGAAK[Succinyl]AVGK_	0.926565	93.4016	74.9442	26.6404	73.8092	150.865	145.023	0.992432	0.796314	0.283066	0.784254	1.60301	1.54093	1.41478	1.27077	1.1523	0.704728	0.843626	0.613792	0.701477	0.626637	0.245652	1.11285	1.90014	2.5105	3.50973	0.0338018
P04406	263	K	Glyceraldehyde-3-phosphate dehydrogenase OS=Homo sapiens OX=9606 GN=GAPDH PE=1 SV=3	GAPDH	_VVK[Succinyl]QASEGPLK_	0.999979	37.6413	41.172	68.2215	45.6038	80.3371	49.8844	0.699522	0.765136	1.26782	0.847497	1.49298	0.927047	1.41478	1.27077	1.1523	0.704728	0.843626	0.613792	0.494441	0.602102	1.10025	1.20259	1.76971	1.51036	2.04055	0.0455699
P04843	187	K	Dolichyl-diphosphooligosaccharide--protein glycosyltransferase subunit 1 OS=Homo sapiens OX=9606 GN=RPN1 PE=1 SV=1	RPN1	_NVESYTK[Succinyl]LGNPTR_	1	22.0054	7.30758	13.9066	19.2928	26.322	24.3728	1.16629	0.387303	0.737054	1.02252	1.39507	1.29176	0.883918	0.878213	0.850592	1.13146	1.05102	1.2048	1.31946	0.441013	0.866519	0.903721	1.32735	1.07218	1.25743	0.408056
P05091	368	K	Aldehyde dehydrogenase, mitochondrial OS=Homo sapiens OX=9606 GN=ALDH2 PE=1 SV=2	ALDH2	_TEQGPQVDETQFK[Succinyl]K_	0.762908	32.6288	45.6793	19.5002	56.6593	37.6333	33.9236	0.866158	1.21259	0.517647	1.50407	0.999005	0.900529	1.10484	1.02198	0.964833	1.01561	0.913908	0.978836	0.783968	1.18652	0.536515	1.48095	1.09311	0.92	1.39372	0.245655
P05091	378	K	Aldehyde dehydrogenase, mitochondrial OS=Homo sapiens OX=9606 GN=ALDH2 PE=1 SV=2	ALDH2	_ILGYINTGK[Succinyl]QEGAK_	0.99777	10.6452	16.9605		26.3655	13.1617	10.6137	0.68461	1.09076		1.6956	0.846448	0.682584	1.10484	1.02198	0.964833	1.01561	0.913908	0.978836	0.619647	1.0673		1.66954	0.926186	0.697342	1.30139	0.593019
P05091	428	K	Aldehyde dehydrogenase, mitochondrial OS=Homo sapiens OX=9606 GN=ALDH2 PE=1 SV=2	ALDH2	_FK[Succinyl]TIEEVVGR_	1	142.298	115.79	123.92	85.797	108.754	128.402	1.21111	0.985502	1.0547	0.730227	0.925619	1.09284	1.10484	1.02198	0.964833	1.01561	0.913908	0.978836	1.09619	0.964309	1.09314	0.719005	1.01281	1.11647	0.903175	0.44963
P05141	33	K	ADP/ATP translocase 2 OS=Homo sapiens OX=9606 GN=SLC25A5 PE=1 SV=7	SLC25A5	_VK[Succinyl]LLLQVQHASK_	1	222.518	327.212	252.859	373.865	437.096	429.237	0.653571	0.961075	0.742688	1.0981	1.28382	1.26074	0.871667	0.84875	0.838194	1.15772	1.06991	1.21376	0.749794	1.13234	0.886057	0.948506	1.19993	1.03871	1.15135	0.335979
P05141	96	K	ADP/ATP translocase 2 OS=Homo sapiens OX=9606 GN=SLC25A5 PE=1 SV=7	SLC25A5	_YK[Succinyl]QIFLGGVDK_	1	141.895	96.4627	125.941	138.296	128.042	106.433	1.15507	0.785241	1.0252	1.12578	1.0423	0.866401	0.871667	0.84875	0.838194	1.15772	1.06991	1.21376	1.32513	0.925172	1.22311	0.972411	0.974196	0.713817	0.765939	0.151769
P05141	105	K	ADP/ATP translocase 2 OS=Homo sapiens OX=9606 GN=SLC25A5 PE=1 SV=7	SLC25A5	_QIFLGGVDK[Succinyl]R_	1	279.833	234.029	274.975	307.589	343.032	245.612	0.996397	0.833304	0.9791	1.09523	1.22143	0.874545	0.871667	0.84875	0.838194	1.15772	1.06991	1.21376	1.14309	0.981801	1.16811	0.946021	1.14161	0.720527	0.852767	0.294809
P05141	147	K	ADP/ATP translocase 2 OS=Homo sapiens OX=9606 GN=SLC25A5 PE=1 SV=7	SLC25A5	_LAADVGK[Succinyl]AGAER_	1	165.466	134.934	138.152	203.384	186.614	181.171	0.983239	0.801811	0.82093	1.20855	1.10891	1.07656	0.871667	0.84875	0.838194	1.15772	1.06991	1.21376	1.128	0.944695	0.979403	1.04391	1.03645	0.886965	0.972224	0.730971
P05141	163	K	ADP/ATP translocase 2 OS=Homo sapiens OX=9606 GN=SLC25A5 PE=1 SV=7	SLC25A5	_GLGDC[Carbamidomethyl (C)]LVK[Succinyl]IYK_	0.999876	59.208	58.1021	26.1882	65.8058	57.5126	66.4931	1.06582	1.04591	0.47142	1.18459	1.0353	1.19696	0.871667	0.84875	0.838194	1.15772	1.06991	1.21376	1.22274	1.2323	0.562424	1.02321	0.96765	0.986162	0.9866	0.865073
P05141	166	K	ADP/ATP translocase 2 OS=Homo sapiens OX=9606 GN=SLC25A5 PE=1 SV=7	SLC25A5	_IYK[Succinyl]SDGIK_	0.999998	790.365	688.203	751.03	947.694	1044.16	1035.71	0.902044	0.785447	0.857151	1.0816	1.1917	1.18206	0.871667	0.84875	0.838194	1.15772	1.06991	1.21376	1.03485	0.925415	1.02262	0.934254	1.11383	0.973881	1.0131	0.866787
P05141	268	K	ADP/ATP translocase 2 OS=Homo sapiens OX=9606 GN=SLC25A5 PE=1 SV=7	SLC25A5	_DEGGK[Succinyl]AFFK_	0.999626	376.864	362.77	491.151	550.365	700.342	497.156	0.759131	0.730741	0.989344	1.10862	1.41072	1.00144	0.871667	0.84875	0.838194	1.15772	1.06991	1.21376	0.870896	0.86096	1.18033	0.95759	1.31854	0.825074	1.06491	0.768611
P05141	272	K	ADP/ATP translocase 2 OS=Homo sapiens OX=9606 GN=SLC25A5 PE=1 SV=7	SLC25A5	_AFFK[Succinyl]GAWSNVLR_	1	43.7195	294.442	61.6882	76.2585	114.632	56.7751	0.405113	2.72836	0.571614	0.706626	1.0622	0.526089	0.871667	0.84875	0.838194	1.15772	1.06991	1.21376	0.464757	3.21456	0.681959	0.61036	0.992793	0.433438	0.466972	0.51801
P05783	111	K	Keratin, type I cytoskeletal 18 OS=Homo sapiens OX=9606 GN=KRT18 PE=1 SV=2	KRT18	_RLESK[Succinyl]IR_	1	379.045	373.38	366.641	446.158	485.074	412.857	0.923317	0.909518	0.893101	1.0868	1.18159	1.00568	1.03283	0.986856	0.899675	1.11805	0.956162	1.00643	0.893972	0.921631	0.992693	0.972048	1.23576	0.999249	1.142	0.19376
P05783	167	K	Keratin, type I cytoskeletal 18 OS=Homo sapiens OX=9606 GN=KRT18 PE=1 SV=2	KRT18	_VK[Succinyl]YETELAMR_	1	33.4917	38.6613	17.2158	29.8076	49.0275	27.0613	1.02911	1.18796	0.528997	0.915912	1.50649	0.831525	1.03283	0.986856	0.899675	1.11805	0.956162	1.00643	0.996406	1.20379	0.587987	0.819207	1.57556	0.826209	1.15523	0.674549
P05783	187	K	Keratin, type I cytoskeletal 18 OS=Homo sapiens OX=9606 GN=KRT18 PE=1 SV=2	KRT18	_K[Succinyl]VIDDTNITR_	1	218.605	155.295	194.687	247.604	263.159	180.377	1.0412	0.739662	0.92728	1.17932	1.25341	0.859122	1.03283	0.986856	0.899675	1.11805	0.956162	1.00643	1.00811	0.749514	1.03068	1.0548	1.31088	0.85363	1.15458	0.437495
P05783	247	K	Keratin, type I cytoskeletal 18 OS=Homo sapiens OX=9606 GN=KRT18 PE=1 SV=2	KRT18	_SQDLAK[Succinyl]IMADIR_	1	3.3304	2.94456	3.80541	13.1411	7.88595	8.06157	0.510158	0.451055	0.582922	2.01299	1.20799	1.23489	1.03283	0.986856	0.899675	1.11805	0.956162	1.00643	0.493944	0.457062	0.647925	1.80045	1.26337	1.227	2.68355	0.00376241
P05783	317	K	Keratin, type I cytoskeletal 18 OS=Homo sapiens OX=9606 GN=KRT18 PE=1 SV=2	KRT18	_NLK[Succinyl]ASLENSLR_	1	186.361	176.3	61.1348	190.46	284.592	265.579	0.960273	0.908431	0.315012	0.981391	1.46643	1.36846	1.03283	0.986856	0.899675	1.11805	0.956162	1.00643	0.929753	0.92053	0.35014	0.877772	1.53366	1.35971	1.71383	0.17428
P05783	372	K	Keratin, type I cytoskeletal 18 OS=Homo sapiens OX=9606 GN=KRT18 PE=1 SV=2	KRT18	_VK[Succinyl]LEAEIATYR_	1	47.2175	90.5386	56.1083	72.0015	100.998	79.3028	0.634976	1.21755	0.754539	0.968268	1.35821	1.06646	1.03283	0.986856	0.899675	1.11805	0.956162	1.00643	0.614795	1.23377	0.838679	0.866035	1.42048	1.05964	1.2452	0.388544
P05783	417	K	Keratin, type I cytoskeletal 18 OS=Homo sapiens OX=9606 GN=KRT18 PE=1 SV=2	KRT18	_IVDGK[Succinyl]VVSETNDTK_	1	97.4247	113.385	108.283	135.484	172.794	69.5298	0.838783	0.976196	0.932272	1.16645	1.48768	0.59862	1.03283	0.986856	0.899675	1.11805	0.956162	1.00643	0.812124	0.989198	1.03623	1.04329	1.55588	0.594794	1.12561	0.872407
P05783	426	K	Keratin, type I cytoskeletal 18 OS=Homo sapiens OX=9606 GN=KRT18 PE=1 SV=2	KRT18	_VVSETNDTK[Succinyl]VLR_	1	110.125	159.692	72.9869	88.2022	129.111	47.1096	1.08814	1.57792	0.721183	0.871525	1.27574	0.465489	1.03283	0.986856	0.899675	1.11805	0.956162	1.00643	1.05356	1.59893	0.801604	0.779506	1.33423	0.462514	0.745855	0.400235
P05787	11	K	Keratin, type II cytoskeletal 8 OS=Homo sapiens OX=9606 GN=KRT8 PE=1 SV=7	KRT8	_SYK[Succinyl]VSTSGPR_	1	375.833	481.896	476.7	449.644	643.047	314.98	0.822362	1.05444	1.04307	0.983868	1.40705	0.689209	1.03495	0.974159	0.931496	1.13108	0.938097	0.990218	0.794595	1.08241	1.11978	0.869845	1.4999	0.696018	1.02302	0.941909
P05787	92	K	Keratin, type II cytoskeletal 8 OS=Homo sapiens OX=9606 GN=KRT8 PE=1 SV=7	KRT8	_TQEK[Succinyl]EQIK_	1	508.683	566.95	540.403	623.47	748.81	517.97	0.870465	0.970173	0.924744	1.06689	1.28137	0.886356	1.03495	0.974159	0.931496	1.13108	0.938097	0.990218	0.841073	0.995908	0.992752	0.943244	1.36593	0.895112	1.13236	0.49185
P05787	96	K	Keratin, type II cytoskeletal 8 OS=Homo sapiens OX=9606 GN=KRT8 PE=1 SV=7	KRT8	_EQIK[Succinyl]TLNNK_	1	69.2611	119.818	147.523	143.399	192.676	94.2527	0.541857	0.937381	1.15413	1.12187	1.50738	0.737376	1.03495	0.974159	0.931496	1.13108	0.938097	0.990218	0.523561	0.962247	1.23901	0.991853	1.60685	0.74466	1.22701	0.563102
P05787	101	K	Keratin, type II cytoskeletal 8 OS=Homo sapiens OX=9606 GN=KRT8 PE=1 SV=7	KRT8	_TLNNK[Succinyl]FASFIDK_	1	72.3993	14.143	13.4042	29.1405	31.0757	27.4002	2.316	0.452423	0.42879	0.932184	0.994089	0.876512	1.03495	0.974159	0.931496	1.13108	0.938097	0.990218	2.2378	0.464425	0.460324	0.82415	1.05969	0.885171	0.875562	0.778209
P05787	108	K	Keratin, type II cytoskeletal 8 OS=Homo sapiens OX=9606 GN=KRT8 PE=1 SV=7	KRT8	_FASFIDK[Succinyl]VR_	1	881.605	908.404	1106.34	1059.93	1065.27	720.819	0.921159	0.949161	1.15597	1.10748	1.11306	0.75316	1.03495	0.974159	0.931496	1.13108	0.938097	0.990218	0.890056	0.974339	1.24099	0.979133	1.18651	0.7606	0.942314	0.706674
P05787	117	K	Keratin, type II cytoskeletal 8 OS=Homo sapiens OX=9606 GN=KRT8 PE=1 SV=7	KRT8	_FLEQQNK[Succinyl]MLETK_	1	300.821	253.624	234.512	281.2	385.729	245.32	1.06097	0.89451	0.827103	0.991768	1.36043	0.86522	1.03495	0.974159	0.931496	1.13108	0.938097	0.990218	1.02514	0.918238	0.88793	0.876829	1.4502	0.873767	1.1305	0.61415
P05787	122	K	Keratin, type II cytoskeletal 8 OS=Homo sapiens OX=9606 GN=KRT8 PE=1 SV=7	KRT8	_M[Oxidation (M)]LETK[Succinyl]WSLLQQQK_	1	373.52	382.705	124.517	333.995	443.933	374.884	1.10207	1.12917	0.367387	0.985453	1.30982	1.10609	1.03495	0.974159	0.931496	1.13108	0.938097	0.990218	1.06486	1.15912	0.394406	0.871246	1.39626	1.11702	1.2926	0.409632
P05787	130	K	Keratin, type II cytoskeletal 8 OS=Homo sapiens OX=9606 GN=KRT8 PE=1 SV=7	KRT8	_WSLLQQQK[Succinyl]TAR_	1	17.7318	69.2832	53.5404	47.994	52.6389	36.9819	0.382468	1.49441	1.15484	1.03521	1.1354	0.797682	1.03495	0.974159	0.931496	1.13108	0.938097	0.990218	0.369553	1.53405	1.23977	0.915235	1.21032	0.805562	0.932476	0.870858
P05787	178	K	Keratin, type II cytoskeletal 8 OS=Homo sapiens OX=9606 GN=KRT8 PE=1 SV=7	KRT8	_NK[Succinyl]YEDEINKR_	0.999988	87.0771	60.9243	81.031	93.7242	160.768	84.8487	0.919224	0.643143	0.855399	0.989394	1.69714	0.895699	1.03495	0.974159	0.931496	1.13108	0.938097	0.990218	0.888186	0.660204	0.918307	0.87473	1.80913	0.904547	1.45474	0.276762
P05787	185	K	Keratin, type II cytoskeletal 8 OS=Homo sapiens OX=9606 GN=KRT8 PE=1 SV=7	KRT8	_YEDEINK[Succinyl]R_	1	153.015	131.342	158.548	160.674	167.241	99.8642	1.05445	0.905098	1.09257	1.10722	1.15248	0.688178	1.03495	0.974159	0.931496	1.13108	0.938097	0.990218	1.01884	0.929107	1.17292	0.978904	1.22853	0.694976	0.929999	0.624687
P05787	198	K	Keratin, type II cytoskeletal 8 OS=Homo sapiens OX=9606 GN=KRT8 PE=1 SV=7	KRT8	_K[Succinyl]DVDEAYMNK_	0.999995	43.4218	46.1132	56.6648	38.7854	69.4741	32.1822	0.908908	0.965244	1.18611	0.811859	1.45424	0.67364	1.03495	0.974159	0.931496	1.13108	0.938097	0.990218	0.878218	0.990848	1.27334	0.71777	1.5502	0.680295	0.938218	0.681651
P05787	295	K	Keratin, type II cytoskeletal 8 OS=Homo sapiens OX=9606 GN=KRT8 PE=1 SV=7	KRT8	_YEELQSLAGK[Succinyl]HGDDLR_	1	169.982	180.803	96.1845	177.048	215.173	224.452	0.958867	1.01991	0.542575	0.998727	1.21379	1.26613	1.03495	0.974159	0.931496	1.13108	0.938097	0.990218	0.92649	1.04696	0.582478	0.882981	1.29388	1.27864	1.35195	0.220451
P05787	304	K	Keratin, type II cytoskeletal 8 OS=Homo sapiens OX=9606 GN=KRT8 PE=1 SV=7	KRT8	_TK[Succinyl]TEISEMNR_	1	1176.82	1316.85	1149.15	1267.54	1333.01	1164.3	0.953191	1.06661	0.930778	1.02667	1.0797	0.943051	1.03495	0.974159	0.931496	1.13108	0.938097	0.990218	0.921006	1.09491	0.999229	0.907685	1.15095	0.952367	0.998626	0.963985
P05787	325	K	Keratin, type II cytoskeletal 8 OS=Homo sapiens OX=9606 GN=KRT8 PE=1 SV=7	KRT8	_LQAEIEGLK[Succinyl]GQR_	1	590.293	668.926	611.456	610.284	793.171	566.048	0.92229	1.04515	0.955356	0.953524	1.23927	0.884409	1.03495	0.974159	0.931496	1.13108	0.938097	0.990218	0.891149	1.07287	1.02561	0.843017	1.32105	0.893145	1.0226	0.976506
P05787	347	K	Keratin, type II cytoskeletal 8 OS=Homo sapiens OX=9606 GN=KRT8 PE=1 SV=7	KRT8	_GELAIK[Succinyl]DANAK_	1	458.441	541.933	491.676	649.221	736.807	583.63	0.794592	0.939304	0.852197	1.12526	1.27707	1.01158	1.03495	0.974159	0.931496	1.13108	0.938097	0.990218	0.767762	0.964221	0.914869	0.994851	1.36134	1.02157	1.27614	0.122202
P05787	364	K	Keratin, type II cytoskeletal 8 OS=Homo sapiens OX=9606 GN=KRT8 PE=1 SV=7	KRT8	_AK[Succinyl]QDMAR_	1	40.5843	33.1183	41.5317	19.0048	68.6898	45.7114	0.97935	0.799185	1.00221	0.458609	1.65757	1.10307	1.03495	0.974159	0.931496	1.13108	0.938097	0.990218	0.946282	0.820385	1.07592	0.40546	1.76695	1.11397	1.15613	0.974239
P05787	393	K	Keratin, type II cytoskeletal 8 OS=Homo sapiens OX=9606 GN=KRT8 PE=1 SV=7	KRT8	_K[Succinyl]LLEGEESR_	1	828.953	909.934	899.735	1051.38	1087.69	1221.05	0.829127	0.910125	0.899923	1.0516	1.08792	1.2213	1.03495	0.974159	0.931496	1.13108	0.938097	0.990218	0.801131	0.934268	0.966105	0.929728	1.15971	1.23337	1.22998	0.120907
P05787	472	K	Keratin, type II cytoskeletal 8 OS=Homo sapiens OX=9606 GN=KRT8 PE=1 SV=7	KRT8	_DGK[Succinyl]LVSESSDVLPK_	0.999978	18.4151	26.4294	20.2497	27.7668	29.574	13.8359	0.810817	1.16369	0.891592	1.22257	1.30214	0.609194	1.03495	0.974159	0.931496	1.13108	0.938097	0.990218	0.783439	1.19455	0.957161	1.08088	1.38807	0.615212	1.05077	0.972224
P06576	124	K	ATP synthase subunit beta, mitochondrial OS=Homo sapiens OX=9606 GN=ATP5F1B PE=1 SV=3	ATP5F1B	_GQK[Succinyl]VLDSGAPIK_	1	5481.98	4962.2	5211.06	7053.31	7704.85	7134.2	0.876005	0.792946	0.832712	1.1271	1.23121	1.14003	0.967994	0.904908	0.91602	1.14646	0.994448	1.07017	0.904969	0.876272	0.909055	0.983112	1.23809	1.06528	1.2216	0.0462132
P06576	133	K	ATP synthase subunit beta, mitochondrial OS=Homo sapiens OX=9606 GN=ATP5F1B PE=1 SV=3	ATP5F1B	_VLDSGAPIK[Succinyl]IPVGPETLGR_	1	44.7212	49.6309	27.6268	76.6598	76.8303	59.676	0.80063	0.888528	0.494594	1.37242	1.37547	1.06836	0.967994	0.904908	0.91602	1.14646	0.994448	1.07017	0.827103	0.981898	0.539938	1.19709	1.38315	0.99831	1.52348	0.0928865
P06576	198	K	ATP synthase subunit beta, mitochondrial OS=Homo sapiens OX=9606 GN=ATP5F1B PE=1 SV=3	ATP5F1B	_VVDLLAPYAK[Succinyl]GGK_	0.937758	77.4613	84.8554		106.714	111.215	104.929	0.798283	0.874484		1.09975	1.14613	1.08135	0.967994	0.904908	0.91602	1.14646	0.994448	1.07017	0.824678	0.966378		0.959255	1.15253	1.01045	1.16216	0.200621
P06576	426	K	ATP synthase subunit beta, mitochondrial OS=Homo sapiens OX=9606 GN=ATP5F1B PE=1 SV=3	ATP5F1B	_GVQK[Succinyl]ILQDYK_	1	95.4851	87.7582	106.755	173.764	143.787	152.22	0.754058	0.693037	0.843057	1.37224	1.13551	1.2021	0.967994	0.904908	0.91602	1.14646	0.994448	1.07017	0.77899	0.765865	0.920348	1.19694	1.14185	1.12328	1.40437	0.00512154
P06576	485	K	ATP synthase subunit beta, mitochondrial OS=Homo sapiens OX=9606 GN=ATP5F1B PE=1 SV=3	ATP5F1B	_LVPLK[Succinyl]ETIK_	0.999628	1023.56	1021.6	1227.5	1443.34	1436.18	1385.16	0.814789	0.813233	0.977135	1.14895	1.14325	1.10264	0.967994	0.904908	0.91602	1.14646	0.994448	1.07017	0.84173	0.898691	1.06672	1.00217	1.14963	1.03034	1.13359	0.192208
P06576	522	K	ATP synthase subunit beta, mitochondrial OS=Homo sapiens OX=9606 GN=ATP5F1B PE=1 SV=3	ATP5F1B	_ADK[Succinyl]LAEEHSS_	1	235.93	182.162	221.036	323.751	349.879	319.15	0.867439	0.66975	0.812679	1.19033	1.28639	1.17341	0.967994	0.904908	0.91602	1.14646	0.994448	1.07017	0.89612	0.74013	0.887185	1.03826	1.29357	1.09647	1.35859	0.0280309
P06733	5	K	Alpha-enolase OS=Homo sapiens OX=9606 GN=ENO1 PE=1 SV=2	ENO1	_[Acetyl (Protein N-term)]SILK[Succinyl]IHAR_	1	142.557	125.628	139.602	131.744	189.609	146.305	0.977039	0.861013	0.956783	0.902928	1.29952	1.00272	1.10816	1.1133	1.17147	0.834337	0.956192	0.816541	0.881677	0.773388	0.816737	1.08221	1.35905	1.22801	1.48445	0.00671673
P06733	64	K	Alpha-enolase OS=Homo sapiens OX=9606 GN=ENO1 PE=1 SV=2	ENO1	_GVSK[Succinyl]AVEHINK_	1	46.8731	52.8804	60.0518	41.1824	81.5525	51.7968	0.841183	0.948991	1.07769	0.739057	1.46354	0.929543	1.10816	1.1133	1.17147	0.834337	0.956192	0.816541	0.759081	0.852412	0.919945	0.885802	1.53059	1.13839	1.40426	0.131079
P06733	71	K	Alpha-enolase OS=Homo sapiens OX=9606 GN=ENO1 PE=1 SV=2	ENO1	_AVEHINK[Succinyl]TIAPALVSK_	0.996226	10.309	3.17255	3.02218	19.1226	36.0998	18.4238	0.686122	0.211151	0.201143	1.27272	2.40265	1.22621	1.10816	1.1133	1.17147	0.834337	0.956192	0.816541	0.619155	0.189662	0.171702	1.52543	2.51273	1.50172	5.64994	0.0133422
P06733	81	K	Alpha-enolase OS=Homo sapiens OX=9606 GN=ENO1 PE=1 SV=2	ENO1	_K[Succinyl]LNVTEQEK_	0.999735	20.8105	25.9965	28.638	27.3917	41.9023	30.9869	0.710557	0.887626	0.977818	0.935264	1.43071	1.05802	1.10816	1.1133	1.17147	0.834337	0.956192	0.816541	0.641204	0.797292	0.834693	1.12097	1.49626	1.29573	1.72135	0.00959948
P06733	233	K	Alpha-enolase OS=Homo sapiens OX=9606 GN=ENO1 PE=1 SV=2	ENO1	_TAIGK[Succinyl]AGYTDK_	0.999949	142.564	103.709	171.157	150.329	193.466	92.7844	1.00161	0.728624	1.2025	1.05616	1.35923	0.651875	1.10816	1.1133	1.17147	0.834337	0.956192	0.816541	0.903853	0.654472	1.02648	1.26587	1.4215	0.798337	1.34854	0.264422
P06733	256	K	Alpha-enolase OS=Homo sapiens OX=9606 GN=ENO1 PE=1 SV=2	ENO1	_SGK[Succinyl]YDLDFK_	0.999853	30.0463	62.608	29.8468	24.5278	66.1502	37.1288	0.720224	1.50074	0.715443	0.587943	1.58565	0.889995	1.10816	1.1133	1.17147	0.834337	0.956192	0.816541	0.649928	1.34801	0.610722	0.704683	1.6583	1.08996	1.32364	0.460516
P06733	420	K	Alpha-enolase OS=Homo sapiens OX=9606 GN=ENO1 PE=1 SV=2	ENO1	_IEEELGSK[Succinyl]AK_	0.996994	183.798			163.046	295.282	187.322	0.886365			0.786288	1.42399	0.903356	1.10816	1.1133	1.17147	0.834337	0.956192	0.816541	0.799853			0.942411	1.48923	1.10632	1.47442
P06744	454	K	Glucose-6-phosphate isomerase OS=Homo sapiens OX=9606 GN=GPI PE=1 SV=4	GPI	_ELQAAGK[Succinyl]SPEDLER_	1	21.4081	16.5025	25.2755	38.6768	46.6375	37.3056	0.691306	0.532895	0.816188	1.24894	1.50601	1.20466	0.99978	1.00212	1.01286	0.932263	1.05876	0.99422	0.691458	0.531768	0.805828	1.33969	1.42242	1.21167	1.95844	0.00624829
P06748	27	K	Nucleophosmin OS=Homo sapiens OX=9606 GN=NPM1 PE=1 SV=2	NPM1	_ADK[Succinyl]DYHFK_	0.99999	54.7307	53.7304	37.5295	60.3203	41.2393	43.1121	1.12978	1.10913	0.774704	1.24516	0.851282	0.889942	0.832375	1.06833	1.04521	1.0581	1.07284	0.923142	1.3573	1.03819	0.741196	1.17679	0.793482	0.964036	0.93548	0.824038
P06748	267	K	Nucleophosmin OS=Homo sapiens OX=9606 GN=NPM1 PE=1 SV=2	NPM1	_VEAK[Succinyl]FINYVK_	0.994382	5.61316	5.37813	9.98164	10.794	5.51332	4.50858	0.805932	0.772186	1.43315	1.5498	0.791596	0.647337	0.832375	1.06833	1.04521	1.0581	1.07284	0.923142	0.968231	0.722798	1.37117	1.46469	0.737849	0.701233	0.948265	0.806749
P07237	271	K	Protein disulfide-isomerase OS=Homo sapiens OX=9606 GN=P4HB PE=1 SV=3	P4HB	_SVSDYDGK[Succinyl]LSNFK_	0.995848	23.3536	23.8436	8.32259	8.2826	29.9017	20.3478	1.22858	1.25435	0.437832	0.435728	1.57306	1.07045	1.04309	1.04491	1.03569	0.964054	0.931428	0.980823	1.17783	1.20044	0.422742	0.451975	1.68887	1.09138	1.15395	0.841515
P07355	81	K	Annexin A2 OS=Homo sapiens OX=9606 GN=ANXA2 PE=1 SV=2	ANXA2	_K[Succinyl]ELASALK_	1	95.0487	94.8302	92.4244	145.698	239.573	177.79	0.67461	0.67306	0.655984	1.0341	1.70038	1.26187	0.992451	1.07563	1.04289	0.907478	1.00096	0.980589	0.679741	0.625734	0.629005	1.13953	1.69875	1.28685	2.13242	0.00357015
P07355	148	K	Annexin A2 OS=Homo sapiens OX=9606 GN=ANXA2 PE=1 SV=2	ANXA2	_VYK[Succinyl]EMYK_	0.977837	55.7007	38.05	64.98	64.1208	74.4905	76.9953	0.892788	0.609879	1.04152	1.02775	1.19396	1.23411	0.992451	1.07563	1.04289	0.907478	1.00096	0.980589	0.899579	0.566996	0.998686	1.13253	1.19281	1.25853	1.45375	0.0852126
P07355	152	K	Annexin A2 OS=Homo sapiens OX=9606 GN=ANXA2 PE=1 SV=2	ANXA2	_EMYK[Succinyl]TDLEK_	0.99948	75.7199	84.0508	88.6829	81.6099	97.9559	109.134	0.84579	0.938846	0.990587	0.911582	1.09417	1.21903	0.992451	1.07563	1.04289	0.907478	1.00096	0.980589	0.852223	0.872832	0.949846	1.00452	1.09312	1.24316	1.24894	0.0352194
P07355	227	K	Annexin A2 OS=Homo sapiens OX=9606 GN=ANXA2 PE=1 SV=2	ANXA2	_SVPHLQK[Succinyl]VFDR_	1	75.9116	94.227	60.5526	94.217	148.247	103.749	0.789507	0.979995	0.629768	0.97989	1.54182	1.07902	0.992451	1.07563	1.04289	0.907478	1.00096	0.980589	0.795512	0.911087	0.603867	1.0798	1.54034	1.10038	1.61029	0.0462877
P07355	302	K	Annexin A2 OS=Homo sapiens OX=9606 GN=ANXA2 PE=1 SV=2	ANXA2	_SEVDMLK[Succinyl]IR_	1	328.239	316.706	463.339	386.105	277.68	403.323	0.905323	0.873515	1.27795	1.06492	0.765875	1.11241	0.992451	1.07563	1.04289	0.907478	1.00096	0.980589	0.912209	0.812095	1.22539	1.1735	0.765142	1.13443	1.04183	0.84484
P07900	576	K	Heat shock protein HSP 90-alpha OS=Homo sapiens OX=9606 GN=HSP90AA1 PE=1 SV=5	HSP90AA1	_IMK[Succinyl]DILEK_	0.988675	3.83731	11.5656	12.2302	8.46693	19.6842	7.78188	0.362204	1.09167	1.15441	0.799193	1.85799	0.734532	0.977393	1.07129	1.07327	0.965738	1.01929	0.893019	0.370582	1.01902	1.0756	0.827547	1.82283	0.822526	1.40876	0.441161
P07910	197	K	Heterogeneous nuclear ribonucleoproteins C1/C2 OS=Homo sapiens OX=9606 GN=HNRNPC PE=1 SV=4	HNRNPC	_LKGDDLQAIK[Succinyl]K_	0.982383			24.6579	23.011		15.6691			1.16792	1.08992		0.742165	1.07783	0.88887	0.922439	1.10928	0.798553	1.20302			1.26612	0.98254		0.616918	0.631638
P07919	42	K	Cytochrome b-c1 complex subunit 6, mitochondrial OS=Homo sapiens OX=9606 GN=UQCRH PE=1 SV=2	UQCRH	_EQC[Carbamidomethyl (C)]EQLEK[Succinyl]C[Carbamidomethyl (C)]VK_	0.980431	27.7714	14.21	22.4388	23.0163	41.7034	29.0098	1.05361	0.53911	0.851301	0.873209	1.58218	1.10059	1.27977	1.14525	0.961141	0.835021	0.950649	0.828168	0.823283	0.470735	0.885719	1.04573	1.66431	1.32895	1.85297	0.0573495
P07954	66	K	Fumarate hydratase, mitochondrial OS=Homo sapiens OX=9606 GN=FH PE=1 SV=3	FH	_VPNDK[Succinyl]YYGAQTVR_	1	40.8703	29.8452	27.9115	35.3029	49.7524	40.96	1.09161	0.797139	0.745492	0.94291	1.32884	1.09401	0.935165	0.814406	0.917259	1.07676	1.21748	1.03893	1.16729	0.978798	0.812739	0.875691	1.09147	1.05302	1.02073	0.840256
P07954	80	K	Fumarate hydratase, mitochondrial OS=Homo sapiens OX=9606 GN=FH PE=1 SV=3	FH	_STMNFK[Succinyl]IGGVTER_	1	29.2204	16.2931	16.2927	31.9745	39.664	30.2976	1.07072	0.597025	0.597014	1.17164	1.45341	1.11019	0.935165	0.814406	0.917259	1.07676	1.21748	1.03893	1.14496	0.733081	0.650868	1.08811	1.19378	1.0686	1.32488	0.150886
P07954	223	K	Fumarate hydratase, mitochondrial OS=Homo sapiens OX=9606 GN=FH PE=1 SV=3	FH	_SK[Succinyl]EFAQIIK_	0.999342	39.7748	37.1372	54.6561	59.3606	68.5503	70.9611	0.722214	0.674323	0.992424	1.07785	1.24471	1.28848	0.935165	0.814406	0.917259	1.07676	1.21748	1.03893	0.772285	0.827994	1.08195	1.00101	1.02236	1.24021	1.21674	0.17633
P07954	263	K	Fumarate hydratase, mitochondrial OS=Homo sapiens OX=9606 GN=FH PE=1 SV=3	FH	_IK[Succinyl]AAMPR_	1	104.114	66.5901	80.445	100.247	143.323	79.0779	1.08868	0.69631	0.841186	1.04825	1.49868	0.82689	0.935165	0.814406	0.917259	1.07676	1.21748	1.03893	1.16416	0.854991	0.917066	0.973524	1.23096	0.795909	1.02186	0.930103
P07954	292	K	Fumarate hydratase, mitochondrial OS=Homo sapiens OX=9606 GN=FH PE=1 SV=3	FH	_IGFAEK[Succinyl]VAAK_	0.786712	79.9491	60.7093	91.8549		139.839		0.858854	0.65217	0.986752		1.50222		0.935165	0.814406	0.917259	1.07676	1.21748	1.03893	0.918398	0.800793	1.07576		1.23388		1.3244
P08195	257	K	4F2 cell-surface antigen heavy chain OS=Homo sapiens OX=9606 GN=SLC3A2 PE=1 SV=3	SLC3A2	_VK[Succinyl]GLVLGPIHK_	0.936083	6.97382	6.48273	2.98465	6.70269	15.1586	8.73914	0.889487	0.82685	0.380682	0.854905	1.93343	1.11465	1.00359	0.965955	0.926459	1.03147	0.974467	1.09806	0.886304	0.855993	0.4109	0.828821	1.98409	1.01511	1.77783	0.199044
P08238	180	K	Heat shock protein HSP 90-beta OS=Homo sapiens OX=9606 GN=HSP90AB1 PE=1 SV=4	HSP90AB1	_GTK[Succinyl]VILHLK_	0.998058	26.8564	38.3937	31.1553	12.7226	27.5773	19.97	1.02849	1.47032	1.19312	0.487222	1.05609	0.764766	0.927517	0.975414	1.04781	0.975145	1.02895	1.04516	1.10886	1.50738	1.13868	0.499641	1.02638	0.731719	0.601276	0.0782127
P08238	399	K	Heat shock protein HSP 90-beta OS=Homo sapiens OX=9606 GN=HSP90AB1 PE=1 SV=4	HSP90AB1	_EMLQQSK[Succinyl]ILK_	0.982936	21.1936	27.6777	41.0603	48.4985	32.9198	24.0514	0.650772	0.849872	1.2608	1.4892	1.01084	0.738522	0.927517	0.975414	1.04781	0.975145	1.02895	1.04516	0.701628	0.871293	1.20327	1.52715	0.982398	0.706609	1.15848	0.678275
P08238	481	K	Heat shock protein HSP 90-beta OS=Homo sapiens OX=9606 GN=HSP90AB1 PE=1 SV=4	HSP90AB1	_ETQK[Succinyl]SIYYITGESK_	0.999872	10.9522	21.0977	15.3097	6.96857	11.5634	11.9648	0.844029	1.62589	1.17984	0.537032	0.891136	0.922068	0.927517	0.975414	1.04781	0.975145	1.02895	1.04516	0.909988	1.66687	1.12601	0.55072	0.866065	0.882223	0.620872	0.117687
P08559	77	K	Pyruvate dehydrogenase E1 component subunit alpha, somatic form, mitochondrial OS=Homo sapiens OX=9606 GN=PDHA1 PE=1 SV=3	PDHA1	_MELK[Succinyl]ADQLYK_	0.999996	78.693	123.785	89.7835	61.3587	71.2843	68.8596	0.956241	1.50418	1.09101	0.745603	0.866214	0.836751	0.951589	0.899971	0.944853	1.07857	0.98681	1.13821	1.00489	1.67137	1.15469	0.691291	0.877793	0.735146	0.601479	0.0433202
P08559	83	K	Pyruvate dehydrogenase E1 component subunit alpha, somatic form, mitochondrial OS=Homo sapiens OX=9606 GN=PDHA1 PE=1 SV=3	PDHA1	_ADQLYK[Succinyl]QK_	1	898.739	748.614	724.73	634.274	809.117	709.113	1.19181	0.992728	0.961055	0.841103	1.07296	0.940347	0.951589	0.899971	0.944853	1.07857	0.98681	1.13821	1.25244	1.10307	1.01715	0.779834	1.0873	0.826163	0.79857	0.123155
P08559	313	K	Pyruvate dehydrogenase E1 component subunit alpha, somatic form, mitochondrial OS=Homo sapiens OX=9606 GN=PDHA1 PE=1 SV=3	PDHA1	_SK[Succinyl]SDPIMLLK_	0.988424	5.14798	21.5035	8.44791	9.85615	9.57785	13.7447	0.452383	1.88964	0.742368	0.866118	0.841662	1.20783	0.951589	0.899971	0.944853	1.07857	0.98681	1.13821	0.475398	2.09967	0.785696	0.803026	0.852912	1.06117	0.808479	0.957221
P08559	321	K	Pyruvate dehydrogenase E1 component subunit alpha, somatic form, mitochondrial OS=Homo sapiens OX=9606 GN=PDHA1 PE=1 SV=3	PDHA1	_SDPIMLLK[Succinyl]DR_	1	169.589	201.147	207.054	484.861	154.032	154.931	0.741853	0.8799	0.905736	2.12098	0.6738	0.67773	0.951589	0.899971	0.944853	1.07857	0.98681	1.13821	0.779595	0.977698	0.9586	1.96648	0.682806	0.595435	1.19472	0.941502
P08574	318	K	Cytochrome c1, heme protein, mitochondrial OS=Homo sapiens OX=9606 GN=CYC1 PE=1 SV=3	CYC1	_K[Succinyl]LAYRPPK_	0.998099	33.3717	64.3774	55.0502	51.0491	59.3558	71.9486	0.597431	1.1525	0.985524	0.913895	1.0626	1.28804	0.714468	0.807592	0.828989	1.43064	1.03364	1.18467	0.836189	1.42708	1.18883	0.6388	1.02802	1.08726	0.797799	0.376734
P08574	325	K	Cytochrome c1, heme protein, mitochondrial OS=Homo sapiens OX=9606 GN=CYC1 PE=1 SV=3	CYC1	_LAYRPPK[Succinyl]_	1	435.849	382.907	357.97	532.411	512.773	529.666	0.950399	0.834955	0.780578	1.16096	1.11814	1.15497	0.714468	0.807592	0.828989	1.43064	1.03364	1.18467	1.33022	1.03388	0.941602	0.811494	1.08175	0.974935	0.867645	0.35811
P08670	104	K	Vimentin OS=Homo sapiens OX=9606 GN=VIM PE=1 SV=4	VIM	_TNEK[Succinyl]VELQELNDR_	1	11.914	7.22171	6.60536	11.2228	10.9537	12.9579	1.17427	0.711785	0.651036	1.10614	1.07961	1.27716	0.848203	0.809153	0.819843	1.20091	1.07841	1.24348	1.38442	0.879666	0.794098	0.921086	1.00112	1.02708	0.964392	0.969997
P08670	120	K	Vimentin OS=Homo sapiens OX=9606 GN=VIM PE=1 SV=4	VIM	_FANYIDK[Succinyl]VR_	1	43.6493	72.4054	66.0351	110.001	133.152	114.065	0.485615	0.805537	0.734666	1.2238	1.48137	1.26901	0.848203	0.809153	0.819843	1.20091	1.07841	1.24348	0.572522	0.995531	0.896106	1.01906	1.37367	1.02053	1.38516	0.156025
P08670	188	K	Vimentin OS=Homo sapiens OX=9606 GN=VIM PE=1 SV=4	VIM	_EK[Succinyl]LQEEMLQR_	1	20.4574	23.1816	26.5501	35.4438	35.8724	40.9402	0.672773	0.762363	0.87314	1.16562	1.17972	1.34638	0.848203	0.809153	0.819843	1.20091	1.07841	1.24348	0.793175	0.942173	1.06501	0.970616	1.09395	1.08275	1.1239	0.260664
P08670	294	K	Vimentin OS=Homo sapiens OX=9606 GN=VIM PE=1 SV=4	VIM	_SK[Succinyl]FADLSEAANR_	1	1.50958	4.8888	4.10473	15.9112	12.2766	5.31663	0.205817	0.66654	0.559639	2.16934	1.67379	0.724871	0.848203	0.809153	0.819843	1.20091	1.07841	1.24348	0.24265	0.82375	0.682617	1.80641	1.5521	0.582936	2.25352	0.186406
P08729	117	K	Keratin, type II cytoskeletal 7 OS=Homo sapiens OX=9606 GN=KRT7 PE=1 SV=5	KRT7	_FLEQQNK[Succinyl]LLETK_	0.99996	14.2924	15.8384	21.3535	18.2835	26.7269	30.5235	0.675135	0.748164	1.00868	0.863664	1.26251	1.44185	1.00456	0.93967	0.902543	1.22119	0.942827	0.989215	0.672073	0.796199	1.1176	0.707231	1.33906	1.45757	1.355	0.364611
P08729	199	K	Keratin, type II cytoskeletal 7 OS=Homo sapiens OX=9606 GN=KRT7 PE=1 SV=5	KRT7	_K[Succinyl]DVDAAYMSK_	0.999677	2.85228	3.92653	10.2537	3.71212	6.57492	6.29928	0.50905	0.700773	1.82999	0.662508	1.17343	1.12424	1.00456	0.93967	0.902543	1.22119	0.942827	0.989215	0.506742	0.745765	2.0276	0.54251	1.24459	1.1365	0.891314	0.999254
P08729	326	K	Keratin, type II cytoskeletal 7 OS=Homo sapiens OX=9606 GN=KRT7 PE=1 SV=5	KRT7	_LQAEIDNIK[Succinyl]NQR_	1	10.1297	14.7575	14.356	24.2104	47.0462	29.6037	0.43381	0.631998	0.614802	1.03682	2.01477	1.26779	1.00456	0.93967	0.902543	1.22119	0.942827	0.989215	0.431843	0.672575	0.681189	0.849026	2.13695	1.28162	2.39	0.0550662
P08729	331	K	Keratin, type II cytoskeletal 7 OS=Homo sapiens OX=9606 GN=KRT7 PE=1 SV=5	KRT7	_AK[Succinyl]LEAAIAEAEER_	1	4.31236	5.06732	1.28341	5.67367	10.1922	9.71523	0.713883	0.838863	0.21246	0.939239	1.68726	1.60829	1.00456	0.93967	0.902543	1.22119	0.942827	0.989215	0.710646	0.89272	0.235402	0.769118	1.78958	1.62583	2.27572	0.139716
P08729	348	K	Keratin, type II cytoskeletal 7 OS=Homo sapiens OX=9606 GN=KRT7 PE=1 SV=5	KRT7	_GELALK[Succinyl]DAR_	1	84.232	92.8392	125.082	110.462	180.948	108.154	0.720222	0.793817	1.06951	0.944498	1.54719	0.924764	1.00456	0.93967	0.902543	1.22119	0.942827	0.989215	0.716955	0.844783	1.185	0.773424	1.64101	0.934846	1.21937	0.568492
P09622	66	K	Dihydrolipoyl dehydrogenase, mitochondrial OS=Homo sapiens OX=9606 GN=DLD PE=1 SV=2	DLD	_AAQLGFK[Succinyl]TVC[Carbamidomethyl (C)]IEK_	0.999997	60.5591	73.7471	60.3274	51.5577	76.2049	60.7452	0.948356	1.15488	0.944727	0.807394	1.19337	0.951271	1.01122	0.883445	0.926392	1.16961	0.99729	1.01204	0.937835	1.30725	1.01979	0.69031	1.19661	0.939952	0.865845	0.445524
P09622	122	K	Dihydrolipoyl dehydrogenase, mitochondrial OS=Homo sapiens OX=9606 GN=DLD PE=1 SV=2	DLD	_LNLDK[Succinyl]MMEQK_	0.999918	20.8521	12.6532	20.5653	29.5402	21.2961	16.8018	1.02797	0.623778	1.01383	1.45628	1.04986	0.828295	1.01122	0.883445	0.926392	1.16961	0.99729	1.01204	1.01656	0.706074	1.09438	1.24509	1.05271	0.818439	1.10622	0.599177
P09622	159	K	Dihydrolipoyl dehydrogenase, mitochondrial OS=Homo sapiens OX=9606 GN=DLD PE=1 SV=2	DLD	_ITGK[Succinyl]NQVTATK_	1	202.176	225.632	186.685	206.575	251.135	215.881	0.941753	1.05101	0.869594	0.962242	1.16981	1.00559	1.01122	0.883445	0.926392	1.16961	0.99729	1.01204	0.931305	1.18967	0.938689	0.822703	1.17299	0.993626	0.977007	0.845401
P09622	267	K	Dihydrolipoyl dehydrogenase, mitochondrial OS=Homo sapiens OX=9606 GN=DLD PE=1 SV=2	DLD	_ILQK[Succinyl]QGFK_	1	3182.16	3160.61	3089.54	4293.71	4142.97	3961.41	0.874605	0.868681	0.849149	1.18011	1.13868	1.08878	1.01122	0.883445	0.926392	1.16961	0.99729	1.01204	0.864901	0.983288	0.916619	1.00898	1.14177	1.07582	1.16701	0.0398555
P09622	277	K	Dihydrolipoyl dehydrogenase, mitochondrial OS=Homo sapiens OX=9606 GN=DLD PE=1 SV=2	DLD	_LNTK[Succinyl]VTGATK_	0.999996	88.4221	85.2373	59.9761	91.9486	101.009	134.487	0.945555	0.911499	0.641364	0.983267	1.08016	1.43815	1.01122	0.883445	0.926392	1.16961	0.99729	1.01204	0.935065	1.03175	0.692324	0.840679	1.0831	1.42104	1.25785	0.31785
P09622	410	K	Dihydrolipoyl dehydrogenase, mitochondrial OS=Homo sapiens OX=9606 GN=DLD PE=1 SV=2	DLD	_SEEQLK[Succinyl]EEGIEYK_	0.999998	61.1869	51.9643	35.7766	72.3761	61.1264	61.7912	1.06653	0.905771	0.623609	1.26156	1.06547	1.07706	1.01122	0.883445	0.926392	1.16961	0.99729	1.01204	1.05469	1.02527	0.673159	1.07862	1.06837	1.06424	1.16639	0.297339
P09622	420	K	Dihydrolipoyl dehydrogenase, mitochondrial OS=Homo sapiens OX=9606 GN=DLD PE=1 SV=2	DLD	_VGK[Succinyl]FPFAANSR_	1	80.0074	61.2578	91.0484	84.3746	56.1032	58.4462	1.11318	0.852307	1.2668	1.17394	0.780589	0.813188	1.01122	0.883445	0.926392	1.16961	0.99729	1.01204	1.10083	0.964754	1.36745	1.0037	0.78271	0.803512	0.754413	0.097113
P09622	430	K	Dihydrolipoyl dehydrogenase, mitochondrial OS=Homo sapiens OX=9606 GN=DLD PE=1 SV=2	DLD	_AK[Succinyl]TNADTDGMVK_	1	51.288	34.3671	63.7866	75.2446	130.852	57.6807	0.744708	0.499015	0.92619	1.09256	1.89999	0.837531	1.01122	0.883445	0.926392	1.16961	0.99729	1.01204	0.736446	0.564852	0.999782	0.934124	1.90516	0.827565	1.59353	0.243006
P09622	445	K	Dihydrolipoyl dehydrogenase, mitochondrial OS=Homo sapiens OX=9606 GN=DLD PE=1 SV=2	DLD	_ILGQK[Succinyl]STDR_	1	674.689	569.051	566.394	623.641	730.008	744.345	1.03582	0.873643	0.869562	0.957452	1.12075	1.14276	1.01122	0.883445	0.926392	1.16961	0.99729	1.01204	1.02433	0.988905	0.938655	0.818607	1.1238	1.12917	1.04054	0.800851
P0C0S8	37	K	Histone H2A type 1 OS=Homo sapiens OX=9606 GN=H2AC11 PE=1 SV=2	H2AC11	_K[Succinyl]GNYAER_	1	16.0003	17.5433	22.0076	25.2463	14.1131	16.1407	0.864484	0.947847	1.18905	1.36403	0.762516	0.872067
P0C0S8	96	K	Histone H2A type 1 OS=Homo sapiens OX=9606 GN=H2AC11 PE=1 SV=2	H2AC11	_NDEELNK[Succinyl]LLGK_	0.999975	35.2949	29.9413	40.0399	53.2624	42.7183	53.6721	0.830699	0.704698	0.942377	1.25358	1.00542	1.26322
P0C7P0	48	K	CDGSH iron-sulfur domain-containing protein 3, mitochondrial OS=Homo sapiens OX=9606 GN=CISD3 PE=1 SV=1	CISD3	_TPIK[Succinyl]VELVAGK_	0.999826	25.786	26.8599	22.2698	20.0102	13.2437	18.4289	1.2221	1.273	1.05545	0.948361	0.627669	0.873417	0.935348	0.992454	1.01466	0.739188	1.11665	1.20169	1.30657	1.28267	1.0402	1.28298	0.562099	0.726823	0.708619	0.190663
P0CG47	48	K	Polyubiquitin-B OS=Homo sapiens OX=9606 GN=UBB PE=1 SV=1	UBB	_LIFAGK[Succinyl]QLEDGR_	1	23.9086	44.5137	23.573	33.0955	46.3591	40.5823	0.676556	1.25963	0.667059	0.936523	1.31185	1.14838
P0CG47	124	K	Polyubiquitin-B OS=Homo sapiens OX=9606 GN=UBB PE=1 SV=1	UBB	_LIFAGK[Succinyl]QLEDGR_	1	23.9086	44.5137	23.573	33.0955	46.3591	40.5823	0.676556	1.25963	0.667059	0.936523	1.31185	1.14838
P0CG47	200	K	Polyubiquitin-B OS=Homo sapiens OX=9606 GN=UBB PE=1 SV=1	UBB	_LIFAGK[Succinyl]QLEDGR_	1	23.9086	44.5137	23.573	33.0955	46.3591	40.5823	0.676556	1.25963	0.667059	0.936523	1.31185	1.14838
P0CG48	48	K	Polyubiquitin-C OS=Homo sapiens OX=9606 GN=UBC PE=1 SV=3	UBC	_LIFAGK[Succinyl]QLEDGR_	1	23.9086	44.5137	23.573	33.0955	46.3591	40.5823	0.676556	1.25963	0.667059	0.936523	1.31185	1.14838
P0CG48	124	K	Polyubiquitin-C OS=Homo sapiens OX=9606 GN=UBC PE=1 SV=3	UBC	_LIFAGK[Succinyl]QLEDGR_	1	23.9086	44.5137	23.573	33.0955	46.3591	40.5823	0.676556	1.25963	0.667059	0.936523	1.31185	1.14838
P0CG48	200	K	Polyubiquitin-C OS=Homo sapiens OX=9606 GN=UBC PE=1 SV=3	UBC	_LIFAGK[Succinyl]QLEDGR_	1	23.9086	44.5137	23.573	33.0955	46.3591	40.5823	0.676556	1.25963	0.667059	0.936523	1.31185	1.14838
P0CG48	276	K	Polyubiquitin-C OS=Homo sapiens OX=9606 GN=UBC PE=1 SV=3	UBC	_LIFAGK[Succinyl]QLEDGR_	1	23.9086	44.5137	23.573	33.0955	46.3591	40.5823	0.676556	1.25963	0.667059	0.936523	1.31185	1.14838
P0CG48	352	K	Polyubiquitin-C OS=Homo sapiens OX=9606 GN=UBC PE=1 SV=3	UBC	_LIFAGK[Succinyl]QLEDGR_	1	23.9086	44.5137	23.573	33.0955	46.3591	40.5823	0.676556	1.25963	0.667059	0.936523	1.31185	1.14838
P0CG48	428	K	Polyubiquitin-C OS=Homo sapiens OX=9606 GN=UBC PE=1 SV=3	UBC	_LIFAGK[Succinyl]QLEDGR_	1	23.9086	44.5137	23.573	33.0955	46.3591	40.5823	0.676556	1.25963	0.667059	0.936523	1.31185	1.14838
P0CG48	504	K	Polyubiquitin-C OS=Homo sapiens OX=9606 GN=UBC PE=1 SV=3	UBC	_LIFAGK[Succinyl]QLEDGR_	1	23.9086	44.5137	23.573	33.0955	46.3591	40.5823	0.676556	1.25963	0.667059	0.936523	1.31185	1.14838
P0CG48	580	K	Polyubiquitin-C OS=Homo sapiens OX=9606 GN=UBC PE=1 SV=3	UBC	_LIFAGK[Succinyl]QLEDGR_	1	23.9086	44.5137	23.573	33.0955	46.3591	40.5823	0.676556	1.25963	0.667059	0.936523	1.31185	1.14838
P0CG48	656	K	Polyubiquitin-C OS=Homo sapiens OX=9606 GN=UBC PE=1 SV=3	UBC	_LIFAGK[Succinyl]QLEDGR_	1	23.9086	44.5137	23.573	33.0955	46.3591	40.5823	0.676556	1.25963	0.667059	0.936523	1.31185	1.14838
P0DPI2	157	K	Glutamine amidotransferase-like class 1 domain-containing protein 3, mitochondrial OS=Homo sapiens OX=9606 GN=GATD3 PE=1 SV=1	GATD3	_VNK[Succinyl]EVER_	1	36.1369	39.4935	40.1028	32.5301	47.1254	50.3128	0.882459	0.964426	0.979306	0.794381	1.1508	1.22863
P0DPI2	233	K	Glutamine amidotransferase-like class 1 domain-containing protein 3, mitochondrial OS=Homo sapiens OX=9606 GN=GATD3 PE=1 SV=1	GATD3	_EVVEAHVDQK[Succinyl]NK_	0.926454		14.0239	9.34146	19.792	21.2517	8.80606		0.957718	0.637946	1.35164	1.45132	0.601383
P0DPI2	261	K	Glutamine amidotransferase-like class 1 domain-containing protein 3, mitochondrial OS=Homo sapiens OX=9606 GN=GATD3 PE=1 SV=1	GATD3	_K[Succinyl]VLELTGK_	0.998607	23.0223	27.7832	32.152	29.3371	31.0875	45.1884	0.732531	0.884017	1.02302	0.933458	0.989152	1.43782
P10412	64	K	Histone H1.4 OS=Homo sapiens OX=9606 GN=H1-4 PE=1 SV=2	H1-4	_K[Succinyl]ALAAAGYDVEK_	0.999713	3.69188	4.07524	2.4021	10.3939	9.34036	6.36724	0.610721	0.674137	0.397361	1.71939	1.54511	1.05328
P10515	466	K	Dihydrolipoyllysine-residue acetyltransferase component of pyruvate dehydrogenase complex, mitochondrial OS=Homo sapiens OX=9606 GN=DLAT PE=1 SV=3	DLAT	_ELNK[Succinyl]ILEGR_	1	153.001	153.557	179.355	280.52	283.971	300.448	0.679576	0.682046	0.796629	1.24597	1.2613	1.33448	0.813523	0.812495	0.916009	1.15625	1.07531	1.22641	0.835349	0.839446	0.869674	1.07759	1.17296	1.08812	1.31213	0.00079373
P10515	473	K	Dihydrolipoyllysine-residue acetyltransferase component of pyruvate dehydrogenase complex, mitochondrial OS=Homo sapiens OX=9606 GN=DLAT PE=1 SV=3	DLAT	_SK[Succinyl]ISVNDFIIK_	0.999999	26.3587	17.653	46.8165	38.2481	35.3228	47.4062	0.746687	0.500074	1.32621	1.08349	1.00062	1.34292	0.813523	0.812495	0.916009	1.15625	1.07531	1.22641	0.917843	0.615479	1.44782	0.937071	0.930541	1.095	0.993785	0.84821
P10599	94	K	Thioredoxin OS=Homo sapiens OX=9606 GN=TXN PE=1 SV=3	TXN	_VGEFSGANK[Succinyl]EK_	0.842738	18.9281	25.5114	33.8258	32.2341	52.0245	37.6869	0.567245	0.764535	1.01371	0.966004	1.55909	1.12942	0.826537	0.857667	0.992878	0.694556	1.32026	1.3081	0.686291	0.891412	1.02098	1.39082	1.1809	0.863403	1.32187	0.207731
P10606	57	K	Cytochrome c oxidase subunit 5B, mitochondrial OS=Homo sapiens OX=9606 GN=COX5B PE=1 SV=2	COX5B	_K[Succinyl]GLDPYNVLAPK_	0.999722	10.5722	13.3458	17.4733	12.756	9.06449	17.0403	0.790428	0.997792	1.30638	0.953696	0.677701	1.274	0.705396	1.28191	1.1517	1.24701	0.824259	0.789726	1.12055	0.778362	1.13431	0.764786	0.822195	1.61322	1.05505	0.97665
P10606	68	K	Cytochrome c oxidase subunit 5B, mitochondrial OS=Homo sapiens OX=9606 GN=COX5B PE=1 SV=2	COX5B	_GLDPYNVLAPK[Succinyl]GASGTR_	1	20.0924	23.8918	14.3478	13.156	19.9118	25.8239	1.02841	1.22288	0.734379	0.673381	1.01917	1.32178	0.705396	1.28191	1.1517	1.24701	0.824259	0.789726	1.45792	0.95395	0.63765	0.539996	1.23647	1.67372	1.13138	0.86135
P10606	86	K	Cytochrome c oxidase subunit 5B, mitochondrial OS=Homo sapiens OX=9606 GN=COX5B PE=1 SV=2	COX5B	_EDPNLVPSISNK[Succinyl]R_	1	490.505	535.681	474.963	469.723	526.223	411.501	1.01184	1.10503	0.979777	0.968969	1.08552	0.848866	0.705396	1.28191	1.1517	1.24701	0.824259	0.789726	1.43443	0.862016	0.850726	0.777033	1.31696	1.07489	1.0069	0.951636
P10809	31	K	60 kDa heat shock protein, mitochondrial OS=Homo sapiens OX=9606 GN=HSPD1 PE=1 SV=2	HSPD1	_DVK[Succinyl]FGADAR_	1	245.261	309.921	248.884	296.209	426.318	302.952	0.804336	1.01639	0.816216	0.971417	1.39811	0.993533	0.965412	0.891192	0.946709	1.14447	0.951527	1.10069	0.833152	1.14048	0.862161	0.84879	1.46934	0.902648	1.13576	0.624405
P10809	72	K	60 kDa heat shock protein, mitochondrial OS=Homo sapiens OX=9606 GN=HSPD1 PE=1 SV=2	HSPD1	_TVIIEQSWGSPK[Succinyl]VTK_	0.997893	51.7431	48.5186	46.8062	58.0605	78.4189	64.5979	0.891751	0.836178	0.806666	1.00063	1.35149	1.11329	0.965412	0.891192	0.946709	1.14447	0.951527	1.10069	0.923699	0.938269	0.852074	0.874312	1.42033	1.01145	1.21815	0.294299
P10809	75	K	60 kDa heat shock protein, mitochondrial OS=Homo sapiens OX=9606 GN=HSPD1 PE=1 SV=2	HSPD1	_VTK[Succinyl]DGVTVAK_	1	321.973	299.924	272.104	288.27	324.202	331.921	1.05083	0.978867	0.88807	0.940832	1.05811	1.0833	0.965412	0.891192	0.946709	1.14447	0.951527	1.10069	1.08848	1.09838	0.93806	0.822066	1.11201	0.984201	0.933873	0.509554
P10809	82	K	60 kDa heat shock protein, mitochondrial OS=Homo sapiens OX=9606 GN=HSPD1 PE=1 SV=2	HSPD1	_DGVTVAK[Succinyl]SIDLK_	0.924335	17.0154	29.5882	13.5868	18.7128	49.6134	39.4139	0.607944	1.05716	0.485443	0.66859	1.77264	1.40822	0.965412	0.891192	0.946709	1.14447	0.951527	1.10069	0.629725	1.18623	0.512768	0.58419	1.86294	1.2794	1.60025	0.368402
P10809	87	K	60 kDa heat shock protein, mitochondrial OS=Homo sapiens OX=9606 GN=HSPD1 PE=1 SV=2	HSPD1	_SIDLK[Succinyl]DK_	0.99963	978.248	1251.99	1240.32	1290.45	1289.93	1404.14	0.787313	1.00763	0.998237	1.03858	1.03816	1.13008	0.965412	0.891192	0.946709	1.14447	0.951527	1.10069	0.81552	1.13065	1.05443	0.907475	1.09105	1.0267	1.00821	0.901951
P10809	91	K	60 kDa heat shock protein, mitochondrial OS=Homo sapiens OX=9606 GN=HSPD1 PE=1 SV=2	HSPD1	_YK[Succinyl]NIGAK_	1	4092.94	4028.81	3664.42	4190.33	4996.63	4505.15	0.963866	0.948763	0.86295	0.986801	1.17668	1.06094	0.965412	0.891192	0.946709	1.14447	0.951527	1.10069	0.998399	1.0646	0.911526	0.862232	1.23662	0.963888	1.02966	0.873276
P10809	125	K	60 kDa heat shock protein, mitochondrial OS=Homo sapiens OX=9606 GN=HSPD1 PE=1 SV=2	HSPD1	_SIAK[Succinyl]EGFEK_	1	1329.74	1156.91	1312.58	1195.1	1581.14	1197.75	1.0264	0.892997	1.01316	0.922472	1.22045	0.92452	0.965412	0.891192	0.946709	1.14447	0.951527	1.10069	1.06317	1.00203	1.07019	0.806024	1.28263	0.839949	0.934047	0.577624
P10809	130	K	60 kDa heat shock protein, mitochondrial OS=Homo sapiens OX=9606 GN=HSPD1 PE=1 SV=2	HSPD1	_EGFEK[Succinyl]ISK_	0.99997	909.457	790.43	814.417	1013.25	914.716	854.461	1.03021	0.895378	0.92255	1.14779	1.03617	0.96791	0.965412	0.891192	0.946709	1.14447	0.951527	1.10069	1.06712	1.0047	0.97448	1.0029	1.08895	0.879369	0.975355	0.699701
P10809	133	K	60 kDa heat shock protein, mitochondrial OS=Homo sapiens OX=9606 GN=HSPD1 PE=1 SV=2	HSPD1	_ISK[Succinyl]GANPVEIR_	1	1973.91	1937.12	2151.14	2209.79	2322.6	2155.21	0.928914	0.911605	1.01232	1.03992	1.09301	1.01423	0.965412	0.891192	0.946709	1.14447	0.951527	1.10069	0.962194	1.0229	1.0693	0.908645	1.14869	0.921455	0.975245	0.732276
P10809	191	K	60 kDa heat shock protein, mitochondrial OS=Homo sapiens OX=9606 GN=HSPD1 PE=1 SV=2	HSPD1	_EIGNIISDAMK[Succinyl]K_	0.999733	872.36	800.857	638.086	759.541	953.894	181.39	1.24441	1.14241	0.910224	1.08348	1.36072	0.258751	0.965412	0.891192	0.946709	1.14447	0.951527	1.10069	1.289	1.28189	0.96146	0.946705	1.43004	0.235082	0.739401	0.388711
P10809	202	K	60 kDa heat shock protein, mitochondrial OS=Homo sapiens OX=9606 GN=HSPD1 PE=1 SV=2	HSPD1	_GVITVK[Succinyl]DGK_	1	984.202	955.782	56.8201	1012.58	983.411	1040.59	1.17321	1.13933	0.0677318	1.20703	1.17227	1.24043	0.965412	0.891192	0.946709	1.14447	0.951527	1.10069	1.21524	1.27843	0.0715445	1.05466	1.23199	1.12696	1.33073	0.418493
P10809	233	K	60 kDa heat shock protein, mitochondrial OS=Homo sapiens OX=9606 GN=HSPD1 PE=1 SV=2	HSPD1	_GYISPYFINTSK[Succinyl]GQK_	0.897596	35.5666	30.8811	31.375		74.1813	70.1861	0.734271	0.637538	0.647734		1.53147	1.44899	0.965412	0.891192	0.946709	1.14447	0.951527	1.10069	0.760578	0.715376	0.684196		1.60949	1.31644	2.03175	0.00364097
P10809	301	K	60 kDa heat shock protein, mitochondrial OS=Homo sapiens OX=9606 GN=HSPD1 PE=1 SV=2	HSPD1	_VGLQVVAVK[Succinyl]APGFGDNR_	1	47.9851	59.9095	25.136	29.8177	70.4549	70.1823	0.94868	1.18443	0.496947	0.589505	1.39291	1.38752	0.965412	0.891192	0.946709	1.14447	0.951527	1.10069	0.982668	1.32904	0.52492	0.515089	1.46387	1.2606	1.14205	0.810649
P10809	359	K	60 kDa heat shock protein, mitochondrial OS=Homo sapiens OX=9606 GN=HSPD1 PE=1 SV=2	HSPD1	_DDAMLLK[Succinyl]GK_	0.999965	1839.08	1844.25	1520.62	1875.03	2284.86	2034.84	0.968049	0.97077	0.800419	0.986974	1.2027	1.07109	0.965412	0.891192	0.946709	1.14447	0.951527	1.10069	1.00273	1.08929	0.845475	0.862383	1.26397	0.973112	1.05514	0.749961
P10809	364	K	60 kDa heat shock protein, mitochondrial OS=Homo sapiens OX=9606 GN=HSPD1 PE=1 SV=2	HSPD1	_GDK[Succinyl]AQIEK_	1	600.808	578.591	563.557	523.885	576.516	610.755	1.04364	1.00505	0.978933	0.91002	1.00144	1.06092	0.965412	0.891192	0.946709	1.14447	0.951527	1.10069	1.08103	1.12776	1.03404	0.795143	1.05246	0.96387	0.866983	0.160395
P10809	396	K	60 kDa heat shock protein, mitochondrial OS=Homo sapiens OX=9606 GN=HSPD1 PE=1 SV=2	HSPD1	_LAK[Succinyl]LSDGVAVLK_	1	876.917	1008.74	1087.27	1325.25	1052.1	1267.96	0.794999	0.914511	0.985702	1.20145	0.95382	1.14951	0.965412	0.891192	0.946709	1.14447	0.951527	1.10069	0.823481	1.02617	1.04119	1.04979	1.00241	1.04436	1.07116	0.391688
P10809	469	K	60 kDa heat shock protein, mitochondrial OS=Homo sapiens OX=9606 GN=HSPD1 PE=1 SV=2	HSPD1	_IGIEIIK[Succinyl]R_	1	233.024	292.662	271.489	274.392	266.071	316.763	0.845105	1.06139	0.984608	0.995134	0.964958	1.1488	0.965412	0.891192	0.946709	1.14447	0.951527	1.10069	0.875382	1.19098	1.04003	0.869513	1.01412	1.04371	0.94236	0.632066
P10809	473	K	60 kDa heat shock protein, mitochondrial OS=Homo sapiens OX=9606 GN=HSPD1 PE=1 SV=2	HSPD1	_TLK[Succinyl]IPAMTIAK_	1	8559.33	8671.1	13874.3	8171.47	7351.91	6540.14	0.965914	0.978527	1.56571	0.922145	0.829658	0.73805	0.965412	0.891192	0.946709	1.14447	0.951527	1.10069	1.00052	1.098	1.65384	0.805738	0.871923	0.670536	0.625792	0.0598779
P10809	523	K	60 kDa heat shock protein, mitochondrial OS=Homo sapiens OX=9606 GN=HSPD1 PE=1 SV=2	HSPD1	_GIIDPTK[Succinyl]VVR_	1	124.081	95.3696	120.521	171.307	149.849	124.864	0.947194	0.72802	0.92002	1.3077	1.14389	0.953174	0.965412	0.891192	0.946709	1.14447	0.951527	1.10069	0.981129	0.816906	0.971808	1.14262	1.20217	0.865981	1.15919	0.297848
P11021	523	K	Endoplasmic reticulum chaperone BiP OS=Homo sapiens OX=9606 GN=HSPA5 PE=1 SV=2	HSPA5	_NK[Succinyl]ITITNDQNR_	1	27.1005	26.8391	23.4989	29.7627	23.5528	22.3977	1.06171	1.05147	0.920612	1.16601	0.922725	0.877472	0.99058	0.933064	0.986193	1.07779	0.968163	1.04421	1.07181	1.1269	0.9335	1.08185	0.953068	0.840325	0.917958	0.394609
P11142	108	K	Heat shock cognate 71 kDa protein OS=Homo sapiens OX=9606 GN=HSPA8 PE=1 SV=1	HSPA8	_VQVEYK[Succinyl]GETK_	0.993878	46.0637	37.2064	59.6026	39.1397	58.121	34.5966	1.00601	0.812573	1.3017	0.854797	1.26934	0.755576	0.904008	0.999188	1.02697	1.08718	0.991193	0.991458	1.11284	0.813234	1.26751	0.786251	1.28062	0.762086	0.885825	0.564264
P11142	500	K	Heat shock cognate 71 kDa protein OS=Homo sapiens OX=9606 GN=HSPA8 PE=1 SV=1	HSPA8	_ENK[Succinyl]ITITNDK_	0.999088	14.7068	9.97151	15.3152	12.1451	15.8355	11.4367	1.11119	0.753413	1.15716	0.917643	1.19647	0.864117	0.904008	0.999188	1.02697	1.08718	0.991193	0.991458	1.22918	0.754025	1.12677	0.844058	1.2071	0.871562	0.939789	0.789064
P11142	601	K	Heat shock cognate 71 kDa protein OS=Homo sapiens OX=9606 GN=HSPA8 PE=1 SV=1	HSPA8	_ELEK[Succinyl]VC[Carbamidomethyl (C)]NPIITK_	1	21.0299	35.6169	25.2781	26.0097	32.5421	23.7794	0.768188	1.30102	0.923367	0.95009	1.18871	0.868621	0.904008	0.999188	1.02697	1.08718	0.991193	0.991458	0.849758	1.30208	0.899115	0.873902	1.19927	0.876105	0.966674	0.882834
P11310	212	K	Medium-chain specific acyl-CoA dehydrogenase, mitochondrial OS=Homo sapiens OX=9606 GN=ACADM PE=1 SV=1	ACADM	_SDPDPK[Succinyl]APANK_	0.999929	217.071		195.216	264.688	307.788		0.881717		0.792947	1.07513	1.2502		0.680502	0.576819	1.06645	2.08093	0.722476	0.872827	1.29569		0.743542	0.51666	1.73044		1.10194	0.962134
P11413	432	K	Glucose-6-phosphate 1-dehydrogenase OS=Homo sapiens OX=9606 GN=G6PD PE=1 SV=4	G6PD	_NVK[Succinyl]LPDAYER_	1	45.2778	60.916	69.4955	50.3884	82.3588	66.176	0.725194	0.975664	1.11308	0.807048	1.3191	1.05991	0.80047	0.906248	1.00274	0.980472	1.21076	1.09931	0.905961	1.0766	1.11004	0.823122	1.08948	0.964156	0.930208	0.506595
P11498	434	K	Pyruvate carboxylase, mitochondrial OS=Homo sapiens OX=9606 GN=PC PE=1 SV=2	PC	_VIAHGK[Succinyl]DHPTAATK_	0.999882	40.8941	37.1324	27.0143	32.964	31.7754	35.9552	1.19262	1.08292	0.787835	0.961352	0.926688	1.04859	1.03968	0.955108	0.911496	1.10872	0.903401	1.0816	1.14711	1.13382	0.864332	0.867083	1.02578	0.969477	0.910048	0.44653
P11498	1090	K	Pyruvate carboxylase, mitochondrial OS=Homo sapiens OX=9606 GN=PC PE=1 SV=2	PC	_SILVK[Succinyl]DTQAMK_	0.998486	38.9496		19.6404	25.0851	17.705	36.5934	1.41149		0.711744	0.909055	0.641609	1.3261	1.03968	0.955108	0.911496	1.10872	0.903401	1.0816	1.35763		0.780853	0.819915	0.710215	1.22605	0.859235	0.664213
P12236	166	K	ADP/ATP translocase 3 OS=Homo sapiens OX=9606 GN=SLC25A6 PE=1 SV=4	SLC25A6	_ITK[Succinyl]SDGIR_	1	119.002	140.89	127.422	103.161	89.7268	128.353	1.0077	1.19305	1.079	0.873564	0.759801	1.08688	1.05092	0.976991	0.910067	1.13337	0.901444	1.02721	0.958877	1.22115	1.18563	0.770766	0.842871	1.05809	0.793822	0.125392
P12694	389	K	2-oxoisovalerate dehydrogenase subunit alpha, mitochondrial OS=Homo sapiens OX=9606 GN=BCKDHA PE=1 SV=2	BCKDHA	_K[Succinyl]VMEAFEQAER_	1	3.07419	5.77141	9.42292	2.87428	1.60314	8.56373	0.589119	1.106	1.80575	0.550811	0.307217	1.6411	0.821736	0.903807	0.923452	1.06594	1.01623	1.26884	0.71692	1.22371	1.95544	0.516739	0.302311	1.29338	0.542197	0.237641
P13073	53	K	Cytochrome c oxidase subunit 4 isoform 1, mitochondrial OS=Homo sapiens OX=9606 GN=COX4I1 PE=1 SV=1	COX4I1	_DHPLPEVAHVK[Succinyl]HLSASQK_	0.999492	211.259	227.718	225.121	232.733	200.991	241.277	0.946575	1.02032	1.00868	1.04279	0.900564	1.08107	0.827241	0.861113	0.84312	1.09186	1.15822	1.21845	1.14426	1.18488	1.19637	0.955057	0.777543	0.887251	0.743113	0.00821509
P13073	60	K	Cytochrome c oxidase subunit 4 isoform 1, mitochondrial OS=Homo sapiens OX=9606 GN=COX4I1 PE=1 SV=1	COX4I1	_HLSASQK[Succinyl]ALK_	1	2125.63	1732.34	1768.03	1732.94	1698	1851.05	1.16922	0.952886	0.972515	0.953211	0.933995	1.01818	0.827241	0.861113	0.84312	1.09186	1.15822	1.21845	1.41339	1.10657	1.15347	0.873015	0.806408	0.835635	0.68466	0.00912394
P13073	67	K	Cytochrome c oxidase subunit 4 isoform 1, mitochondrial OS=Homo sapiens OX=9606 GN=COX4I1 PE=1 SV=1	COX4I1	_EK[Succinyl]ASWSSLSMDEK_	1	48.0924	29.0872	25.2821	37.0785	37.5357	40.6579	1.32526	0.801544	0.696689	1.02176	1.03436	1.12039	0.827241	0.861113	0.84312	1.09186	1.15822	1.21845	1.60203	0.930824	0.826322	0.935793	0.893059	0.919523	0.81817	0.483859
P13073	87	K	Cytochrome c oxidase subunit 4 isoform 1, mitochondrial OS=Homo sapiens OX=9606 GN=COX4I1 PE=1 SV=1	COX4I1	_FK[Succinyl]ESFAEMNR_	1	78.748	87.1876	105.673	99.7113	128.956	73.9965	0.82276	0.910936	1.10407	1.04178	1.34734	0.773115	0.827241	0.861113	0.84312	1.09186	1.15822	1.21845	0.994583	1.05786	1.3095	0.954136	1.16329	0.634508	0.818553	0.319469
P13639	445	K	Elongation factor 2 OS=Homo sapiens OX=9606 GN=EEF2 PE=1 SV=4	EEF2	_EDLYLK[Succinyl]PIQR_	1	13.0972	7.59246	36.0891	14.4913	26.6311	19.6351	0.668587	0.38758	1.84228	0.739754	1.35947	1.00233	0.907383	1.06439	1.16145	0.909834	1.0337	0.923244	0.73683	0.364134	1.58619	0.813064	1.31515	1.08567	1.19602	0.496161
P13645	201	K	Keratin, type I cytoskeletal 10 OS=Homo sapiens OX=9606 GN=KRT10 PE=1 SV=6	KRT10	_YYK[Succinyl]TIDDLK_	1	33.1083	25.9266	24.9684	32.3524	149.044	13.798	0.711502	0.557166	0.536574	0.695257	3.20298	0.296521	0.822989	0.875072	0.841108	0.701807	2.28767	0.471355	0.864535	0.636709	0.637937	0.990666	1.40011	0.629081	1.41169	0.296582
P13645	237	K	Keratin, type I cytoskeletal 10 OS=Homo sapiens OX=9606 GN=KRT10 PE=1 SV=6	KRT10	_LK[Succinyl]YENEVALR_	1	6.30902	6.63509	6.76005	6.03127	20.5699	6.46718	0.717307	0.75438	0.768587	0.685728	2.33871	0.735289	0.822989	0.875072	0.841108	0.701807	2.28767	0.471355	0.871588	0.862078	0.91378	0.977089	1.02231	1.55995	1.34445	0.142762
P13667	111	K	Protein disulfide-isomerase A4 OS=Homo sapiens OX=9606 GN=PDIA4 PE=1 SV=2	PDIA4	_DK[Succinyl]DPPIPVAK_	0.999411	48.5788	54.3166	52.0272	56.5551	63.1749	65.7625	0.856227	0.957359	0.917007	0.996815	1.11349	1.1591	0.995873	0.901475	0.903038	1.01517	1.02012	1.16432	0.859775	1.06199	1.01547	0.981916	1.09153	0.995515	1.04485	0.552849
P13804	59	K	Electron transfer flavoprotein subunit alpha, mitochondrial OS=Homo sapiens OX=9606 GN=ETFA PE=1 SV=1	ETFA	_LGGEVSC[Carbamidomethyl (C)]LVAGTK[Succinyl]C[Carbamidomethyl (C)]DK_	0.807769	16.3193	33.7922	7.23952	23.367	16.8834	33.4275	0.747283	1.54739	0.331508	1.07001	0.773116	1.53069	1.12719	1.00373	0.938981	1.02726	0.910548	0.99229	0.662961	1.54165	0.353051	1.04161	0.849066	1.54259	1.34234	0.391191
P13804	62	K	Electron transfer flavoprotein subunit alpha, mitochondrial OS=Homo sapiens OX=9606 GN=ETFA PE=1 SV=1	ETFA	_C[Carbamidomethyl (C)]DK[Succinyl]VAQDLC[Carbamidomethyl (C)]K_	0.9999	11.1247	16.9856	15.7942	22.1224	15.053	20.2164	0.658943	1.00609	0.935524	1.31036	0.891623	1.19746	1.12719	1.00373	0.938981	1.02726	0.910548	0.99229	0.584589	1.00236	0.996319	1.27558	0.979215	1.20676	1.33999	0.182061
P13804	69	K	Electron transfer flavoprotein subunit alpha, mitochondrial OS=Homo sapiens OX=9606 GN=ETFA PE=1 SV=1	ETFA	_VAQDLC[Carbamidomethyl (C)]K[Succinyl]VAGIAK_	1	155.859	173.903	151.259	196.044	142.078	224.215	0.896295	1.00006	0.869841	1.12738	0.81704	1.28938	1.12719	1.00373	0.938981	1.02726	0.910548	0.99229	0.795158	0.996344	0.926367	1.09746	0.897305	1.2994	1.21204	0.215278
P13804	158	K	Electron transfer flavoprotein subunit alpha, mitochondrial OS=Homo sapiens OX=9606 GN=ETFA PE=1 SV=1	ETFA	_TIYAGNALC[Carbamidomethyl (C)]TVK[Succinyl]C[Carbamidomethyl (C)]DEK_	0.845842	3.08032	8.99998	8.38066	3.54635	11.098	7.6376	0.432397	1.26337	1.17643	0.497816	1.55787	1.07212	1.12719	1.00373	0.938981	1.02726	0.910548	0.99229	0.383606	1.25868	1.25288	0.484603	1.71092	1.08045	1.13153	0.820579
P13804	164	K	Electron transfer flavoprotein subunit alpha, mitochondrial OS=Homo sapiens OX=9606 GN=ETFA PE=1 SV=1	ETFA	_VK[Succinyl]VFSVR_	1	57.2687	94.1653	61.8988	74.5253	75.9553	59.1505	0.812391	1.33579	0.878072	1.05719	1.07747	0.839085	1.12719	1.00373	0.938981	1.02726	0.910548	0.99229	0.720722	1.33084	0.935133	1.02913	1.18332	0.845605	1.02389	0.831475
P13804	226	K	Electron transfer flavoprotein subunit alpha, mitochondrial OS=Homo sapiens OX=9606 GN=ETFA PE=1 SV=1	ETFA	_GLK[Succinyl]SGENFK_	1	777.22	718.722	776.838	876.998	1024.79	1093.54	0.885198	0.818573	0.884763	0.998838	1.16716	1.24547	1.12719	1.00373	0.938981	1.02726	0.910548	0.99229	0.785314	0.815535	0.942259	0.972327	1.28182	1.25514	1.37992	0.0387296
P13995	44	K	Bifunctional methylenetetrahydrofolate dehydrogenase/cyclohydrolase, mitochondrial OS=Homo sapiens OX=9606 GN=MTHFD2 PE=1 SV=2	MTHFD2	_K[Succinyl]LAQQIK_	0.999994	173.162	187.045	210.189	223.092	327.516	256.059	0.754484	0.814975	0.915814	0.972034	1.42702	1.11567	0.941261	0.928539	0.951741	1.12213	1.01068	1.04565	0.801567	0.877697	0.962251	0.866239	1.41194	1.06697	1.26637	0.221094
P13995	50	K	Bifunctional methylenetetrahydrofolate dehydrogenase/cyclohydrolase, mitochondrial OS=Homo sapiens OX=9606 GN=MTHFD2 PE=1 SV=2	MTHFD2	_LAQQIK[Succinyl]QEVR_	1	1518.8	1418.27	1407.31	2003.42	1999.12	1951.36	0.884884	0.826313	0.819929	1.16724	1.16473	1.13691	0.941261	0.928539	0.951741	1.12213	1.01068	1.04565	0.940105	0.889907	0.861504	1.04019	1.15243	1.08727	1.2186	0.00723444
P14618	66	K	Pyruvate kinase PKM OS=Homo sapiens OX=9606 GN=PKM PE=1 SV=4	PKM	_EMIK[Succinyl]SGMNVAR_	1	27.3692	34.419	33.3519	27.6387	44.9474	23.5124	0.858692	1.07988	1.04639	0.867148	1.4102	0.737688	0.882268	0.945092	0.974583	1.00794	1.11875	1.07136	0.973278	1.14262	1.07368	0.860319	1.26051	0.68855	0.880799	0.439855
P14618	166	K	Pyruvate kinase PKM OS=Homo sapiens OX=9606 GN=PKM PE=1 SV=4	PKM	_NIC[Carbamidomethyl (C)]K[Succinyl]VVEVGSK_	0.999954	39.3964	33.3427	44.2129	69.2439	75.2232	52.2318	0.753635	0.637831	0.845773	1.32461	1.43899	0.99917	0.882268	0.945092	0.974583	1.00794	1.11875	1.07136	0.854202	0.674888	0.86783	1.31417	1.28624	0.932614	1.47399	0.0497252
P14625	97	K	Endoplasmin OS=Homo sapiens OX=9606 GN=HSP90B1 PE=1 SV=1	HSP90B1	_NK[Succinyl]EIFLR_	1	20.7962	40.2821	19.3592	32.5272	32.0725	53.4768	0.628554	1.21751	0.585124	0.983121	0.969377	1.61631	0.865855	0.892572	0.866412	1.10946	1.03886	1.22684	0.725935	1.36405	0.675342	0.886122	0.933116	1.31746	1.1343	0.559176
P14625	161	K	Endoplasmin OS=Homo sapiens OX=9606 GN=HSP90B1 PE=1 SV=1	HSP90B1	_EELVK[Succinyl]NLGTIAK_	0.999987	29.742	25.9233	35.9122	26.2402	38.5893	36.3009	0.926024	0.807128	1.11813	0.816993	1.20148	1.13024	0.865855	0.892572	0.866412	1.10946	1.03886	1.22684	1.06949	0.904272	1.29053	0.736385	1.15654	0.92126	0.862111	0.403892
P14625	633	K	Endoplasmin OS=Homo sapiens OX=9606 GN=HSP90B1 PE=1 SV=1	HSP90B1	_IEK[Succinyl]AVVSQR_	1	52.5075	8.85533	28.3432	63.578	58.9447	51.6968	1.19369	0.201314	0.644346	1.44536	1.34003	1.17526	0.865855	0.892572	0.866412	1.10946	1.03886	1.22684	1.37862	0.225544	0.743695	1.30276	1.2899	0.957959	1.51228	0.297769
P14625	663	K	Endoplasmin OS=Homo sapiens OX=9606 GN=HSP90B1 PE=1 SV=1	HSP90B1	_IMK[Succinyl]AQAYQTGK_	0.999967	7.50116	7.7077	9.74391	7.32678	13.3623	9.8673	0.810803	0.833128	1.05322	0.791954	1.44433	1.06656	0.865855	0.892572	0.866412	1.10946	1.03886	1.22684	0.936419	0.933402	1.21562	0.713816	1.3903	0.869358	0.963714	0.764267
P14735	899	K	Insulin-degrading enzyme OS=Homo sapiens OX=9606 GN=IDE PE=1 SV=4	IDE	_K[Succinyl]LSAEC[Carbamidomethyl (C)]AK_	0.999916	113.641	120.037	94.9024	125.698	114.093	160.578	0.935379	0.988029	0.781143	1.03462	0.939102	1.32172	1.00693	0.998038	1.09482	0.877965	1.10362	0.918626	0.92894	0.989971	0.713491	1.17843	0.850928	1.4388	1.31749	0.224512
P15559	251	K	NAD(P)H dehydrogenase [quinone] 1 OS=Homo sapiens OX=9606 GN=NQO1 PE=1 SV=1	NQO1	_K[Succinyl]FGLSVGHHLGK_	0.999996	7.90407	6.65277	8.28564	8.81094	9.65048	11.7	0.894734	0.753088	0.937928	0.997391	1.09243	1.32443	0.791608	0.921219	0.987708	1.03654	1.16897	1.09395	1.13027	0.817491	0.9496	0.962229	0.934519	1.21069	1.0725	0.594096
P16402	65	K	Histone H1.3 OS=Homo sapiens OX=9606 GN=H1-3 PE=1 SV=2	H1-3	_K[Succinyl]ALAAAGYDVEK_	0.999713	3.69188	4.07524	2.4021	10.3939	9.34036	6.36724	0.610721	0.674137	0.397361	1.71939	1.54511	1.05328
P16403	64	K	Histone H1.2 OS=Homo sapiens OX=9606 GN=H1-2 PE=1 SV=2	H1-2	_K[Succinyl]ALAAAGYDVEK_	0.999713	3.69188	4.07524	2.4021	10.3939	9.34036	6.36724	0.610721	0.674137	0.397361	1.71939	1.54511	1.05328	1.18383	1.14134	1.15106	0.679001	0.923057	0.921715	0.515884	0.590656	0.345214	2.53224	1.6739	1.14274	3.68443	0.0104356
P18859	46	K	ATP synthase-coupling factor 6, mitochondrial OS=Homo sapiens OX=9606 GN=ATP5PF PE=1 SV=1	ATP5PF	_LFVDK[Succinyl]IR_	1	126.967	99.7108	108.178	179.768	212.396	207.721	0.814988	0.640033	0.694384	1.15391	1.36335	1.33334	0.792117	0.872404	0.895803	1.07302	1.11153	1.25513	1.02887	0.733643	0.775153	1.07539	1.22656	1.06231	1.32573	0.0637184
P18859	99	K	ATP synthase-coupling factor 6, mitochondrial OS=Homo sapiens OX=9606 GN=ATP5PF PE=1 SV=1	ATP5PF	_FEDPK[Succinyl]FEVIEKPQA_	0.997923	16.5828	20.9377	1.97188	21.3194	58.865	36.0627	0.638868	0.806643	0.0759686	0.821348	2.26783	1.38935	0.792117	0.872404	0.895803	1.07302	1.11153	1.25513	0.806532	0.924621	0.084805	0.765455	2.04028	1.10693	2.1546	0.252615
P19440	181	K	Glutathione hydrolase 1 proenzyme OS=Homo sapiens OX=9606 GN=GGT1 PE=1 SV=2	GGT1	_GLAAALENK[Succinyl]R_	1	208.644	171.359	217.685	291.007	230.788	250.351	0.913879	0.750568	0.953481	1.27464	1.01087	1.09656	1.27178	0.987566	1.16626	0.834692	0.831711	0.907993	0.718582	0.760018	0.817557	1.52708	1.21541	1.20768	1.72034	0.00329733
P22695	92	K	Cytochrome b-c1 complex subunit 2, mitochondrial OS=Homo sapiens OX=9606 GN=UQCRC2 PE=1 SV=3	UQCRC2	_LTSSLTTK[Succinyl]GASSFK_	0.999429	20.7505	20.3819	20.2191	36.5336	29.0894	33.6748	0.774998	0.761232	0.755153	1.36447	1.08644	1.2577	1.15291	1.00588	1.0471	0.955843	0.860198	0.97807	0.672212	0.756781	0.721185	1.42751	1.26301	1.2859	1.84935	0.000280186
P22695	250	K	Cytochrome b-c1 complex subunit 2, mitochondrial OS=Homo sapiens OX=9606 GN=UQCRC2 PE=1 SV=3	UQCRC2	_GGLGLSGAK[Succinyl]ANYR_	1	29.6271	35.8475	39.8577	62.6757	36.6394	69.8777	0.647527	0.78348	0.871127	1.36984	0.800788	1.52724	1.15291	1.00588	1.0471	0.955843	0.860198	0.97807	0.561647	0.778898	0.831942	1.43312	0.930935	1.56149	1.80693	0.0443611
P22830	138	K	Ferrochelatase, mitochondrial OS=Homo sapiens OX=9606 GN=FECH PE=1 SV=2	FECH	_IWTSK[Succinyl]QGEGMVK_	0.999393	10.7911	3.08545	3.23818	8.24958	8.05991	7.6593	1.57598	0.450611	0.472916	1.2048	1.1771	1.11859	0.997971	1.06719	0.894491	0.980216	0.948234	1.1119	1.57918	0.422241	0.528699	1.22912	1.24136	1.00602	1.37405	0.300924
P23284	116	K	Peptidyl-prolyl cis-trans isomerase B OS=Homo sapiens OX=9606 GN=PPIB PE=1 SV=2	PPIB	_GDGTGGK[Succinyl]SIYGER_	1	97.1858	68.6794	72.4981	76.5341	87.9228	85.4016	1.19436	0.844035	0.890965	0.940566	1.08053	1.04954	1.01442	0.977492	1.07641	1.08453	0.917041	0.930114	1.17739	0.86347	0.827721	0.867259	1.17828	1.1284	1.10645	0.513598
P23284	209	K	Peptidyl-prolyl cis-trans isomerase B OS=Homo sapiens OX=9606 GN=PPIB PE=1 SV=2	PPIB	_IEVEK[Succinyl]PFAIAK_	0.999068	33.8294	39.0658	47.3586	39.3662	21.1679	24.1908	0.990231	1.14351	1.38625	1.1523	0.619613	0.708096	1.01442	0.977492	1.07641	1.08453	0.917041	0.930114	0.976156	1.16984	1.28785	1.06249	0.675666	0.761301	0.72789	0.104947
P23284	215	K	Peptidyl-prolyl cis-trans isomerase B OS=Homo sapiens OX=9606 GN=PPIB PE=1 SV=2	PPIB	_IEVEKPFAIAK[Succinyl]E_	0.999876	34.471	19.9578	15.2989	33.1427	27.5466	40.2535	1.21184	0.701627	0.537839	1.16515	0.968414	1.41513	1.01442	0.977492	1.07641	1.08453	0.917041	0.930114	1.19462	0.717783	0.499661	1.07434	1.05602	1.52146	1.51398	0.171764
P23368	26	K	NAD-dependent malic enzyme, mitochondrial OS=Homo sapiens OX=9606 GN=ME2 PE=1 SV=1	ME2	_GK[Succinyl]PLMLNPR_	1	343.006	296.386	181.459	510.739	550.287	563.747	0.841518	0.727142	0.445184	1.25303	1.35005	1.38308	1.27678	0.916476	0.947201	1.0059	0.87423	0.979409	0.659093	0.793411	0.47	1.24568	1.54427	1.41215	2.18574	0.00839829
P23368	94	K	NAD-dependent malic enzyme, mitochondrial OS=Homo sapiens OX=9606 GN=ME2 PE=1 SV=1	ME2	_NEK[Succinyl]LFYR_	1	95.2027	113.124	136.85	196.96	167.375	187.592	0.636734	0.756592	0.915279	1.31731	1.11943	1.25465	1.27678	0.916476	0.947201	1.0059	0.87423	0.979409	0.498702	0.825545	0.966299	1.30958	1.28048	1.28103	1.69003	0.0480357
P23378	872	K	Glycine dehydrogenase (decarboxylating), mitochondrial OS=Homo sapiens OX=9606 GN=GLDC PE=1 SV=2	GLDC	_K[Succinyl]SANIEAVDVAK_	0.999996	7.97372	13.2846	3.49857	8.59339	8.4561	8.32156	0.954405	1.59008	0.418757	1.02858	1.01214	0.99604	0.961377	1.02292	1.03478	1.03588	0.923033	1.02201	0.992748	1.55446	0.404681	0.992946	1.09654	0.974593	1.03801	0.679491
P23396	62	K	40S ribosomal protein S3 OS=Homo sapiens OX=9606 GN=RPS3 PE=1 SV=2	RPS3	_TQNVLGEK[Succinyl]GR_	1	21.6745	35.1939	57.519	31.4806	39.399	39.8015	0.577812	0.938219	1.53337	0.839226	1.05032	1.06105	0.857757	0.925353	0.979029	0.977498	1.17693	1.08343	0.673631	1.0139	1.56622	0.858545	0.892422	0.979343	0.839126	0.656884
P23396	108	K	40S ribosomal protein S3 OS=Homo sapiens OX=9606 GN=RPS3 PE=1 SV=2	RPS3	_YK[Succinyl]LLGGLAVR_	1	4.99114	13.5658	11.7412	12.7	11.9073	10.4335	0.458331	1.24573	1.07818	1.16622	1.09344	0.958098	0.857757	0.925353	0.979029	0.977498	1.17693	1.08343	0.534336	1.34622	1.10128	1.19307	0.929056	0.884318	1.00825	0.82197
P23527	47	K	Histone H2B type 1-O OS=Homo sapiens OX=9606 GN=H2BC17 PE=1 SV=3	H2BC17	_VLK[Succinyl]QVHPDTGISSK_	0.999999	61.9697	73.5895	90.7106	126.951	149.237	100.513	0.616644	0.73227	0.902637	1.26326	1.48502	1.00017
P23527	117	K	Histone H2B type 1-O OS=Homo sapiens OX=9606 GN=H2BC17 PE=1 SV=3	H2BC17	_HAVSEGTK[Succinyl]AVTK_	0.99956	28.6375	31.9334	31.894	40.0803	74.2562	46.8537	0.677396	0.755358	0.754425	0.948066	1.75647	1.10828
P23527	121	K	Histone H2B type 1-O OS=Homo sapiens OX=9606 GN=H2BC17 PE=1 SV=3	H2BC17	_AVTK[Succinyl]YTSSK_	0.999846	112.254	156.064	126.532	138.546	188.792	142.577	0.77885	1.08282	0.877918	0.961275	1.3099	0.989239
P24539	162	K	ATP synthase F(0) complex subunit B1, mitochondrial OS=Homo sapiens OX=9606 GN=ATP5PB PE=1 SV=2	ATP5PB	_SQQALVQK[Succinyl]R_	1	356.449	413.433	359.57	512.272	684.842	505.408	0.755194	0.875926	0.761808	1.08533	1.45095	1.07079	0.789449	0.779417	0.818739	1.24298	1.07419	1.29522	0.956609	1.12382	0.930465	0.87317	1.35074	0.826723	1.0132	0.961548
P24539	233	K	ATP synthase F(0) complex subunit B1, mitochondrial OS=Homo sapiens OX=9606 GN=ATP5PB PE=1 SV=2	ATP5PB	_HVVQSISTQQEK[Succinyl]ETIAK_	0.995353	24.4179	17.4054	4.7531	19.392	14.0143	26.6846	1.3735	0.979046	0.26736	1.0908	0.788297	1.501	0.789449	0.779417	0.818739	1.24298	1.07419	1.29522	1.73982	1.25613	0.326551	0.877566	0.733852	1.15888	0.833799	0.978855
P24752	223	K	Acetyl-CoA acetyltransferase, mitochondrial OS=Homo sapiens OX=9606 GN=ACAT1 PE=1 SV=1	ACAT1	_SK[Succinyl]AAWEAGK_	0.999992	106.09	75.0491	63.3141	137.286	102.827	119.233	1.05422	0.74577	0.629158	1.36422	1.0218	1.18483	0.84894	0.760431	0.791369	1.15909	1.22602	1.21415	1.24181	0.980719	0.795025	1.17698	0.833431	0.975848	0.989628	0.982474
P24752	263	K	Acetyl-CoA acetyltransferase, mitochondrial OS=Homo sapiens OX=9606 GN=ACAT1 PE=1 SV=1	ACAT1	_VDFSK[Succinyl]VPK_	0.999999	1142.95	1201.69	1178.3	2254.33	2503.4	2247.42	0.651373	0.684848	0.671515	1.28475	1.4267	1.28082	0.84894	0.760431	0.791369	1.15909	1.22602	1.21415	0.767278	0.900605	0.848549	1.10841	1.16368	1.05491	1.32211	0.00682602
P24752	268	K	Acetyl-CoA acetyltransferase, mitochondrial OS=Homo sapiens OX=9606 GN=ACAT1 PE=1 SV=1	ACAT1	_LK[Succinyl]TVFQK_	0.999995	59.3906	47.1621	64.4365	99.3177	124.321	117.843	0.695344	0.552173	0.754422	1.16281	1.45555	1.37971	0.84894	0.760431	0.791369	1.15909	1.22602	1.21415	0.819073	0.726131	0.953312	1.00321	1.18721	1.13636	1.3315	0.0361881
P25705	126	K	ATP synthase subunit alpha, mitochondrial OS=Homo sapiens OX=9606 GN=ATP5F1A PE=1 SV=1	ATP5F1A	_LIK[Succinyl]EGDIVK_	0.999973	73.1253	87.0684	59.7302	131.198	107.289	114.592	0.765706	0.911706	0.625444	1.3738	1.12344	1.19991	0.93028	0.961359	0.956143	1.14082	1.0384	0.972997	0.823091	0.948351	0.654132	1.20422	1.08189	1.23321	1.45092	0.0296742
P25705	161	K	ATP synthase subunit alpha, mitochondrial OS=Homo sapiens OX=9606 GN=ATP5F1A PE=1 SV=1	ATP5F1A	_VVDALGNAIDGK[Succinyl]GPIGSK_	0.999993	120.066	90.4824	56.3915	98.9497	133.846	198.261	1.03209	0.777789	0.484744	0.850575	1.15054	1.70426	0.93028	0.961359	0.956143	1.14082	1.0384	0.972997	1.10944	0.809052	0.506978	0.745582	1.108	1.75156	1.48637	0.314627
P25705	167	K	ATP synthase subunit alpha, mitochondrial OS=Homo sapiens OX=9606 GN=ATP5F1A PE=1 SV=1	ATP5F1A	_GPIGSK[Succinyl]TR_	1	3141.86	3115.55	2833.19	3519.65	3565.04	3209.89	0.97245	0.964309	0.876915	1.08938	1.10343	0.993509	0.93028	0.961359	0.956143	1.14082	1.0384	0.972997	1.04533	1.00307	0.917138	0.954913	1.06263	1.02108	1.02464	0.642807
P25705	239	K	ATP synthase subunit alpha, mitochondrial OS=Homo sapiens OX=9606 GN=ATP5F1A PE=1 SV=1	ATP5F1A	_FNDGSDEK[Succinyl]K_	0.999597	242.088	207.493	184.225	242.286	272.504	295.172	1.00607	0.862299	0.765601	1.00689	1.13247	1.22667	0.93028	0.961359	0.956143	1.14082	1.0384	0.972997	1.08147	0.896959	0.800718	0.882601	1.09059	1.26072	1.16363	0.33442
P25705	261	K	ATP synthase subunit alpha, mitochondrial OS=Homo sapiens OX=9606 GN=ATP5F1A PE=1 SV=1	ATP5F1A	_STVAQLVK[Succinyl]R_	1	399.912	365.935	337.374	498.332	506.041	375.642	0.966268	0.884172	0.815163	1.20407	1.2227	0.907628	0.93028	0.961359	0.956143	1.14082	1.0384	0.972997	1.03868	0.919711	0.852553	1.05544	1.17748	0.932817	1.12622	0.254419
P25705	427	K	ATP synthase subunit alpha, mitochondrial OS=Homo sapiens OX=9606 GN=ATP5F1A PE=1 SV=1	ATP5F1A	_AMK[Succinyl]QVAGTMK_	1	2745.67	2573.09	2543.63	3674.35	4341.1	3616.52	0.845065	0.791948	0.782881	1.1309	1.33611	1.1131	0.93028	0.961359	0.956143	1.14082	1.0384	0.972997	0.908398	0.82378	0.81879	0.991302	1.2867	1.14399	1.34145	0.0248398
P25705	498	K	ATP synthase subunit alpha, mitochondrial OS=Homo sapiens OX=9606 GN=ATP5F1A PE=1 SV=1	ATP5F1A	_GYLDK[Succinyl]LEPSK_	0.999982	201.079	207.523	174.588	342.673	339.026	328.736	0.757063	0.781324	0.657325	1.29016	1.27643	1.23769	0.93028	0.961359	0.956143	1.14082	1.0384	0.972997	0.813801	0.812729	0.687475	1.13091	1.22923	1.27204	1.56965	0.00236594
P25705	503	K	ATP synthase subunit alpha, mitochondrial OS=Homo sapiens OX=9606 GN=ATP5F1A PE=1 SV=1	ATP5F1A	_LEPSK[Succinyl]ITK_	0.999933	850.098	842.239	790.698	1095.04	1245.8	973.134	0.879866	0.871731	0.818385	1.13338	1.28943	1.00721	0.93028	0.961359	0.956143	1.14082	1.0384	0.972997	0.945807	0.906769	0.855923	0.993479	1.24175	1.03516	1.20745	0.0681567
P25705	531	K	ATP synthase subunit alpha, mitochondrial OS=Homo sapiens OX=9606 GN=ATP5F1A PE=1 SV=1	ATP5F1A	_ADGK[Succinyl]ISEQSDAK_	1	17557.3	16754	16206.6	15837.1	20078.1	16541.7	1.02301	0.976197	0.944305	0.922777	1.16988	0.963831	0.93028	0.961359	0.956143	1.14082	1.0384	0.972997	1.09968	1.01543	0.987619	0.808872	1.12662	0.99058	0.943063	0.547387
P25705	539	K	ATP synthase subunit alpha, mitochondrial OS=Homo sapiens OX=9606 GN=ATP5F1A PE=1 SV=1	ATP5F1A	_ISEQSDAK[Succinyl]LK_	1	3006.71	2984.8	3249.01	3866.03	4709.24	3981.66	0.827631	0.821602	0.894328	1.06417	1.29627	1.096	0.93028	0.961359	0.956143	1.14082	1.0384	0.972997	0.889657	0.854625	0.935349	0.932811	1.24834	1.12642	1.23433	0.0841372
P27144	175	K	Adenylate kinase 4, mitochondrial OS=Homo sapiens OX=9606 GN=AK4 PE=1 SV=1	AK4	_QYK[Succinyl]DVAK_	0.996909	55.3348	46.547	54.4226	59.2636	63.4992	41.4363	1.0359	0.871385	1.01882	1.10945	1.18874	0.77571	0.798038	0.768231	0.860671	1.25892	1.02477	1.28937	1.29806	1.13427	1.18375	0.881271	1.16001	0.601618	0.730873	0.148759
P27144	179	K	Adenylate kinase 4, mitochondrial OS=Homo sapiens OX=9606 GN=AK4 PE=1 SV=1	AK4	_DVAK[Succinyl]PVIELYK_	0.999999	333.743	369.403	315.819	409.628	486.638	390.448	0.868488	0.961287	0.821847	1.06596	1.26636	1.01605	0.798038	0.768231	0.860671	1.25892	1.02477	1.28937	1.08828	1.2513	0.954891	0.84673	1.23575	0.78802	0.87131	0.396043
P27144	186	K	Adenylate kinase 4, mitochondrial OS=Homo sapiens OX=9606 GN=AK4 PE=1 SV=1	AK4	_DVAKPVIELYK[Succinyl]SR_	1	250.409	139.648	257.575	315.612	345.948	370.418	0.894525	0.498858	0.920125	1.12745	1.23582	1.32323	0.798038	0.768231	0.860671	1.25892	1.02477	1.28937	1.12091	0.64936	1.06908	0.89557	1.20594	1.02626	1.10158	0.577367
P27348	9	K	14-3-3 protein theta OS=Homo sapiens OX=9606 GN=YWHAQ PE=1 SV=1	YWHAQ	_TELIQK[Succinyl]AK_	0.823315	25.3843	28.0287	22.8485	17.5658	34.0589	24.5477	0.99916	1.10325	0.899349	0.691412	1.3406	0.966228	0.926907	1.0584	1.16957	1.03191	0.965261	0.847959	1.07795	1.04237	0.76896	0.670032	1.38885	1.13947	1.10697	0.792471
P27348	11	K	14-3-3 protein theta OS=Homo sapiens OX=9606 GN=YWHAQ PE=1 SV=1	YWHAQ	_AK[Succinyl]LAEQAER_	1	48.1837	65.1558	50.9627	60.9083	85.0423	46.2049	0.811043	1.09672	0.857818	1.02523	1.43146	0.777734	0.926907	1.0584	1.16957	1.03191	0.965261	0.847959	0.874999	1.03621	0.733451	0.993525	1.48297	0.917184	1.28322	0.257219
P27348	85	K	14-3-3 protein theta OS=Homo sapiens OX=9606 GN=YWHAQ PE=1 SV=1	YWHAQ	_EK[Succinyl]VESELR_	1	57.1536	75.0329	58.4231	52.3454	71.017	37.328	0.976151	1.28152	0.997833	0.894029	1.21293	0.63754	0.926907	1.0584	1.16957	1.03191	0.965261	0.847959	1.05313	1.21081	0.853166	0.866384	1.25658	0.751853	0.922273	0.633211
P27824	170	K	Calnexin OS=Homo sapiens OX=9606 GN=CANX PE=1 SV=2	CANX	_LLSK[Succinyl]TPELNLDQFHDK_	1	14.0402	14.9137	1.22604	13.8496	22.1008	21.4773	0.961571	1.0214	0.0839679	0.948521	1.51362	1.47092	1.07085	0.995583	0.95951	0.968238	1.01906	0.986757	0.897947	1.02593	0.0875112	0.979636	1.48532	1.49066	1.96661	0.247564
P27824	210	K	Calnexin OS=Homo sapiens OX=9606 GN=CANX PE=1 SV=2	CANX	_HKNPK[Succinyl]TGIYEEK_	0.997068				13.6926	21.2235					0.784316	1.21568		1.07085	0.995583	0.95951	0.968238	1.01906	0.986757				0.810044	1.19295		1000	0.001
P29401	16	K	Transketolase OS=Homo sapiens OX=9606 GN=TKT PE=1 SV=3	TKT	_LQALK[Succinyl]DTANR_	1	40.6245	39.0079	38.957	40.5568	47.6835	37.1365	0.999101	0.959344	0.958091	0.997437	1.17271	0.91332	0.888054	0.971586	0.970925	0.990995	1.15206	1.02638	1.12505	0.987401	0.986782	1.0065	1.01792	0.889846	0.940321	0.372873
P30038	93	K	Delta-1-pyrroline-5-carboxylate dehydrogenase, mitochondrial OS=Homo sapiens OX=9606 GN=ALDH4A1 PE=1 SV=3	ALDH4A1	_VAK[Succinyl]FC[Carbamidomethyl (C)]YADK_	0.996863	15.7361	18.9643	29.6589	10.6299	10.1169	17.392	0.921156	1.11013	1.73616	0.622248	0.59222	1.01809	0.835898	0.894023	0.867535	1.08934	1.02055	1.29265	1.10199	1.24172	2.00126	0.571215	0.580292	0.787596	0.446286	0.0203239
P30084	43	K	Enoyl-CoA hydratase, mitochondrial OS=Homo sapiens OX=9606 GN=ECHS1 PE=1 SV=4	ECHS1	_GK[Succinyl]NNTVGLIQLNRPK_	0.998503	13.4649	6.84932	17.3441	6.32782	11.9092	18.5872	1.08468	0.551752	1.39717	0.509742	0.959356	1.49731	1.26364	1.09429	1.32072	0.736213	0.58571	0.999429	0.858377	0.504208	1.05788	0.692383	1.63794	1.49816	1.58171	0.281315
P30084	118	K	Enoyl-CoA hydratase, mitochondrial OS=Homo sapiens OX=9606 GN=ECHS1 PE=1 SV=4	ECHS1	_FLK[Succinyl]HWDHLTQVK_	0.999952	41.7466	18.5401	21.1469	40.3085	32.7409	30.7187	1.35247	0.600644	0.685099	1.30588	1.06071	0.995196	1.26364	1.09429	1.32072	0.736213	0.58571	0.999429	1.0703	0.548888	0.518732	1.77378	1.81098	0.995765	2.14252	0.0615547
P30084	204	K	Enoyl-CoA hydratase, mitochondrial OS=Homo sapiens OX=9606 GN=ECHS1 PE=1 SV=4	ECHS1	_ISAQDAK[Succinyl]QAGLVSK_	0.999904	28.4627	15.264	16.9939	21.3255	25.6076	18.6069	1.35257	0.725359	0.807564	1.0134	1.21689	0.884212	1.26364	1.09429	1.32072	0.736213	0.58571	0.999429	1.07038	0.662856	0.611458	1.37651	2.07764	0.884718	1.85051	0.123617
P30101	218	K	Protein disulfide-isomerase A3 OS=Homo sapiens OX=9606 GN=PDIA3 PE=1 SV=4	PDIA3	_FEDK[Succinyl]TVAYTEQK_	0.999209	4.20307	9.37786	5.77367	6.43096	5.50907	8.56042	0.632754	1.4118	0.8692	0.968152	0.829366	1.28873	0.991053	0.975891	0.943178	1.07259	1.04993	0.967363	0.638466	1.44667	0.921566	0.90263	0.789928	1.33221	1.00601	0.903703
P30405	73	K	Peptidyl-prolyl cis-trans isomerase F, mitochondrial OS=Homo sapiens OX=9606 GN=PPIF PE=1 SV=1	PPIF	_ADVVPK[Succinyl]TAENFR_	1	885.258	897.324	831.324	959.88	1032.95	950.095	0.955859	0.968887	0.897624	1.03643	1.11533	1.02587	0.795044	0.958592	0.82955	1.05441	1.0057	1.3567	1.20227	1.01074	1.08206	0.982954	1.10901	0.756146	0.864353	0.277029
P30405	86	K	Peptidyl-prolyl cis-trans isomerase F, mitochondrial OS=Homo sapiens OX=9606 GN=PPIF PE=1 SV=1	PPIF	_ALC[Carbamidomethyl (C)]TGEK[Succinyl]GFGYK_	0.999986	155.324	171.195	183.796	294.972	260.637	251.099	0.707616	0.779919	0.837325	1.34381	1.18739	1.14394	0.795044	0.958592	0.82955	1.05441	1.0057	1.3567	0.890034	0.813608	1.00937	1.27447	1.18066	0.843175	1.21573	0.263632
P30405	91	K	Peptidyl-prolyl cis-trans isomerase F, mitochondrial OS=Homo sapiens OX=9606 GN=PPIF PE=1 SV=1	PPIF	_GFGYK[Succinyl]GSTFHR_	1	56.6857	60.0823	52.7226	86.6199	86.7062	67.1297	0.829655	0.879368	0.771651	1.26777	1.26904	0.982515	0.795044	0.958592	0.82955	1.05441	1.0057	1.3567	1.04353	0.917354	0.930204	1.20236	1.26184	0.724192	1.10283	0.720223
P30405	175	K	Peptidyl-prolyl cis-trans isomerase F, mitochondrial OS=Homo sapiens OX=9606 GN=PPIF PE=1 SV=1	PPIF	_HVVFGHVK[Succinyl]EGMDVVK_	0.999668	11.1948	15.3833	10.9304	23.6425	16.9826	18.8722	0.692419	0.951489	0.676065	1.46233	1.05041	1.16729	0.795044	0.958592	0.82955	1.05441	1.0057	1.3567	0.870919	0.992589	0.814977	1.38688	1.04445	0.860382	1.22895	0.274379
P30405	183	K	Peptidyl-prolyl cis-trans isomerase F, mitochondrial OS=Homo sapiens OX=9606 GN=PPIF PE=1 SV=1	PPIF	_K[Succinyl]IESFGSK_	0.999979	123.906	111.074	112.833	185.267	194.145	227.282	0.778867	0.698211	0.709262	1.16458	1.22039	1.42869	0.795044	0.958592	0.82955	1.05441	1.0057	1.3567	0.979652	0.728371	0.854996	1.10449	1.21347	1.05306	1.31525	0.0425874
P30405	190	K	Peptidyl-prolyl cis-trans isomerase F, mitochondrial OS=Homo sapiens OX=9606 GN=PPIF PE=1 SV=1	PPIF	_IESFGSK[Succinyl]SGR_	1	469.036	402.951	433.369	660.046	666.301	613.896	0.867086	0.744918	0.801151	1.2202	1.23176	1.13488	0.795044	0.958592	0.82955	1.05441	1.0057	1.3567	1.09061	0.777096	0.965765	1.15724	1.22478	0.8365	1.13589	0.469369
P30837	429	K	Aldehyde dehydrogenase X, mitochondrial OS=Homo sapiens OX=9606 GN=ALDH1B1 PE=1 SV=3	ALDH1B1	_K[Succinyl]IEEVVER_	1	110.981	156.291	129.635	151.974	172.416	190.38	0.730399	1.02859	0.853167	1.00018	1.13472	1.25294	0.911463	0.973688	0.944787	1.07612	0.985775	1.10817	0.801348	1.05639	0.903025	0.929434	1.15109	1.13064	1.16315	0.220052
P30837	500	K	Aldehyde dehydrogenase X, mitochondrial OS=Homo sapiens OX=9606 GN=ALDH1B1 PE=1 SV=3	ALDH1B1	_ELGEDGLK[Succinyl]AYTEVK_	0.999028	8.88383	15.8402	4.14561	9.2553	15.4711	22.1128	0.704052	1.25535	0.328544	0.733492	1.2261	1.75246	0.911463	0.973688	0.944787	1.07612	0.985775	1.10817	0.772441	1.28927	0.347744	0.681608	1.2438	1.5814	1.45543	0.378525
P30838	269	K	Aldehyde dehydrogenase, dimeric NADP-preferring OS=Homo sapiens OX=9606 GN=ALDH3A1 PE=1 SV=3	ALDH3A1	_SLK[Succinyl]EFYGEDAK_	0.999565	43.9117	60.912	73.5471	20.4941	15.5905	16.8978	1.13882	1.57971	1.9074	0.531501	0.40433	0.438233	1.29091	1.22603	1.4878	0.634908	0.724683	0.63568	0.882187	1.28848	1.28203	0.837131	0.55794	0.689392	0.60372	0.0427301
P31040	179	K	Succinate dehydrogenase [ubiquinone] flavoprotein subunit, mitochondrial OS=Homo sapiens OX=9606 GN=SDHA PE=1 SV=2	SDHA	_AFGGQSLK[Succinyl]FGK_	0.997396	24.0757	34.9852	27.8503	43.7053	27.2482	37.8973	0.737907	1.07228	0.853596	1.33955	0.835142	1.16153	0.809196	0.824155	0.785196	1.17785	1.12723	1.27637	0.911901	1.30106	1.08711	1.13728	0.740877	0.910029	0.844886	0.341558
P31040	250	K	Succinate dehydrogenase [ubiquinone] flavoprotein subunit, mitochondrial OS=Homo sapiens OX=9606 GN=SDHA PE=1 SV=2	SDHA	_AK[Succinyl]NTVVATGGYGR_	1	8.61633	1.71803	7.37665	15.4803	12.4338	13.1811	0.879125	0.175291	0.752641	1.57946	1.26862	1.34487	0.809196	0.824155	0.785196	1.17785	1.12723	1.27637	1.08642	0.212692	0.958538	1.34097	1.12543	1.05367	1.55917	0.281968
P31040	517	K	Succinate dehydrogenase [ubiquinone] flavoprotein subunit, mitochondrial OS=Homo sapiens OX=9606 GN=SDHA PE=1 SV=2	SDHA	_LSMQK[Succinyl]SMQNHAAVFR_	1	64.7914	62.0949	48.14	69.4877	74.5186	90.5206	0.949201	0.909697	0.705257	1.018	1.09171	1.32614	0.809196	0.824155	0.785196	1.17785	1.12723	1.27637	1.17302	1.10379	0.898192	0.86429	0.968482	1.03899	0.904491	0.374356
P31040	538	K	Succinate dehydrogenase [ubiquinone] flavoprotein subunit, mitochondrial OS=Homo sapiens OX=9606 GN=SDHA PE=1 SV=2	SDHA	_VGSVLQEGC[Carbamidomethyl (C)]GK[Succinyl]ISK_	0.999976	183.32	172.882	158.004	186.91	168.349	192.101	1.03613	0.977134	0.893041	1.05642	0.951513	1.08576	0.809196	0.824155	0.785196	1.17785	1.12723	1.27637	1.28044	1.18562	1.13735	0.896906	0.844113	0.850664	0.71923	0.00115058
P31040	541	K	Succinate dehydrogenase [ubiquinone] flavoprotein subunit, mitochondrial OS=Homo sapiens OX=9606 GN=SDHA PE=1 SV=2	SDHA	_ISK[Succinyl]LYGDLK_	0.999951	56.6517	40.9863	47.7615	107.321	99.2176	102.381	0.748175	0.541289	0.630766	1.41734	1.31032	1.3521	0.809196	0.824155	0.785196	1.17785	1.12723	1.27637	0.92459	0.656781	0.803322	1.20333	1.16242	1.05933	1.43628	0.025253
P31040	547	K	Succinate dehydrogenase [ubiquinone] flavoprotein subunit, mitochondrial OS=Homo sapiens OX=9606 GN=SDHA PE=1 SV=2	SDHA	_LYGDLK[Succinyl]HLK_	0.999953	170.103	200.144	171.14	280.233	245.607	242.607	0.779195	0.916808	0.783948	1.28367	1.12506	1.11132	0.809196	0.824155	0.785196	1.17785	1.12723	1.27637	0.962925	1.11242	0.99841	1.08985	0.99807	0.870687	0.962536	0.632559
P31040	608	K	Succinate dehydrogenase [ubiquinone] flavoprotein subunit, mitochondrial OS=Homo sapiens OX=9606 GN=SDHA PE=1 SV=2	SDHA	_IDEYDYSK[Succinyl]PIQGQQK_	0.999998	220.851	224.454	128.5	303.517	254.208	244.703	0.962849	0.978557	0.560224	1.32325	1.10828	1.06684	0.809196	0.824155	0.785196	1.17785	1.12723	1.27637	1.18988	1.18735	0.713483	1.12345	0.983183	0.835838	0.952036	0.885213
P31327	55	K	Carbamoyl-phosphate synthase [ammonia], mitochondrial OS=Homo sapiens OX=9606 GN=CPS1 PE=1 SV=2	CPS1	_AQTAHIVLEDGTK[Succinyl]MK_	0.83698	33.941	23.0826	24.2977	51.8436	60.8067	80.5728	0.741761	0.504455	0.53101	1.13301	1.32889	1.76087	0.71744	0.729355	0.711156	1.36224	1.12232	1.35749	1.0339	0.691645	0.746686	0.831728	1.18406	1.29715	1.34006	0.187618
P31327	214	K	Carbamoyl-phosphate synthase [ammonia], mitochondrial OS=Homo sapiens OX=9606 GN=CPS1 PE=1 SV=2	CPS1	_VYGK[Succinyl]GNPTK_	1	682.527	730.871	648.929	898.625	926.719	1096.83	0.821579	0.879772	0.781136	1.0817	1.11552	1.32029	0.71744	0.729355	0.711156	1.36224	1.12232	1.35749	1.14515	1.20623	1.0984	0.794064	0.993941	0.972594	0.800223	0.0411177
P31327	219	K	Carbamoyl-phosphate synthase [ammonia], mitochondrial OS=Homo sapiens OX=9606 GN=CPS1 PE=1 SV=2	CPS1	_GNPTK[Succinyl]VVAVDC[Carbamidomethyl (C)]GIK_	0.999881	40.9622	23.6674	43.9648	90.7516	42.7587	76.7473	0.770806	0.445361	0.827309	1.70772	0.804612	1.44419	0.71744	0.729355	0.711156	1.36224	1.12232	1.35749	1.07438	0.610623	1.16333	1.25361	0.716919	1.06387	1.06532	0.788577
P31327	280	K	Carbamoyl-phosphate synthase [ammonia], mitochondrial OS=Homo sapiens OX=9606 GN=CPS1 PE=1 SV=2	CPS1	_K[Succinyl]ILESDR_	1	175.728	164.096	177.191	255.892	324.602	282.636	0.763956	0.713384	0.770314	1.11246	1.41117	1.22872	0.71744	0.729355	0.711156	1.36224	1.12232	1.35749	1.06484	0.978103	1.08319	0.81664	1.25736	0.905141	0.952984	0.654752
P31327	527	K	Carbamoyl-phosphate synthase [ammonia], mitochondrial OS=Homo sapiens OX=9606 GN=CPS1 PE=1 SV=2	CPS1	_GVLK[Succinyl]EYGVK_	0.999997	320.525	200.465	312.896	366.816	384.811	367.402	0.984759	0.615896	0.96132	1.12698	1.18227	1.12878	0.71744	0.729355	0.711156	1.36224	1.12232	1.35749	1.3726	0.844439	1.35177	0.827301	1.05341	0.831518	0.759982	0.22278
P31327	841	K	Carbamoyl-phosphate synthase [ammonia], mitochondrial OS=Homo sapiens OX=9606 GN=CPS1 PE=1 SV=2	CPS1	_K[Succinyl]ELSEPSSTR_	1	180.7	90.957	193.467	264.664	259.251	244.645	0.878833	0.442367	0.940923	1.28719	1.26086	1.18983	0.71744	0.729355	0.711156	1.36224	1.12232	1.35749	1.22496	0.606519	1.32309	0.944909	1.12344	0.876488	0.933516	0.946968
P31327	915	K	Carbamoyl-phosphate synthase [ammonia], mitochondrial OS=Homo sapiens OX=9606 GN=CPS1 PE=1 SV=2	CPS1	_EIGFSDK[Succinyl]QISK_	0.999999	365.938	355.49	388.626	516.73	516.799	539.08	0.81845	0.795083	0.869195	1.15571	1.15586	1.2057	0.71744	0.729355	0.711156	1.36224	1.12232	1.35749	1.14079	1.09012	1.22223	0.848392	1.02989	0.888179	0.801143	0.0291042
P31327	919	K	Carbamoyl-phosphate synthase [ammonia], mitochondrial OS=Homo sapiens OX=9606 GN=CPS1 PE=1 SV=2	CPS1	_QISK[Succinyl]C[Carbamidomethyl (C)]LGLTEAQTR_	1	14.2022	12.2379	11.1804	25.0846	3.17777	15.0911	1.05235	0.9068	0.828448	1.85871	0.235466	1.11822	0.71744	0.729355	0.711156	1.36224	1.12232	1.35749	1.46682	1.24329	1.16493	1.36446	0.209803	0.823739	0.618833	0.263342
P31327	935	K	Carbamoyl-phosphate synthase [ammonia], mitochondrial OS=Homo sapiens OX=9606 GN=CPS1 PE=1 SV=2	CPS1	_K[Succinyl]NIHPWVK_	0.999953	26.6997	13.9543	42.5762	37.8914	27.6644	41.9088	0.840076	0.439058	1.33961	1.19221	0.870428	1.31861	0.71744	0.729355	0.711156	1.36224	1.12232	1.35749	1.17094	0.601981	1.88371	0.875187	0.775562	0.971359	0.717083	0.526946
P31327	1074	K	Carbamoyl-phosphate synthase [ammonia], mitochondrial OS=Homo sapiens OX=9606 GN=CPS1 PE=1 SV=2	CPS1	_NGVK[Succinyl]IMGTSPLQIDR_	1	1.85118	1.65481	2.11162	2.17238	6.00231	3.06266	0.658978	0.589075	0.751691	0.77332	2.13669	1.09024	0.71744	0.729355	0.711156	1.36224	1.12232	1.35749	0.918514	0.807666	1.057	0.567684	1.90382	0.803129	1.17658	0.931106
P31327	1150	K	Carbamoyl-phosphate synthase [ammonia], mitochondrial OS=Homo sapiens OX=9606 GN=CPS1 PE=1 SV=2	CPS1	_K[Succinyl]FLEEATR_	1	202.578	208.27	236.891	418.65	488.702	379.428	0.628306	0.645958	0.734729	1.29846	1.51573	1.17681	0.71744	0.729355	0.711156	1.36224	1.12232	1.35749	0.875761	0.885657	1.03315	0.953184	1.35053	0.866902	1.13457	0.488671
P31327	1183	K	Carbamoyl-phosphate synthase [ammonia], mitochondrial OS=Homo sapiens OX=9606 GN=CPS1 PE=1 SV=2	CPS1	_EVEMDAVGK[Succinyl]DGR_	1	106.042	98.0335	87.9063	236.061	206.813	207.771	0.674978	0.624003	0.559541	1.50257	1.3164	1.3225	0.71744	0.729355	0.711156	1.36224	1.12232	1.35749	0.940816	0.855554	0.786804	1.10302	1.17293	0.974225	1.25821	0.0379231
P31327	1356	K	Carbamoyl-phosphate synthase [ammonia], mitochondrial OS=Homo sapiens OX=9606 GN=CPS1 PE=1 SV=2	CPS1	_AMLSTGFK[Succinyl]IPQK_	0.999495	34.5406	14.7263	39.723	88.9188	97.6145	66.9639	0.605113	0.257989	0.695903	1.55776	1.7101	1.17313	0.71744	0.729355	0.711156	1.36224	1.12232	1.35749	0.843435	0.353722	0.978552	1.14353	1.52372	0.864192	1.62312	0.200421
P31327	1479	K	Carbamoyl-phosphate synthase [ammonia], mitochondrial OS=Homo sapiens OX=9606 GN=CPS1 PE=1 SV=2	CPS1	_LFAEAVQK[Succinyl]SR_	1	302.479	258.534	252.329	409.082	494.732	440.598	0.841094	0.718898	0.701643	1.13752	1.37569	1.22516	0.71744	0.729355	0.711156	1.36224	1.12232	1.35749	1.17235	0.985662	0.986622	0.835039	1.22575	0.902515	0.942336	0.619691
P31930	102	K	Cytochrome b-c1 complex subunit 1, mitochondrial OS=Homo sapiens OX=9606 GN=UQCRC1 PE=1 SV=3	UQCRC1	_GTK[Succinyl]NRPGSALEK_	0.999999	22.1003	41.6964	31.1965	45.846	51.2674	55.1855	0.536215	1.01167	0.756915	1.11235	1.24389	1.33895	0.947425	0.849971	0.826118	1.08078	1.09995	1.19576	0.565971	1.19024	0.916231	1.02921	1.13087	1.11975	1.22728	0.320234
P31937	145	K	3-hydroxyisobutyrate dehydrogenase, mitochondrial OS=Homo sapiens OX=9606 GN=HIBADH PE=1 SV=2	HIBADH	_ELAK[Succinyl]EVEK_	0.987256	28.617	32.6574	30.3857	28.5804	55.3969	35.2661	0.814125	0.929071	0.864445	0.813085	1.57599	1.00329	0.769915	0.800106	0.809616	1.12718	1.20592	1.28726	1.05742	1.16119	1.06772	0.721344	1.30687	0.779399	0.854332	0.364625
P31937	242	K	3-hydroxyisobutyrate dehydrogenase, mitochondrial OS=Homo sapiens OX=9606 GN=HIBADH PE=1 SV=2	HIBADH	_LLAK[Succinyl]ILNMSSGR_	1	2.29695	1.98981	1.17445	8.41999	2.47497	7.18662	0.585389	0.507113	0.299315	2.14588	0.630758	1.83155	0.769915	0.800106	0.809616	1.12718	1.20592	1.28726	0.76033	0.633807	0.3697	1.90376	0.52305	1.42283	2.18254	0.197069
P33778	47	K	Histone H2B type 1-B OS=Homo sapiens OX=9606 GN=H2BC3 PE=1 SV=2	H2BC3	_VLK[Succinyl]QVHPDTGISSK_	0.999999	61.9697	73.5895	90.7106	126.951	149.237	100.513	0.616644	0.73227	0.902637	1.26326	1.48502	1.00017
P33778	117	K	Histone H2B type 1-B OS=Homo sapiens OX=9606 GN=H2BC3 PE=1 SV=2	H2BC3	_HAVSEGTK[Succinyl]AVTK_	0.99956	28.6375	31.9334	31.894	40.0803	74.2562	46.8537	0.677396	0.755358	0.754425	0.948066	1.75647	1.10828
P33778	121	K	Histone H2B type 1-B OS=Homo sapiens OX=9606 GN=H2BC3 PE=1 SV=2	H2BC3	_AVTK[Succinyl]YTSSK_	0.999846	112.254	156.064	126.532	138.546	188.792	142.577	0.77885	1.08282	0.877918	0.961275	1.3099	0.989239
P34897	103	K	Serine hydroxymethyltransferase, mitochondrial OS=Homo sapiens OX=9606 GN=SHMT2 PE=1 SV=3	SHMT2	_YSEGYPGK[Succinyl]R_	1	3052.23	2775.56	2955.42	3912.59	4494.83	3841.88	0.870716	0.791792	0.843101	1.11615	1.28225	1.09598	0.823133	0.708437	0.740332	1.20373	1.27972	1.24465	1.05781	1.11766	1.13882	0.927248	1.00198	0.880556	0.84778	0.0189361
P34897	269	K	Serine hydroxymethyltransferase, mitochondrial OS=Homo sapiens OX=9606 GN=SHMT2 PE=1 SV=3	SHMT2	_VIPSPFK[Succinyl]HADIVTTTTHK_	0.999999	734.515	617.204	548.961	1125.41	990.675	1105.11	0.860445	0.723021	0.643078	1.31836	1.16052	1.29458	0.823133	0.708437	0.740332	1.20373	1.27972	1.24465	1.04533	1.02059	0.868635	1.09523	0.906855	1.04011	1.03668	0.677732
P34897	302	K	Serine hydroxymethyltransferase, mitochondrial OS=Homo sapiens OX=9606 GN=SHMT2 PE=1 SV=3	SHMT2	_AVDPK[Succinyl]TGR_	1	5850.87	5911.02	5216.99	6483.94	7159.47	6921.42	0.935049	0.944662	0.833747	1.03622	1.14418	1.10614	0.823133	0.708437	0.740332	1.20373	1.27972	1.24465	1.13596	1.33345	1.12618	0.860845	0.894087	0.888715	0.735247	0.00560546
P34897	356	K	Serine hydroxymethyltransferase, mitochondrial OS=Homo sapiens OX=9606 GN=SHMT2 PE=1 SV=3	SHMT2	_EYSLQVLK[Succinyl]NAR_	1	65.6428	61.7704	57.983	102.892	85.4204	105.148	0.822494	0.773974	0.726519	1.28922	1.0703	1.31749	0.823133	0.708437	0.740332	1.20373	1.27972	1.24465	0.999224	1.09251	0.981342	1.07102	0.836358	1.05853	0.965125	0.664731
P34897	464	K	Serine hydroxymethyltransferase, mitochondrial OS=Homo sapiens OX=9606 GN=SHMT2 PE=1 SV=3	SHMT2	_TAK[Succinyl]LQDFK_	1	562.731	600.47	574.802	820.496	927.839	784.253	0.790613	0.843635	0.807573	1.15276	1.30357	1.10184	0.823133	0.708437	0.740332	1.20373	1.27972	1.24465	0.960493	1.19084	1.09083	0.957661	1.01864	0.885262	0.882611	0.17484
P34897	469	K	Serine hydroxymethyltransferase, mitochondrial OS=Homo sapiens OX=9606 GN=SHMT2 PE=1 SV=3	SHMT2	_LQDFK[Succinyl]SFLLK_	0.999816	10.8795	85.4336	10.3689	13.761	18.6589	17.4492	0.41697	3.27434	0.397401	0.527406	0.715124	0.66876	0.823133	0.708437	0.740332	1.20373	1.27972	1.24465	0.506564	4.62192	0.536788	0.438144	0.558813	0.537308	0.270819	0.361811
P34897	474	K	Serine hydroxymethyltransferase, mitochondrial OS=Homo sapiens OX=9606 GN=SHMT2 PE=1 SV=3	SHMT2	_SFLLK[Succinyl]DSETSQR_	1	562.587	474.409	649.316	808.386	678.628	840.858	0.840899	0.709099	0.970533	1.20829	1.01435	1.25683	0.823133	0.708437	0.740332	1.20373	1.27972	1.24465	1.02158	1.00093	1.31094	1.00379	0.79263	1.00979	0.841831	0.221109
P35232	202	K	Prohibitin OS=Homo sapiens OX=9606 GN=PHB PE=1 SV=1	PHB	_FVVEK[Succinyl]AEQQK_	1	529.826	454.921	444.748	585.894	767.671	556.94	0.951783	0.817224	0.798948	1.0525	1.37905	1.00049	0.780975	0.776582	0.841711	1.21688	1.19526	1.1886	1.21871	1.05233	0.949195	0.864922	1.15377	0.841742	0.888266	0.375853
P35232	208	K	Prohibitin OS=Homo sapiens OX=9606 GN=PHB PE=1 SV=1	PHB	_K[Succinyl]AAIISAEGDSK_	0.999996	25.5252	26.7642	21.57	20.4738	33.7016	33.1475	0.950173	0.996296	0.80294	0.762137	1.25454	1.23391	0.780975	0.776582	0.841711	1.21688	1.19526	1.1886	1.21665	1.28292	0.953938	0.626306	1.0496	1.03813	0.785875	0.249503
P36542	39	K	ATP synthase subunit gamma, mitochondrial OS=Homo sapiens OX=9606 GN=ATP5F1C PE=1 SV=1	ATP5F1C	_SIK[Succinyl]NIQK_	0.999557	168.082	194.306	172.142	230.344	251.688	232.58	0.807347	0.933309	0.82685	1.10641	1.20893	1.11715	0.822309	0.713102	0.888506	1.19038	1.04989	1.33581	0.981804	1.3088	0.930607	0.929459	1.15149	0.836308	0.905638	0.532837
P36542	49	K	ATP synthase subunit gamma, mitochondrial OS=Homo sapiens OX=9606 GN=ATP5F1C PE=1 SV=1	ATP5F1C	_SMK[Succinyl]MVAAAK_	0.999909	73.4825	64.4977	69.7452	81.8864	91.0361	84.8649	0.947116	0.831312	0.898947	1.05544	1.17336	1.09382	0.822309	0.713102	0.888506	1.19038	1.04989	1.33581	1.15178	1.16577	1.01175	0.886638	1.11761	0.818845	0.847955	0.173069
P36542	115	K	ATP synthase subunit gamma, mitochondrial OS=Homo sapiens OX=9606 GN=ATP5F1C PE=1 SV=1	ATP5F1C	_QMK[Succinyl]SEVATLTAAGK_	1	18.9513	21.4921	16.8596	35.6735	38.2688	32.3526	0.695045	0.788229	0.618331	1.30834	1.40352	1.18654	0.822309	0.713102	0.888506	1.19038	1.04989	1.33581	0.845236	1.10535	0.695922	1.09909	1.33683	0.888251	1.25606	0.263492
P36957	203	K	Dihydrolipoyllysine-residue succinyltransferase component of 2-oxoglutarate dehydrogenase complex, mitochondrial OS=Homo sapiens OX=9606 GN=DLST PE=1 SV=4	DLST	_PVSAVK[Succinyl]PTVAPPLAEPGAGK_	0.999996	34.2787	24.4863	20.0197	43.6471	21.8299	36.3843	1.13854	0.813292	0.664937	1.4497	0.725062	1.20847	1.04063	0.820457	0.885288	1.07928	1.03743	1.13692	1.09408	0.991267	0.751096	1.34321	0.698903	1.06294	1.0947	0.775592
P36957	267	K	Dihydrolipoyllysine-residue succinyltransferase component of 2-oxoglutarate dehydrogenase complex, mitochondrial OS=Homo sapiens OX=9606 GN=DLST PE=1 SV=4	DLST	_HK[Succinyl]EAFLK_	1	1000.55	826.898	849.245	1165.56	1003.37	1188.56	0.994885	0.822214	0.844434	1.15896	0.997686	1.18182	1.04063	0.820457	0.885288	1.07928	1.03743	1.13692	0.956038	1.00214	0.953852	1.07383	0.961691	1.0395	1.05597	0.215139
P38117	110	K	Electron transfer flavoprotein subunit beta OS=Homo sapiens OX=9606 GN=ETFB PE=1 SV=3	ETFB	_VLAK[Succinyl]LAEK_	0.996815	138.352	174.663	172.819	183.561	178.215	217.686	0.779231	0.983747	0.973357	1.03386	1.00375	1.22606	1.01918	1.04044	0.975866	1.04873	0.913172	1.0026	0.764564	0.945508	0.997428	0.985816	1.09919	1.22288	1.22175	0.118373
P38117	116	K	Electron transfer flavoprotein subunit beta OS=Homo sapiens OX=9606 GN=ETFB PE=1 SV=3	ETFB	_EK[Succinyl]VDLVLLGK_	1	11.1055	24.1002	5.35856	12.923	17.1654	26.4442	0.686253	1.48925	0.331127	0.798562	1.06072	1.63409	1.01918	1.04044	0.975866	1.04873	0.913172	1.0026	0.673336	1.43136	0.339316	0.761454	1.16158	1.62985	1.45371	0.352458
P38646	76	K	Stress-70 protein, mitochondrial OS=Homo sapiens OX=9606 GN=HSPA9 PE=1 SV=2	HSPA9	_QAK[Succinyl]VLENAEGAR_	1	78.4041	100.895	88.2195	97.8027	101.212	113.46	0.811087	1.04375	0.912627	1.01176	1.04703	1.17374	1.03885	1.04593	1.00009	1.07589	0.887846	0.951397	0.780758	0.997914	0.912543	0.940399	1.1793	1.2337	1.24605	0.119374
P38646	106	K	Stress-70 protein, mitochondrial OS=Homo sapiens OX=9606 GN=HSPA9 PE=1 SV=2	HSPA9	_LVGMPAK[Succinyl]R_	1	330.049	320.788	262.39	390.943	485.129	415.719	0.898085	0.872885	0.71398	1.06378	1.32007	1.1312	1.03885	1.04593	1.00009	1.07589	0.887846	0.951397	0.864502	0.834553	0.713915	0.988748	1.48682	1.18899	1.51869	0.0365622
P38646	135	K	Stress-70 protein, mitochondrial OS=Homo sapiens OX=9606 GN=HSPA9 PE=1 SV=2	HSPA9	_RYDDPEVQK[Succinyl]DIK_	1	828.53	1441.48	1355.83	1607.73	1760.88	1750.45	0.568466	0.989018	0.930252	1.10309	1.20817	1.20101	1.03885	1.04593	1.00009	1.07589	0.887846	0.951397	0.547209	0.945587	0.930167	1.02528	1.36078	1.26236	1.50577	0.0950248
P38646	138	K	Stress-70 protein, mitochondrial OS=Homo sapiens OX=9606 GN=HSPA9 PE=1 SV=2	HSPA9	_DIK[Succinyl]NVPFK_	1	2020.4	2179.31	2301.62	2439.67	2909.19	2420.71	0.849447	0.916261	0.967685	1.02573	1.22313	1.01775	1.03885	1.04593	1.00009	1.07589	0.887846	0.951397	0.817683	0.876025	0.967596	0.953374	1.37763	1.06975	1.27785	0.119329
P38646	143	K	Stress-70 protein, mitochondrial OS=Homo sapiens OX=9606 GN=HSPA9 PE=1 SV=2	HSPA9	_NVPFK[Succinyl]IVR_	1	820.897	823.238	1015.85	1392.15	1089.01	1219.02	0.774411	0.776619	0.958323	1.31331	1.02734	1.14999	1.03885	1.04593	1.00009	1.07589	0.887846	0.951397	0.745453	0.742515	0.958235	1.22068	1.15712	1.20874	1.46616	0.010547
P38646	175	K	Stress-70 protein, mitochondrial OS=Homo sapiens OX=9606 GN=HSPA9 PE=1 SV=2	HSPA9	_MK[Succinyl]ETAENYLGHTAK_	1	4.7733	5.19789	5.4198	9.90365	15.7628	8.89574	0.573333	0.624331	0.650985	1.18955	1.89331	1.06849	1.03885	1.04593	1.00009	1.07589	0.887846	0.951397	0.551894	0.596915	0.650926	1.10565	2.13247	1.12308	2.42324	0.019415
P38646	206	K	Stress-70 protein, mitochondrial OS=Homo sapiens OX=9606 GN=HSPA9 PE=1 SV=2	HSPA9	_QATK[Succinyl]DAGQISGLNVLR_	1	221.975	157.132	109.446	254.082	218.798	245.429	1.10356	0.781195	0.544118	1.26319	1.08777	1.22017	1.03885	1.04593	1.00009	1.07589	0.887846	0.951397	1.0623	0.74689	0.544068	1.17409	1.22518	1.2825	1.56454	0.0679311
P38646	288	K	Stress-70 protein, mitochondrial OS=Homo sapiens OX=9606 GN=HSPA9 PE=1 SV=2	HSPA9	_HIVK[Succinyl]EFK_	1	5721.39	5540.02	5895.02	6356.39	7672.03	6650.46	0.90731	0.878548	0.934845	1.00801	1.21665	1.05464	1.03885	1.04593	1.00009	1.07589	0.887846	0.951397	0.873383	0.839968	0.934759	0.936907	1.37033	1.10852	1.28989	0.100397
P38646	300	K	Stress-70 protein, mitochondrial OS=Homo sapiens OX=9606 GN=HSPA9 PE=1 SV=2	HSPA9	_ETGVDLTK[Succinyl]DNMALQR_	1	374.561	346.748	177.785	273.831	830.193	508.365	0.894836	0.828391	0.424732	0.654189	1.98335	1.2145	1.03885	1.04593	1.00009	1.07589	0.887846	0.951397	0.861375	0.792013	0.424694	0.608045	2.23389	1.27654	1.98187	0.244892
P38646	345	K	Stress-70 protein, mitochondrial OS=Homo sapiens OX=9606 GN=HSPA9 PE=1 SV=2	HSPA9	_HLNMK[Succinyl]LTR_	1	597.758	385.114	567.309	590.328	571.436	561.549	1.09563	0.705876	1.03982	1.08201	1.04739	1.02927	1.03885	1.04593	1.00009	1.07589	0.887846	0.951397	1.05466	0.674879	1.03973	1.00569	1.17969	1.08185	1.17982	0.298064
P38646	368	K	Stress-70 protein, mitochondrial OS=Homo sapiens OX=9606 GN=HSPA9 PE=1 SV=2	HSPA9	_TIAPC[Carbamidomethyl (C)]QK[Succinyl]AMQDAEVSK_	1	1754.76	1241.21	929.375	1842.24	2229.04	2223	1.03023	0.728721	0.545642	1.08159	1.30868	1.30514	1.03885	1.04593	1.00009	1.07589	0.887846	0.951397	0.991705	0.69672	0.545592	1.0053	1.47399	1.37181	1.72385	0.0551457
P38646	394	K	Stress-70 protein, mitochondrial OS=Homo sapiens OX=9606 GN=HSPA9 PE=1 SV=2	HSPA9	_M[Oxidation (M)]PK[Succinyl]VQQTVQDLFGR_	1	4.50924	3.39327		1.66774	2.60465	5.33353	1.28773	0.969038		0.476267	0.743828	1.52313	1.03885	1.04593	1.00009	1.07589	0.887846	0.951397	1.23958	0.926485		0.442673	0.837789	1.60094	0.886832	0.654805
P38646	567	K	Stress-70 protein, mitochondrial OS=Homo sapiens OX=9606 GN=HSPA9 PE=1 SV=2	HSPA9	_NAEK[Succinyl]YAEEDR_	1	14.1449	20.1296	8.89247	23.9127	19.9161	21.9504	0.779001	1.1086	0.489736	1.31695	1.09684	1.20888	1.03885	1.04593	1.00009	1.07589	0.887846	0.951397	0.749871	1.05992	0.489691	1.22405	1.2354	1.27064	1.62214	0.0759517
P38646	600	K	Stress-70 protein, mitochondrial OS=Homo sapiens OX=9606 GN=HSPA9 PE=1 SV=2	HSPA9	_MEEFK[Succinyl]DQLPADEC[Carbamidomethyl (C)]NK_	0.999994	69.8607	62.3964	31.6608	58.0564	92.3958	78.9404	1.06573	0.951865	0.482989	0.885657	1.40951	1.20425	1.03885	1.04593	1.00009	1.07589	0.887846	0.951397	1.02588	0.910065	0.482945	0.823186	1.58756	1.26577	1.51992	0.225795
P38646	617	K	Stress-70 protein, mitochondrial OS=Homo sapiens OX=9606 GN=HSPA9 PE=1 SV=2	HSPA9	_LKEEISK[Succinyl]MR_	0.999902	140.577	147.144	132.264	181.993	203.82	192.27	0.845096	0.884575	0.79512	1.09407	1.22529	1.15585	1.03885	1.04593	1.00009	1.07589	0.887846	0.951397	0.813495	0.84573	0.795048	1.0169	1.38007	1.2149	1.47166	0.0137695
P38646	625	K	Stress-70 protein, mitochondrial OS=Homo sapiens OX=9606 GN=HSPA9 PE=1 SV=2	HSPA9	_K[Succinyl]DSETGENIR_	1	2.84307	3.02497	2.18236	4.13275	5.40195	6.80952	0.69927	0.744009	0.536765	1.01647	1.32864	1.67484	1.03885	1.04593	1.00009	1.07589	0.887846	0.951397	0.673122	0.711337	0.536716	0.944776	1.49648	1.7604	2.18702	0.0210923
P40926	78	K	Malate dehydrogenase, mitochondrial OS=Homo sapiens OX=9606 GN=MDH2 PE=1 SV=3	MDH2	_AAVK[Succinyl]GYLGPEQLPDC[Carbamidomethyl (C)]LK_	0.999999	23.7784	23.6058	6.17828	12.3321	56.5705	53.5274	0.810661	0.804778	0.210632	0.420431	1.92862	1.82488	1.19959	1.07608	0.983737	0.917505	0.765209	1.05787	0.67578	0.747877	0.214114	0.458233	2.52039	1.72504	2.87199	0.2119
P40926	157	K	Malate dehydrogenase, mitochondrial OS=Homo sapiens OX=9606 GN=MDH2 PE=1 SV=3	MDH2	_K[Succinyl]HGVYNPNK_	1	62.8018	26.4119	81.8179	73.398	73.8229	96.33	0.908893	0.382244	1.1841	1.06224	1.06839	1.39413	1.19959	1.07608	0.983737	0.917505	0.765209	1.05787	0.757668	0.355217	1.20368	1.15775	1.39621	1.31786	1.67137	0.156117
P40926	239	K	Malate dehydrogenase, mitochondrial OS=Homo sapiens OX=9606 GN=MDH2 PE=1 SV=3	MDH2	_IQEAGTEVVK[Succinyl]AK_	0.997588	174.782	119.222	86.4359	192.613	200.989	225.426	1.04925	0.715712	0.518891	1.15629	1.20658	1.35327	1.19959	1.07608	0.983737	0.917505	0.765209	1.05787	0.874673	0.665108	0.52747	1.26026	1.5768	1.27924	1.99119	0.0124319
P40926	301	K	Malate dehydrogenase, mitochondrial OS=Homo sapiens OX=9606 GN=MDH2 PE=1 SV=3	MDH2	_GIEK[Succinyl]NLGIGK_	1	1156.06	979.309	1172.27	1135.18	1281.53	1174.33	1.00546	0.851737	1.01956	0.987301	1.11459	1.02135	1.19959	1.07608	0.983737	0.917505	0.765209	1.05787	0.838171	0.791516	1.03642	1.07607	1.45658	0.965474	1.31208	0.149987
P40926	307	K	Malate dehydrogenase, mitochondrial OS=Homo sapiens OX=9606 GN=MDH2 PE=1 SV=3	MDH2	_NLGIGK[Succinyl]VSSFEEK_	1	1074.64	871.995	724.089	1280.29	1086.7	1133.31	1.04486	0.847829	0.704022	1.24481	1.05658	1.1019	1.19959	1.07608	0.983737	0.917505	0.765209	1.05787	0.871009	0.787885	0.715661	1.35673	1.38078	1.04162	1.59151	0.0128187
P40926	329	K	Malate dehydrogenase, mitochondrial OS=Homo sapiens OX=9606 GN=MDH2 PE=1 SV=3	MDH2	_K[Succinyl]GEDFVK_	1	683.35	802.949	741.717	819.656	732.534	904.499	0.87521	1.02839	0.949965	1.04979	0.938203	1.15845	1.19959	1.07608	0.983737	0.917505	0.765209	1.05787	0.729589	0.955677	0.96567	1.14417	1.22607	1.09507	1.30721	0.0477955
P40926	335	K	Malate dehydrogenase, mitochondrial OS=Homo sapiens OX=9606 GN=MDH2 PE=1 SV=3	MDH2	_KGEDFVK[Succinyl]TLK_	1	38.0971	29.3899	41.9978	48.8956	48.6665	53.9388	0.875843	0.675667	0.96552	1.1241	1.11883	1.24004	1.19959	1.07608	0.983737	0.917505	0.765209	1.05787	0.730117	0.627895	0.981482	1.22517	1.46212	1.1722	1.64971	0.0253488
P40939	60	K	Trifunctional enzyme subunit alpha, mitochondrial OS=Homo sapiens OX=9606 GN=HADHA PE=1 SV=2	HADHA	_INSPNSK[Succinyl]VNTLSK_	1	2073.5	2084.37	1953.96	1549.3	1991.3	1448.79	1.12069	1.12656	1.05608	0.837367	1.07626	0.783045	0.85528	0.95507	0.950902	1.14452	0.985162	1.10907	1.31032	1.17956	1.11061	0.731631	1.09247	0.70604	0.702722	0.0664448
P40939	129	K	Trifunctional enzyme subunit alpha, mitochondrial OS=Homo sapiens OX=9606 GN=HADHA PE=1 SV=2	HADHA	_IVEK[Succinyl]LEK_	0.983445	165.625	164.776	189.316		128.718	134.788	1.05733	1.05191	1.20857		0.821723	0.860469	0.85528	0.95507	0.950902	1.14452	0.985162	1.10907	1.23624	1.10139	1.27097		0.834099	0.775851	0.669213	0.0077796
P40939	295	K	Trifunctional enzyme subunit alpha, mitochondrial OS=Homo sapiens OX=9606 GN=HADHA PE=1 SV=2	HADHA	_QTK[Succinyl]GLYPAPLK_	1	152.072	95.6718	101.146	69.3656	55.4608	70.8587	1.67549	1.05409	1.1144	0.764255	0.611055	0.780705	0.85528	0.95507	0.950902	1.14452	0.985162	1.10907	1.959	1.10368	1.17194	0.667751	0.620258	0.70393	0.470394	0.017836
P40939	350	K	Trifunctional enzyme subunit alpha, mitochondrial OS=Homo sapiens OX=9606 GN=HADHA PE=1 SV=2	HADHA	_ALMGLYHGQVLC[Carbamidomethyl (C)]K[Succinyl]K_	0.999954	216.927	188.059	178.859	140.095	183.405	181.001	1.19591	1.03676	0.986042	0.772336	1.01111	0.99785	0.85528	0.95507	0.950902	1.14452	0.985162	1.10907	1.39826	1.08553	1.03695	0.674812	1.02633	0.899721	0.738725	0.116787
P40939	359	K	Trifunctional enzyme subunit alpha, mitochondrial OS=Homo sapiens OX=9606 GN=HADHA PE=1 SV=2	HADHA	_FGAPQK[Succinyl]DVK_	0.996018	209.266	163.183	231.7	264.417	212.235	280.404	0.922416	0.719289	1.0213	1.16551	0.935501	1.23598	0.85528	0.95507	0.950902	1.14452	0.985162	1.10907	1.0785	0.753127	1.07403	1.01834	0.949591	1.11443	1.06082	0.610596
P40939	406	K	Trifunctional enzyme subunit alpha, mitochondrial OS=Homo sapiens OX=9606 GN=HADHA PE=1 SV=2	HADHA	_GQQQVFK[Succinyl]GLNDK_	1	2789.09	2358.64	2247.64	2261.83	2571.04	2314.55	1.15071	0.973116	0.92732	0.933176	1.06075	0.954927	0.85528	0.95507	0.950902	1.14452	0.985162	1.10907	1.34542	1.0189	0.9752	0.815343	1.07673	0.86102	0.824398	0.222974
P40939	411	K	Trifunctional enzyme subunit alpha, mitochondrial OS=Homo sapiens OX=9606 GN=HADHA PE=1 SV=2	HADHA	_GLNDK[Succinyl]VK_	1	5330.65	4459.01	5224.1	5137.5	6710.84	5960.47	0.974448	0.815112	0.95497	0.93914	1.22675	1.08958	0.85528	0.95507	0.950902	1.14452	0.985162	1.10907	1.13933	0.853458	1.00428	0.820553	1.24523	0.982431	1.01706	0.953132
P40939	415	K	Trifunctional enzyme subunit alpha, mitochondrial OS=Homo sapiens OX=9606 GN=HADHA PE=1 SV=2	HADHA	_K[Succinyl]ALTSFER_	1	4656.22	5461.32	5037.26	4072.24	4533.21	4589.53	0.985451	1.15584	1.06609	0.861855	0.959418	0.971337	0.85528	0.95507	0.950902	1.14452	0.985162	1.10907	1.1522	1.21022	1.12114	0.753028	0.973868	0.875816	0.747142	0.0189966
P40939	519	K	Trifunctional enzyme subunit alpha, mitochondrial OS=Homo sapiens OX=9606 GN=HADHA PE=1 SV=2	HADHA	_TSK[Succinyl]DTSASAVAVGLK_	1	170.859	177.467	164.006	226.423	227.576	233.735	0.854248	0.887284	0.819985	1.13205	1.13782	1.16861	0.85528	0.95507	0.950902	1.14452	0.985162	1.10907	0.998793	0.929026	0.862323	0.989108	1.15495	1.05369	1.14609	0.0925228
P40939	531	K	Trifunctional enzyme subunit alpha, mitochondrial OS=Homo sapiens OX=9606 GN=HADHA PE=1 SV=2	HADHA	_DTSASAVAVGLK[Succinyl]QGK_	0.997577		131.526	149.246	187.503	213.662	147.433		0.792924	0.899757	1.1304	1.2881	0.888825	0.85528	0.95507	0.950902	1.14452	0.985162	1.10907		0.830227	0.946214	0.987659	1.3075	0.801418	1.16209	0.53576
P40939	569	K	Trifunctional enzyme subunit alpha, mitochondrial OS=Homo sapiens OX=9606 GN=HADHA PE=1 SV=2	HADHA	_ILQEGVDPK[Succinyl]K_	0.999994	865.865		815.069	919.912	904.985	805.463	1.00418		0.945272	1.06686	1.04955	0.934131	0.85528	0.95507	0.950902	1.14452	0.985162	1.10907	1.1741		0.994079	0.932149	1.06536	0.842268	0.873169	0.292925
P40939	634	K	Trifunctional enzyme subunit alpha, mitochondrial OS=Homo sapiens OX=9606 GN=HADHA PE=1 SV=2	HADHA	_SGK[Succinyl]GFYIYQEGVK_	0.991529	3.47619	7.38295	1	6.65411	6.35231	8.89994	0.617705	1.31192	0.177696	1.18241	1.12878	1.58149	0.85528	0.95507	0.950902	1.14452	0.985162	1.10907	0.722226	1.37364	0.186871	1.03311	1.14578	1.42596	1.57918	0.283937
P40939	644	K	Trifunctional enzyme subunit alpha, mitochondrial OS=Homo sapiens OX=9606 GN=HADHA PE=1 SV=2	HADHA	_GFYIYQEGVK[Succinyl]R_	1	5064.03	4757.2	4693.15	5039.7	6329.06	5586.74	0.965501	0.907	0.894789	0.960861	1.20669	1.06516	0.85528	0.95507	0.950902	1.14452	0.985162	1.10907	1.12887	0.949669	0.940989	0.839532	1.22486	0.960412	1.00175	0.957709
P40939	728	K	Trifunctional enzyme subunit alpha, mitochondrial OS=Homo sapiens OX=9606 GN=HADHA PE=1 SV=2	HADHA	_FVDLYGAQK[Succinyl]IVDR_	1	14.5571	9.62161	3.82563	8.58517	15.1921	19.5582	1.22432	0.809221	0.321753	0.722051	1.27772	1.64494	0.85528	0.95507	0.950902	1.14452	0.985162	1.10907	1.43148	0.84729	0.338366	0.630877	1.29697	1.48317	1.30334	0.508293
P40939	735	K	Trifunctional enzyme subunit alpha, mitochondrial OS=Homo sapiens OX=9606 GN=HADHA PE=1 SV=2	HADHA	_K[Succinyl]YEAAYGK_	0.993595	12.2527	11.0239	8.88746	11.1281	13.4267	13.2349	1.05093	0.945532	0.762286	0.954469	1.15162	1.13517	0.85528	0.95507	0.950902	1.14452	0.985162	1.10907	1.22875	0.990014	0.801645	0.833947	1.16896	1.02354	1.002	0.963666
P41250	219	K	Glycine--tRNA ligase OS=Homo sapiens OX=9606 GN=GARS1 PE=1 SV=3	GARS1	_ADHLLK[Succinyl]AHLQK_	0.999996	20.9502	18.8446	38.1056	28.4181	28.4065	33.7385	0.746163	0.671169	1.35717	1.01214	1.01173	1.20163	0.862231	0.958307	0.938579	1.0153	1.1743	1.05128	0.865386	0.70037	1.44598	0.996886	0.861559	1.14301	0.996586	0.877449
P41250	501	K	Glycine--tRNA ligase OS=Homo sapiens OX=9606 GN=GARS1 PE=1 SV=3	GARS1	_TVNVVQFEPSK[Succinyl]GAIGK_	0.995362	36.6972	20.2829	13.5559		27.7714	36.1763	1.36437	0.754102	0.503999		1.03252	1.34501	0.862231	0.958307	0.938579	1.0153	1.1743	1.05128	1.58237	0.786911	0.536981		0.879265	1.27939	1.11414	0.685107
P42126	89	K	Enoyl-CoA delta isomerase 1, mitochondrial OS=Homo sapiens OX=9606 GN=ECI1 PE=1 SV=1	ECI1	_LENDK[Succinyl]SFR_	1	59.2743	37.893	57.5485	114.094	134.164	89.6672	0.721917	0.461509	0.700898	1.38958	1.63402	1.09208	0.747429	0.75892	0.714138	1.28266	1.23657	1.26028	0.965867	0.608113	0.981459	1.08336	1.32141	0.866537	1.28013	0.268002
P42330	185	K	Aldo-keto reductase family 1 member C3 OS=Homo sapiens OX=9606 GN=AKR1C3 PE=1 SV=4	AKR1C3	_YK[Succinyl]PVC[Carbamidomethyl (C)]NQVEC[Carbamidomethyl (C)]HPYFNR_	1	17.2059	17.0561	29.1906	15.3648	26.512	22.8112	0.805641	0.798627	1.36681	0.719435	1.24139	1.0681	0.699661	0.926847	0.944358	0.998943	1.33465	1.09554	1.15147	0.86166	1.44734	0.720196	0.93012	0.974957	0.758646	0.212272
P42704	107	K	Leucine-rich PPR motif-containing protein, mitochondrial OS=Homo sapiens OX=9606 GN=LRPPRC PE=1 SV=3	LRPPRC	_LLQK[Succinyl]VFNDTC[Carbamidomethyl (C)]R_	1	35.0617	29.2434	24.1173	37.1708	43.2393	55.2218	0.938925	0.783117	0.645842	0.995405	1.15792	1.4788	0.955652	0.916094	0.939812	1.09185	0.996918	1.09968	0.982497	0.854843	0.687203	0.91167	1.1615	1.34476	1.35388	0.122012
P42704	295	K	Leucine-rich PPR motif-containing protein, mitochondrial OS=Homo sapiens OX=9606 GN=LRPPRC PE=1 SV=3	LRPPRC	_VEK[Succinyl]SELHLMDR_	1	8.83172	12.0267	8.76079	8.37328	9.60727	4.70909	1.01303	1.3795	1.00489	0.960443	1.10199	0.540148	0.955652	0.916094	0.939812	1.09185	0.996918	1.09968	1.06004	1.50585	1.06925	0.87965	1.10539	0.491188	0.681193	0.187997
P42704	428	K	Leucine-rich PPR motif-containing protein, mitochondrial OS=Homo sapiens OX=9606 GN=LRPPRC PE=1 SV=3	LRPPRC	_ALMK[Succinyl]AVK_	0.970991	147.783	51.9729	98.2747	165.389	148.486	175.889	1.12554	0.395837	0.74848	1.25964	1.1309	1.3396	0.955652	0.916094	0.939812	1.09185	0.996918	1.09968	1.17778	0.432091	0.796415	1.15368	1.13439	1.21818	1.45712	0.193703
P42704	868	K	Leucine-rich PPR motif-containing protein, mitochondrial OS=Homo sapiens OX=9606 GN=LRPPRC PE=1 SV=3	LRPPRC	_LVEK[Succinyl]GETDLIQK_	0.999997	58.0006	68.2436	53.065	89.6986	29.1499	60.8662	0.969305	1.14049	0.886821	1.49904	0.487152	1.01719	0.955652	0.916094	0.939812	1.09185	0.996918	1.09968	1.01429	1.24494	0.943615	1.37294	0.488658	0.924994	0.870036	0.524458
P42704	1224	K	Leucine-rich PPR motif-containing protein, mitochondrial OS=Homo sapiens OX=9606 GN=LRPPRC PE=1 SV=3	LRPPRC	_K[Succinyl]VIEEQLEPAVEK_	0.999999	6.51772	8.20055	4.18598	14.4307	19.1633	10.1706	0.624014	0.785131	0.400771	1.38162	1.83472	0.973747	0.955652	0.916094	0.939812	1.09185	0.996918	1.09968	0.652973	0.857042	0.426437	1.26539	1.84039	0.885485	2.06113	0.0702169
P42704	1332	K	Leucine-rich PPR motif-containing protein, mitochondrial OS=Homo sapiens OX=9606 GN=LRPPRC PE=1 SV=3	LRPPRC	_SYVSEK[Succinyl]DVTSAK_	0.999998	98.0437	118.997	114.323	123.282	130.396	104.087	0.85363	1.03607	0.99537	1.07337	1.13531	0.906247	0.955652	0.916094	0.939812	1.09185	0.996918	1.09968	0.893244	1.13096	1.05912	0.983081	1.13882	0.824103	0.955466	0.694674
P42765	13	K	3-ketoacyl-CoA thiolase, mitochondrial OS=Homo sapiens OX=9606 GN=ACAA2 PE=1 SV=2	ACAA2	_GVFVVAAK[Succinyl]R_	1	115.438	73.7914	116.119	284.467	274.907	257.841	0.617008	0.394408	0.620643	1.52045	1.46935	1.37813	0.661601	0.792105	0.840596	1.22991	1.40498	1.0708	0.932598	0.497924	0.738337	1.23623	1.04581	1.28701	1.64559	0.0531724
P42765	81	K	3-ketoacyl-CoA thiolase, mitochondrial OS=Homo sapiens OX=9606 GN=ACAA2 PE=1 SV=2	ACAA2	_VGIPK[Succinyl]ETPALTINR_	1	52.5946	45.0838	64.7175	111.171	107.992	132.005	0.614466	0.526717	0.756099	1.29881	1.26168	1.54222	0.661601	0.792105	0.840596	1.22991	1.40498	1.0708	0.928756	0.664959	0.89948	1.05602	0.898002	1.44025	1.36142	0.161293
P42765	137	K	3-ketoacyl-CoA thiolase, mitochondrial OS=Homo sapiens OX=9606 GN=ACAA2 PE=1 SV=2	ACAA2	_FGTK[Succinyl]LGSDIK_	1	640.996	597.228	653.209	1022.04	963.637	1122.17	0.769306	0.716778	0.783964	1.22662	1.15653	1.3468	0.661601	0.792105	0.840596	1.22991	1.40498	1.0708	1.16279	0.904903	0.932629	0.997327	0.823163	1.25775	1.02597	0.913
P42765	181	K	3-ketoacyl-CoA thiolase, mitochondrial OS=Homo sapiens OX=9606 GN=ACAA2 PE=1 SV=2	ACAA2	_EEC[Carbamidomethyl (C)]DK[Succinyl]YALQSQQR_	1	36.0577	26.1148	41.2661	76.2316	64.14	67.7347	0.694429	0.502942	0.794738	1.46813	1.23526	1.30449	0.661601	0.792105	0.840596	1.22991	1.40498	1.0708	1.04962	0.634944	0.945446	1.19369	0.879201	1.21824	1.25138	0.273429
P42765	270	K	3-ketoacyl-CoA thiolase, mitochondrial OS=Homo sapiens OX=9606 GN=ACAA2 PE=1 SV=2	ACAA2	_K[Succinyl]HNFTPLAR_	1	27.1303	16.1627	24.1892	31.4945	25.1823	34.1942	1.02796	0.612405	0.916529	1.19333	0.954157	1.29562	0.661601	0.792105	0.840596	1.22991	1.40498	1.0708	1.55375	0.773137	1.09033	0.970254	0.679123	1.20995	0.836741	0.562671
P43155	268	K	Carnitine O-acetyltransferase OS=Homo sapiens OX=9606 GN=CRAT PE=1 SV=5	CRAT	_AYNTLIK[Succinyl]DK_	0.90503	24.8181	12.7284	26.45	42.8255	36.5847	61.768	0.725764	0.372221	0.773489	1.25236	1.06986	1.80631	0.983909	0.933444	0.997544	1.0479	1.02008	1.01713	0.737634	0.398761	0.775393	1.19512	1.0488	1.77589	2.10264	0.0462008
P48047	54	K	ATP synthase subunit O, mitochondrial OS=Homo sapiens OX=9606 GN=ATP5PO PE=1 SV=1	ATP5PO	_QNK[Succinyl]LEQVEK_	1	250.528	209.49	161.111	298.609	259.728	236.92	1.06127	0.887426	0.682488	1.26495	1.10024	1.00362	1.04789	0.931546	0.883686	0.985275	1.03909	1.11251	1.01277	0.952638	0.77232	1.28385	1.05886	0.902122	1.18523	0.273414
P48047	60	K	ATP synthase subunit O, mitochondrial OS=Homo sapiens OX=9606 GN=ATP5PO PE=1 SV=1	ATP5PO	_LEQVEK[Succinyl]ELLR_	1	476.521	342.239	326.175	550.397	496.204	589.112	1.02822	0.738474	0.703811	1.18763	1.07069	1.27117	1.04789	0.931546	0.883686	0.985275	1.03909	1.11251	0.981229	0.79274	0.796449	1.20538	1.03042	1.14261	1.31434	0.0303062
P48047	70	K	ATP synthase subunit O, mitochondrial OS=Homo sapiens OX=9606 GN=ATP5PO PE=1 SV=1	ATP5PO	_VAQILK[Succinyl]EPK_	0.999274	59.4051	63.7676	63.4615	129.914	154.001	135.233	0.588381	0.63159	0.628558	1.28674	1.52531	1.33942	1.04789	0.931546	0.883686	0.985275	1.03909	1.11251	0.56149	0.678002	0.71129	1.30597	1.46794	1.20396	2.03911	0.00150204
P48047	73	K	ATP synthase subunit O, mitochondrial OS=Homo sapiens OX=9606 GN=ATP5PO PE=1 SV=1	ATP5PO	_EPK[Succinyl]VAASVLNPYVK_	1	95.0563	81.7557	99.1473	171.602	187.046	182.313	0.698156	0.600468	0.728203	1.26036	1.37379	1.33902	1.04789	0.931546	0.883686	0.985275	1.03909	1.11251	0.666248	0.644593	0.824052	1.27919	1.32211	1.2036	1.78225	0.00203968
P48047	162	K	ATP synthase subunit O, mitochondrial OS=Homo sapiens OX=9606 GN=ATP5PO PE=1 SV=1	ATP5PO	_TVLK[Succinyl]SFLSQGQVLK_	1	62.4406	39.4809	67.8532	118.255	131.572	110.849	0.706275	0.446575	0.767498	1.3376	1.48823	1.25383	1.04789	0.931546	0.883686	0.985275	1.03909	1.11251	0.673995	0.479391	0.868519	1.35759	1.43225	1.12702	1.93721	0.0214596
P48047	172	K	ATP synthase subunit O, mitochondrial OS=Homo sapiens OX=9606 GN=ATP5PO PE=1 SV=1	ATP5PO	_SFLSQGQVLK[Succinyl]LEAK_	0.929621	6.65466	3.61976	3.3862	3.96618	8.51757	1.78478	1.42962	0.777631	0.727454	0.852053	1.82982	0.383423	1.04789	0.931546	0.883686	0.985275	1.03909	1.11251	1.36428	0.834775	0.823204	0.864787	1.76099	0.344645	0.982851	0.718914
P48047	192	K	ATP synthase subunit O, mitochondrial OS=Homo sapiens OX=9606 GN=ATP5PO PE=1 SV=1	ATP5PO	_IGEK[Succinyl]YVDMSVK_	0.999952	20.4513	26.6868	15.7839	29.3113	22.48	33.4959	0.827937	1.08037	0.638983	1.18662	0.910066	1.35603	1.04789	0.931546	0.883686	0.985275	1.03909	1.11251	0.790097	1.15976	0.723088	1.20435	0.875833	1.21888	1.23424	0.289023
P48047	199	K	ATP synthase subunit O, mitochondrial OS=Homo sapiens OX=9606 GN=ATP5PO PE=1 SV=1	ATP5PO	_YVDMSVK[Succinyl]TK_	0.969235		141.913			261.368	250.381		0.651314			1.19956	1.14913	1.04789	0.931546	0.883686	0.985275	1.03909	1.11251		0.699175			1.15443	1.03291	1.56423
P48735	48	K	Isocitrate dehydrogenase [NADP], mitochondrial OS=Homo sapiens OX=9606 GN=IDH2 PE=1 SV=2	IDH2	_VAK[Succinyl]PVVEMDGDEMTR_	1	24.3605	27.6741	19.4161	42.544	96.651	68.9878	0.522695	0.593793	0.416604	0.912852	2.07381	1.48025	0.883931	0.84427	0.823804	1.04935	1.16435	1.23429	0.591329	0.703321	0.505708	0.869919	1.78109	1.19927	2.13862	0.0334028
P48735	180	K	Isocitrate dehydrogenase [NADP], mitochondrial OS=Homo sapiens OX=9606 GN=IDH2 PE=1 SV=2	IDH2	_HAHGDQYK[Succinyl]ATDFVADR_	1	28.62	25.9295	32.2368	31.5181	29.6773	29.9201	0.965252	0.87451	1.08723	1.06299	1.00091	1.0091	0.883931	0.84427	0.823804	1.04935	1.16435	1.23429	1.092	1.03582	1.31977	1.013	0.859634	0.817551	0.780309	0.0654227
P48735	282	K	Isocitrate dehydrogenase [NADP], mitochondrial OS=Homo sapiens OX=9606 GN=IDH2 PE=1 SV=2	IDH2	_NK[Succinyl]IWYEHR_	1	89.3734	86.373	95.7627	124.482	137.141	85.8751	0.866291	0.837209	0.928223	1.20659	1.3293	0.832382	0.883931	0.84427	0.823804	1.04935	1.16435	1.23429	0.980043	0.991636	1.12675	1.14984	1.14167	0.674379	0.957225	0.717169
P49189	310	K	4-trimethylaminobutyraldehyde dehydrogenase OS=Homo sapiens OX=9606 GN=ALDH9A1 PE=1 SV=3	ALDH9A1	_FTEEVVK[Succinyl]QTQR_	1	10.4193	10.3884	19.2503	20.61	18.6281	9.193	0.706477	0.704388	1.30527	1.39746	1.26308	0.623331	0.903213	1.00672	0.9821	0.957839	1.01761	1.13252	0.782182	0.699687	1.32906	1.45897	1.24122	0.550393	1.15641	0.785473
P49368	381	K	T-complex protein 1 subunit gamma OS=Homo sapiens OX=9606 GN=CCT3 PE=1 SV=4	CCT3	_GASK[Succinyl]EILSEVER_	1	12.3918	25.9826	13.1899	16.5069	10.57	17.6073	0.772486	1.61972	0.822241	1.02902	0.65892	1.09762	0.988535	1.01803	1.12988	0.900586	1.00453	0.958445	0.781445	1.59104	0.727723	1.14261	0.655951	1.14521	0.949539	0.957655
P49411	55	K	Elongation factor Tu, mitochondrial OS=Homo sapiens OX=9606 GN=TUFM PE=1 SV=2	TUFM	_DK[Succinyl]PHVNVGTIGHVDHGK_	1	18.5962	24.9135	26.8008	30.7397	37.7241	47.6564	0.598491	0.801804	0.862544	0.989313	1.2141	1.53375	1.01993	0.916728	0.95604	1.00614	0.994026	1.10714	0.586798	0.874637	0.902205	0.983275	1.22139	1.38533	1.51884	0.0671486
P49411	234	K	Elongation factor Tu, mitochondrial OS=Homo sapiens OX=9606 GN=TUFM PE=1 SV=2	TUFM	_DPELGLK[Succinyl]SVQK_	0.999995	490.145	463.059	499.29	416.254	458.003	440.573	1.06271	1.00399	1.08254	0.902505	0.993023	0.955233	1.01993	0.916728	0.95604	1.00614	0.994026	1.10714	1.04195	1.09518	1.13232	0.896997	0.998991	0.862794	0.843805	0.026783
P49411	286	K	Elongation factor Tu, mitochondrial OS=Homo sapiens OX=9606 GN=TUFM PE=1 SV=2	TUFM	_K[Succinyl]GDEC[Carbamidomethyl (C)]ELLGHSK_	0.999998	31.6759	22.2214	33.5747	15.5904	22.2921	19.4165	1.3128	0.920961	1.39149	0.646141	0.92389	0.804712	1.01993	0.916728	0.95604	1.00614	0.994026	1.10714	1.28715	1.00462	1.45548	0.642198	0.929442	0.726838	0.613377	0.0335973
P49411	347	K	Elongation factor Tu, mitochondrial OS=Homo sapiens OX=9606 GN=TUFM PE=1 SV=2	TUFM	_GLVMVKPGSIK[Succinyl]PHQK_	0.999879	494.913	449.696	424.017	482.654	442.66	486.029	1.06817	0.970578	0.915154	1.04171	0.955392	1.04899	1.01993	0.916728	0.95604	1.00614	0.994026	1.10714	1.0473	1.05874	0.957234	1.03535	0.961134	0.947482	0.961052	0.401887
P49419	352	K	Alpha-aminoadipic semialdehyde dehydrogenase OS=Homo sapiens OX=9606 GN=ALDH7A1 PE=1 SV=5	ALDH7A1	_K[Succinyl]AYAQIR_	1	62.858	81.3697	85.6659	98.3746	148.406	131.941	0.619682	0.802178	0.844532	0.96982	1.46305	1.30074	1.01129	0.970888	1.02923	0.939416	0.942651	1.10652	0.612763	0.826231	0.820544	1.03236	1.55206	1.17552	1.66403	0.0316349
P49590	91	K	Histidine--tRNA ligase, mitochondrial OS=Homo sapiens OX=9606 GN=HARS2 PE=1 SV=1	HARS2	_HGAK[Succinyl]GMDTPAFELK_	1	14.086	17.4892	8.98085	21.4551	22.583	27.7176	0.752511	0.934321	0.479782	1.14619	1.20645	1.48075	0.97783	1.04403	1.09063	1.05305	0.9147	0.919754	0.769573	0.894913	0.439911	1.08845	1.31895	1.60994	1.90902	0.0499035
P49590	444	K	Histidine--tRNA ligase, mitochondrial OS=Homo sapiens OX=9606 GN=HARS2 PE=1 SV=1	HARS2	_AEMLYK[Succinyl]NNPK_	0.999997	264.955	308.952	298.567	487.663	439.934	487.808	0.694849	0.810231	0.782997	1.2789	1.15373	1.27928	0.97783	1.04403	1.09063	1.05305	0.9147	0.919754	0.710603	0.776057	0.717929	1.21448	1.26133	1.3909	1.75393	0.00033371
P49721	162	K	Proteasome subunit beta type-2 OS=Homo sapiens OX=9606 GN=PSMB2 PE=1 SV=1	PSMB2	_K[Succinyl]C[Carbamidomethyl (C)]LEELQK_	0.999986	19.7284	30.1919	28.5169	13.3653	23.9497	17.4178	0.888867	1.3603	1.28484	0.602177	1.07906	0.784762	1.33337	1.14519	1.16864	0.897307	0.841857	0.613634	0.666631	1.18783	1.09943	0.671093	1.28176	1.27888	1.09406	0.795344
P49748	276	K	Very long-chain specific acyl-CoA dehydrogenase, mitochondrial OS=Homo sapiens OX=9606 GN=ACADVL PE=1 SV=1	ACADVL	_TPVTDPATGAVK[Succinyl]EK_	1	2093.39	1977.28	2075.7	1963.11	2112.43	1991.53	1.0284	0.971363	1.01971	0.964402	1.03776	0.978362	1.08837	0.931861	1.02085	0.948452	0.883986	1.12648	0.944901	1.04239	0.998886	1.01682	1.17395	0.868514	1.02448	0.858102
P49748	278	K	Very long-chain specific acyl-CoA dehydrogenase, mitochondrial OS=Homo sapiens OX=9606 GN=ACADVL PE=1 SV=1	ACADVL	_EK[Succinyl]ITAFVVER_	1	719.86	651.061	703.696	755.077	778.676	840.415	0.970862	0.878075	0.949063	1.01836	1.05019	1.13345	1.08837	0.931861	1.02085	0.948452	0.883986	1.12648	0.892032	0.942281	0.929679	1.07371	1.18801	1.00619	1.18232	0.031706
P49748	482	K	Very long-chain specific acyl-CoA dehydrogenase, mitochondrial OS=Homo sapiens OX=9606 GN=ACADVL PE=1 SV=1	ACADVL	_GK[Succinyl]ELSGLGSALK_	1	125.329	104.338	113.422	147.668	178.463	118.055	0.955158	0.795182	0.864417	1.12541	1.36011	0.899725	1.08837	0.931861	1.02085	0.948452	0.883986	1.12648	0.877603	0.853327	0.846762	1.18657	1.53861	0.798706	1.36707	0.219685
P49748	556	K	Very long-chain specific acyl-CoA dehydrogenase, mitochondrial OS=Homo sapiens OX=9606 GN=ACADVL PE=1 SV=1	ACADVL	_K[Succinyl]GIVNEQFLLQR_	1	23.1195	18.331	21.2103	17.0765	21.0026	28.4612	1.07365	0.851279	0.98499	0.793018	0.975344	1.32172	1.08837	0.931861	1.02085	0.948452	0.883986	1.12648	0.986476	0.913525	0.964872	0.836118	1.10335	1.17332	1.08653	0.531373
P49748	639	K	Very long-chain specific acyl-CoA dehydrogenase, mitochondrial OS=Homo sapiens OX=9606 GN=ACADVL PE=1 SV=1	ACADVL	_SISK[Succinyl]ALVER_	1	124.817	119.946	94.9863	125.616	138.33	113.745	1.04385	1.00312	0.794377	1.05053	1.15686	0.951259	1.08837	0.931861	1.02085	0.948452	0.883986	1.12648	0.959092	1.07647	0.778153	1.10763	1.30869	0.844454	1.15888	0.427502
P49753	104	K	Acyl-coenzyme A thioesterase 2, mitochondrial OS=Homo sapiens OX=9606 GN=ACOT2 PE=1 SV=6	ACOT2	_DEK[Succinyl]GALFQAHAR_	1	247.797	155.756	201.634	258.827	282.538	239.314	1.07282	0.674334	0.872957	1.12057	1.22323	1.03609
P49914	150	K	5-formyltetrahydrofolate cyclo-ligase OS=Homo sapiens OX=9606 GN=MTHFS PE=1 SV=2	MTHFS	_GK[Succinyl]GYYDAYLK_	0.999998	357.999	306.265	272.409	317.339	333.644	327.122	1.1218	0.959689	0.853599	0.994389	1.04548	1.02504	0.947507	0.91893	1.18734	1.0702	0.820515	1.05551	1.18395	1.04436	0.718917	0.92916	1.27417	0.97114	1.07711	0.657598
P50213	177	K	Isocitrate dehydrogenase [NAD] subunit alpha, mitochondrial OS=Homo sapiens OX=9606 GN=IDH3A PE=1 SV=1	IDH3A	_LITEGASK[Succinyl]R_	1	187.614	125.37	163.618	193.136	177.255	211.814	1.06316	0.710442	0.92718	1.09446	1.00446	1.2003	1.09173	0.905862	0.934509	1.1851	0.833176	1.04961	0.973829	0.784272	0.992157	0.923511	1.20558	1.14356	1.18994	0.194333
P50213	223	K	Isocitrate dehydrogenase [NAD] subunit alpha, mitochondrial OS=Homo sapiens OX=9606 GN=IDH3A PE=1 SV=1	IDH3A	_EVAESC[Carbamidomethyl (C)]K[Succinyl]DIK_	0.977675	113.695			128.252	109.38	104.479	0.99775			1.1255	0.959881	0.916871	1.09173	0.905862	0.934509	1.1851	0.833176	1.04961	0.913913			0.949704	1.15207	0.873531	1.08519
P50213	336	K	Isocitrate dehydrogenase [NAD] subunit alpha, mitochondrial OS=Homo sapiens OX=9606 GN=IDH3A PE=1 SV=1	IDH3A	_IEAAC[Carbamidomethyl (C)]FATIK[Succinyl]DGK_	0.962587	18.9472	13.9505	7.24555	18.515	26.0181	23.5367	1.05055	0.773503	0.401738	1.02659	1.4426	1.30502	1.09173	0.905862	0.934509	1.1851	0.833176	1.04961	0.962278	0.853886	0.429892	0.866241	1.73145	1.24333	1.71012	0.159078
P50213	343	K	Isocitrate dehydrogenase [NAD] subunit alpha, mitochondrial OS=Homo sapiens OX=9606 GN=IDH3A PE=1 SV=1	IDH3A	_SLTK[Succinyl]DLGGNAK_	0.999724	41.4237	20.104	43.413	58.4417	70.1069	67.1059	0.826834	0.401284	0.866542	1.16652	1.39936	1.33946	1.09173	0.905862	0.934509	1.1851	0.833176	1.04961	0.757358	0.442986	0.927269	0.984318	1.67955	1.27614	1.85185	0.0766645
P50990	326	K	T-complex protein 1 subunit theta OS=Homo sapiens OX=9606 GN=CCT8 PE=1 SV=4	CCT8	_LC[Carbamidomethyl (C)]K[Succinyl]TVGATALPR_	1	14.6986	10.7798	17.6306	8.41608	9.10991	10.5705	1.23855	0.908337	1.48561	0.709166	0.76763	0.890704	0.936627	0.965202	1.05175	0.97631	1.02663	1.04348	1.32235	0.941085	1.41251	0.726374	0.747722	0.853586	0.633219	0.0303798
P51398	175	K	28S ribosomal protein S29, mitochondrial OS=Homo sapiens OX=9606 GN=DAP3 PE=1 SV=1	DAP3	_DLLQSSYNK[Succinyl]QR_	1	48.8477	42.1088	53.5989	40.4174	39.8301	38.3738	1.11365	0.960013	1.22197	0.92145	0.908061	0.874861	0.962994	1.20492	0.998005	0.986811	0.939444	0.90782	1.15644	0.796741	1.22441	0.933766	0.966594	0.963694	0.901328	0.556218
P51398	207	K	28S ribosomal protein S29, mitochondrial OS=Homo sapiens OX=9606 GN=DAP3 PE=1 SV=1	DAP3	_VQEK[Succinyl]YVWNK_	0.996502	20.5697	29.7967	20.0289	19.5307	20.389	29.3551	0.883641	1.28002	0.860408	0.839008	0.875879	1.26105	0.962994	1.20492	0.998005	0.986811	0.939444	0.90782	0.917597	1.06232	0.862128	0.850221	0.932337	1.38909	1.11597	0.609657
P52209	51	K	6-phosphogluconate dehydrogenase, decarboxylating OS=Homo sapiens OX=9606 GN=PGD PE=1 SV=3	PGD	_GTK[Succinyl]VVGAQSLK_	0.992724	8.20958	9.01081	9.61863	9.69703	9.8245	8.04494	0.905377	0.993739	1.06077	1.06942	1.08348	0.88722	0.894652	1.06247	1.05465	0.917241	1.07634	0.994647	1.01199	0.93531	1.0058	1.16591	1.00663	0.891995	1.03773	0.71731
P52758	117	K	2-iminobutanoate/2-iminopropanoate deaminase OS=Homo sapiens OX=9606 GN=RIDA PE=1 SV=1	RIDA	_AAYQVAALPK[Succinyl]GSR_	1	196.113	91.2408	131.107	138.514	147.335	143.488	1.38793	0.645725	0.927862	0.980288	1.04271	1.01549
P52815	138	K	39S ribosomal protein L12, mitochondrial OS=Homo sapiens OX=9606 GN=MRPL12 PE=1 SV=2	MRPL12	_LTEAK[Succinyl]PVDK_	0.991399	82.8824	74.0309	121.143	76.9743	79.5147	91.3465	0.945621	0.844633	1.38214	0.878214	0.907199	1.04219	1.09617	0.88318	1.09781	0.827467	1.3672	0.728178	0.862659	0.956354	1.259	1.06133	0.663545	1.43123	1.02537	0.970015
P52815	150	K	39S ribosomal protein L12, mitochondrial OS=Homo sapiens OX=9606 GN=MRPL12 PE=1 SV=2	MRPL12	_EIK[Succinyl]NYIQGINLVQAK_	0.999996	6.40399	6.80598	1.52352	4.32499	8.15858	9.29527	1.05235	1.11841	0.250357	0.710718	1.34068	1.52747	1.09617	0.88318	1.09781	0.827467	1.3672	0.728178	0.960029	1.26635	0.228052	0.858908	0.980605	2.09767	1.60411	0.361507
P53007	277	K	Tricarboxylate transport protein, mitochondrial OS=Homo sapiens OX=9606 GN=SLC25A1 PE=1 SV=2	SLC25A1	_AFYK[Succinyl]GTVPR_	1	60.2198	55.2279	51.0672	63.7124	60.8542	65.7715	1.01251	0.928582	0.858626	1.07124	1.02318	1.10586	1.02501	1.05189	0.956176	1.00695	1.04447	0.915497	0.98781	0.882772	0.897979	1.06384	0.979616	1.20793	1.1744	0.0874057
P54886	408	K	Delta-1-pyrroline-5-carboxylate synthase OS=Homo sapiens OX=9606 GN=ALDH18A1 PE=1 SV=2	ALDH18A1	_DEILLANK[Succinyl]K_	0.908928	87.7756	58.3841	88.6112	107.863	119.654	89.975	0.953629	0.634308	0.962707	1.17187	1.29997	0.977524	0.938635	0.980374	0.956598	1.03186	0.893143	1.19939	1.01597	0.647006	1.00639	1.13568	1.4555	0.81502	1.27603	0.350423
P54886	409	K	Delta-1-pyrroline-5-carboxylate synthase OS=Homo sapiens OX=9606 GN=ALDH18A1 PE=1 SV=2	ALDH18A1	_K[Succinyl]DLEEAEGR_	1	49.6106	50.9933	26.4813	63.4123	60.404	49.6298	0.990458	1.01806	0.52869	1.266	1.20594	0.990841	0.938635	0.980374	0.956598	1.03186	0.893143	1.19939	1.05521	1.03844	0.552677	1.22691	1.35023	0.826123	1.28603	0.356054
P54886	424	K	Delta-1-pyrroline-5-carboxylate synthase OS=Homo sapiens OX=9606 GN=ALDH18A1 PE=1 SV=2	ALDH18A1	_LAAPLLK[Succinyl]R_	1	561.763	502.644	586.621	659.419	628.765	510.161	0.977157	0.874323	1.0204	1.14702	1.0937	0.887398	0.938635	0.980374	0.956598	1.03186	0.893143	1.19939	1.04104	0.891826	1.06669	1.1116	1.22456	0.739877	1.0255	0.974416
P54886	767	K	Delta-1-pyrroline-5-carboxylate synthase OS=Homo sapiens OX=9606 GN=ALDH18A1 PE=1 SV=2	ALDH18A1	_GK[Succinyl]DHVVSDFSEHGSLK_	1	9.88015	7.67689	6.1715	8.62747	15.811	10.4758	1.01088	0.785457	0.631433	0.882715	1.61769	1.07182	0.938635	0.980374	0.956598	1.03186	0.893143	1.19939	1.07697	0.801181	0.660082	0.855456	1.81123	0.893644	1.40268	0.352486
P55084	181	K	Trifunctional enzyme subunit beta, mitochondrial OS=Homo sapiens OX=9606 GN=HADHB PE=1 SV=3	HADHB	_K[Succinyl]LMLDLNK_	1	178.978	108.292	100.563	206.324	210.612	182.205	1.08804	0.658327	0.611342	1.25428	1.28035	1.10766	0.989648	0.909679	0.87521	0.995183	1.0939	1.13638	1.09942	0.723691	0.698509	1.26036	1.17044	0.974725	1.35053	0.126303
P55084	188	K	Trifunctional enzyme subunit beta, mitochondrial OS=Homo sapiens OX=9606 GN=HADHB PE=1 SV=3	HADHB	_LMLDLNK[Succinyl]AK_	0.999997	2508.72	2202.59	3031.5	3640.7	3092.69	3150.6	0.853945	0.749742	1.03189	1.23926	1.05272	1.07243	0.989648	0.909679	0.87521	0.995183	1.0939	1.13638	0.862877	0.824183	1.17902	1.24526	0.962356	0.94373	1.09953	0.525692
P55084	201	K	Trifunctional enzyme subunit beta, mitochondrial OS=Homo sapiens OX=9606 GN=HADHB PE=1 SV=3	HADHB	_LSLISK[Succinyl]FR_	1	542.251	538.115	794.665	791.919	811.775	647.086	0.788573	0.782559	1.15565	1.15166	1.18053	0.941031	0.989648	0.909679	0.87521	0.995183	1.0939	1.13638	0.796822	0.860258	1.32043	1.15723	1.07919	0.828096	1.02922	0.824132
P55084	272	K	Trifunctional enzyme subunit beta, mitochondrial OS=Homo sapiens OX=9606 GN=HADHB PE=1 SV=3	HADHB	_VPGK[Succinyl]DTVTK_	1	867.729	803.649	801.421	1171.53	1312.7	1073.03	0.863404	0.799644	0.797427	1.16569	1.30615	1.06768	0.989648	0.909679	0.87521	0.995183	1.0939	1.13638	0.872436	0.879039	0.911126	1.17133	1.19403	0.939545	1.24123	0.0542539
P55084	291	K	Trifunctional enzyme subunit beta, mitochondrial OS=Homo sapiens OX=9606 GN=HADHB PE=1 SV=3	HADHB	_PSSLEQMAK[Succinyl]LK_	0.963531	16.6652	18.9486	4.01791	17.4061	9.20645	22.1801	1.13081	1.28575	0.272634	1.18108	0.624701	1.50502	0.989648	0.909679	0.87521	0.995183	1.0939	1.13638	1.14264	1.41341	0.311507	1.1868	0.571076	1.3244	1.07488	0.739502
P56381	21	K	ATP synthase subunit epsilon, mitochondrial OS=Homo sapiens OX=9606 GN=ATP5F1E PE=1 SV=2	ATP5F1E	_YSQIC[Carbamidomethyl (C)]AK[Succinyl]AVR_	1	163.689	149.55	157.121	278.086	240.43	284.545	0.771259	0.704636	0.740311	1.31026	1.13284	1.34069	0.561754	0.795194	0.846254	1.69921	1.14878	0.948805	1.37295	0.886118	0.874809	0.771101	0.98612	1.41303	1.01161	0.989647
P56381	44	K	ATP synthase subunit epsilon, mitochondrial OS=Homo sapiens OX=9606 GN=ATP5F1E PE=1 SV=2	ATP5F1E	_TSGSNVK[Succinyl]IVK_	0.999968	124.872	120.697	129.44	267.882	257.465	251.083	0.650694	0.628934	0.674496	1.3959	1.34161	1.30836	0.561754	0.795194	0.846254	1.69921	1.14878	0.948805	1.15832	0.790918	0.797038	0.821501	1.16786	1.37896	1.2265	0.373474
P58876	35	K	Histone H2B type 1-D OS=Homo sapiens OX=9606 GN=H2BC5 PE=1 SV=2	H2BC5	_K[Succinyl]ESYSVYVYK_	0.999999	35.3038	57.8178	41.2677	48.1288	60.1608	54.4097	0.712995	1.16769	0.833442	0.97201	1.21501	1.09886
P60709	61	K	Actin, cytoplasmic 1 OS=Homo sapiens OX=9606 GN=ACTB PE=1 SV=1	ACTB	_DSYVGDEAQSK[Succinyl]R_	1	402.312	545.185	626.562	540.11	782.958	439.805	0.723381	0.980275	1.1266	0.97115	1.4078	0.790795	0.975266	0.899174	0.979571	1.0406	1.00491	1.10048	0.741727	1.0902	1.15009	0.93326	1.40093	0.718588	1.02373	0.989327
P60709	315	K	Actin, cytoplasmic 1 OS=Homo sapiens OX=9606 GN=ACTB PE=1 SV=1	ACTB	_MQK[Succinyl]EITALAPSTMK_	1	76.815	70.8859	92.8198	83.115	96.3888	68.7113	0.943025	0.870236	1.13951	1.02037	1.18332	0.843539	0.975266	0.899174	0.979571	1.0406	1.00491	1.10048	0.966942	0.967817	1.16327	0.980557	1.17755	0.766516	0.944026	0.645047
P60709	326	K	Actin, cytoplasmic 1 OS=Homo sapiens OX=9606 GN=ACTB PE=1 SV=1	ACTB	_EITALAPSTMK[Succinyl]IK_	0.902593	222.563	228.483	276.368	252.511	26.3178	23.9159	1.29628	1.33076	1.60966	1.47071	0.153284	0.139294	0.975266	0.899174	0.979571	1.0406	1.00491	1.10048	1.32916	1.47998	1.64323	1.41333	0.152535	0.126576	0.380121	0.110062
P60709	328	K	Actin, cytoplasmic 1 OS=Homo sapiens OX=9606 GN=ACTB PE=1 SV=1	ACTB	_IK[Succinyl]IIAPPER_	1	1184.67	1375.67	1532.42	1403.1	1551.47	1293.86	0.852158	0.989547	1.1023	1.00928	1.116	0.930704	0.975266	0.899174	0.979571	1.0406	1.00491	1.10048	0.87377	1.10051	1.12529	0.969906	1.11056	0.845722	0.944062	0.637767
P60903	28	K	Protein S100-A10 OS=Homo sapiens OX=9606 GN=S100A10 PE=1 SV=2	S100A10	_GYLTK[Succinyl]EDLR_	1	141.741	176.661	218.076	155.928	216.478	153.124	0.800791	0.998076	1.23206	0.880944	1.22303	0.8651	0.807522	0.793233	0.876771	1.03194	1.28383	1.20671	0.991665	1.25824	1.40522	0.853679	0.952643	0.716911	0.690328	0.0498169
P60903	57	K	Protein S100-A10 OS=Homo sapiens OX=9606 GN=S100A10 PE=1 SV=2	S100A10	_IMK[Succinyl]DLDQC[Carbamidomethyl (C)]R_	1	95.9356	102.202	96.8505	112.814	165.263	124.758	0.824871	0.878747	0.832738	0.969995	1.42096	1.07269	0.807522	0.793233	0.876771	1.03194	1.28383	1.20671	1.02148	1.1078	0.949778	0.939974	1.10681	0.888943	0.953448	0.562346
P61604	8	K	10 kDa heat shock protein, mitochondrial OS=Homo sapiens OX=9606 GN=HSPE1 PE=1 SV=2	HSPE1	_K[Succinyl]FLPLFDR_	1	190.643	116.323	456.532	451.317	255.779	194.276	0.687057	0.419214	1.64529	1.6265	0.921796	0.700148	0.915463	0.892628	0.980135	1.12118	0.979277	1.11132	0.750502	0.46964	1.67863	1.4507	0.941303	0.630015	1.04252	0.792202
P61604	40	K	10 kDa heat shock protein, mitochondrial OS=Homo sapiens OX=9606 GN=HSPE1 PE=1 SV=2	HSPE1	_SQGK[Succinyl]VLQATVVAVGSGSK_	1	1731.81	1683.99	1385.77	1750.43	2497.09	2062.87	0.935106	0.909284	0.748259	0.945158	1.34833	1.11387	0.915463	0.892628	0.980135	1.12118	0.979277	1.11132	1.02146	1.01866	0.763424	0.843005	1.37686	1.00229	1.14932	0.503294
P61604	54	K	10 kDa heat shock protein, mitochondrial OS=Homo sapiens OX=9606 GN=HSPE1 PE=1 SV=2	HSPE1	_VLQATVVAVGSGSK[Succinyl]GK_	0.999954	1084.09	1105.75	884.544	972.742	1245.47	1042.64	1.02672	1.04724	0.837738	0.92127	1.17956	0.987466	0.915463	0.892628	0.980135	1.12118	0.979277	1.11132	1.12154	1.17321	0.854717	0.821698	1.20453	0.888553	0.925484	0.620433
P61604	56	K	10 kDa heat shock protein, mitochondrial OS=Homo sapiens OX=9606 GN=HSPE1 PE=1 SV=2	HSPE1	_GK[Succinyl]GGEIQPVSVK_	1	415.602	240.881	245.628	387.196	466.418	426.536	1.14267	0.662289	0.67534	1.06457	1.28239	1.17274	0.915463	0.892628	0.980135	1.12118	0.979277	1.11132	1.24819	0.741954	0.689027	0.949513	1.30953	1.05526	1.23706	0.315362
P61604	66	K	10 kDa heat shock protein, mitochondrial OS=Homo sapiens OX=9606 GN=HSPE1 PE=1 SV=2	HSPE1	_GGEIQPVSVK[Succinyl]VGDK_	1	4528.55	5036.42	4993.02	5151.96	5568.92	5165.13	0.892501	0.992593	0.98404	1.01536	1.09754	1.01796	0.915463	0.892628	0.980135	1.12118	0.979277	1.11132	0.974917	1.11199	1.00398	0.905623	1.12077	0.915994	0.951953	0.546742
P61604	70	K	10 kDa heat shock protein, mitochondrial OS=Homo sapiens OX=9606 GN=HSPE1 PE=1 SV=2	HSPE1	_VGDK[Succinyl]VLLPEYGGTK_	1	980.497	1044.69	1040.94	1146.01	818.429	1088.02	0.961492	1.02444	1.02077	1.1238	0.802566	1.06694	0.915463	0.892628	0.980135	1.12118	0.979277	1.11132	1.05028	1.14767	1.04146	1.00234	0.819549	0.960062	0.858783	0.0869255
P62277	34	K	40S ribosomal protein S13 OS=Homo sapiens OX=9606 GN=RPS13 PE=1 SV=2	RPS13	_LTSDDVK[Succinyl]EQIYK_	0.992147	5.65361	4.1727	1.67399	3.56267	8.24018	7.97181	1.08463	0.800518	0.32115	0.683487	1.58085	1.52937	1.02326	1.0801	1.04018	0.954521	1.01749	0.884441	1.05997	0.741151	0.308745	0.716052	1.55367	1.72919	1.89534	0.207676
P62701	233	K	40S ribosomal protein S4, X isoform OS=Homo sapiens OX=9606 GN=RPS4X PE=1 SV=2	RPS4X	_GNK[Succinyl]PWISLPR_	1	29.3744	53.8825	82.6924	47.122	49.3079	44.7927	0.573771	1.05249	1.61523	0.920435	0.963133	0.874938	0.825605	0.95632	0.974621	1.04655	1.03885	1.15806	0.694971	1.10056	1.65729	0.879497	0.927118	0.755521	0.742041	0.404667
P62753	203	K	40S ribosomal protein S6 OS=Homo sapiens OX=9606 GN=RPS6 PE=1 SV=1	RPS6	_NK[Succinyl]EEAAEYAK_	0.999005	6.9565	5.05262	13.0313	12.4679	7.63548	7.00133	0.800439	0.581372	1.49943	1.4346	0.878565	0.805597	1.05448	1.09483	0.954651	0.936596	1.11095	0.848496	0.759087	0.531016	1.57066	1.53171	0.790823	0.949441	1.14374	0.623807
P62805	32	K	Histone H4 OS=Homo sapiens OX=9606 GN=H4C1 PE=1 SV=2	H4C1	_DNIQGITK[Succinyl]PAIR_	1	110.884	127.342	137.819	172.166	197.671	140.757	0.750365	0.86174	0.93264	1.16507	1.33767	0.952519	0.72051	0.919063	0.734566	1.28804	1.01171	1.32611	1.04144	0.937629	1.26965	0.90453	1.32218	0.718281	0.90651	0.571809
P62805	78	K	Histone H4 OS=Homo sapiens OX=9606 GN=H4C1 PE=1 SV=2	H4C1	_DAVTYTEHAK[Succinyl]R_	1	42.6554	37.8605	63.0639	64.0988	87.7877	60.1965	0.719592	0.638703	1.06388	1.08134	1.48097	1.01551	0.72051	0.919063	0.734566	1.28804	1.01171	1.32611	0.998726	0.69495	1.44831	0.839525	1.46383	0.765783	0.976812	0.943826
P62807	35	K	Histone H2B type 1-C/E/F/G/I OS=Homo sapiens OX=9606 GN=H2BC4 PE=1 SV=4	H2BC4	_K[Succinyl]ESYSVYVYK_	0.999999	35.3038	57.8178	41.2677	48.1288	60.1608	54.4097	0.712995	1.16769	0.833442	0.97201	1.21501	1.09886
P62829	113	K	60S ribosomal protein L23 OS=Homo sapiens OX=9606 GN=RPL23 PE=1 SV=1	RPL23	_GEMK[Succinyl]GSAITGPVAK_	0.999848	10.9747	16.7754	16.6896	19.5929	18.5089	13.0558	0.68881	1.05288	1.0475	1.22971	1.16168	0.819423	0.768346	0.885395	1.03161	1.05492	1.10901	1.15073	0.896484	1.18916	1.0154	1.1657	1.04749	0.712089	0.94332	0.690562
P62851	60	K	40S ribosomal protein S25 OS=Homo sapiens OX=9606 GN=RPS25 PE=1 SV=1	RPS25	_LC[Carbamidomethyl (C)]K[Succinyl]EVPNYK_	0.995238	10.8091	28.322	16.6395	20.587	32.8785	31.7052	0.460154	1.20569	0.708357	0.876405	1.39967	1.34972	0.856621	1.00965	1.1084	0.902784	1.01118	1.11136	0.537174	1.19416	0.639081	0.970781	1.3842	1.21447	1.50583	0.155777
P62857	47	K	40S ribosomal protein S28 OS=Homo sapiens OX=9606 GN=RPS28 PE=1 SV=1	RPS28	_NVK[Succinyl]GPVR_	1	92.7789	96.9396	135.83	105.615	161.702	108.929	0.793214	0.828786	1.16128	0.902959	1.38247	0.931292	0.835372	0.993823	1.02675	0.936486	1.25195	0.955622	0.949534	0.833937	1.13103	0.964198	1.10425	0.97454	1.04409	0.6444
P62913	67	K	60S ribosomal protein L11 OS=Homo sapiens OX=9606 GN=RPL11 PE=1 SV=2	RPL11	_RNEK[Succinyl]IAVHC[Carbamidomethyl (C)]TVR_	1	42.2161	40.8411	75.5225	44.856	78.983	64.9029	0.729286	0.705533	1.30466	0.774889	1.36444	1.1212	0.905315	0.955372	0.983002	1.07985	1.01334	1.06312	0.805561	0.73849	1.32722	0.717589	1.34648	1.05463	1.08617	0.758861
P62979	48	K	Ubiquitin-40S ribosomal protein S27a OS=Homo sapiens OX=9606 GN=RPS27A PE=1 SV=2	RPS27A	_LIFAGK[Succinyl]QLEDGR_	1	23.9086	44.5137	23.573	33.0955	46.3591	40.5823	0.676556	1.25963	0.667059	0.936523	1.31185	1.14838	0.957089	0.926516	1.02118	1.00352	1.05268	1.03901	0.70689	1.35954	0.653224	0.933234	1.2462	1.10526	1.20777	0.388187
P62987	48	K	Ubiquitin-60S ribosomal protein L40 OS=Homo sapiens OX=9606 GN=UBA52 PE=1 SV=2	UBA52	_LIFAGK[Succinyl]QLEDGR_	1	23.9086	44.5137	23.573	33.0955	46.3591	40.5823	0.676556	1.25963	0.667059	0.936523	1.31185	1.14838
P63104	85	K	14-3-3 protein zeta/delta OS=Homo sapiens OX=9606 GN=YWHAZ PE=1 SV=1	YWHAZ	_EK[Succinyl]IETELR_	1	47.7838	50.1074	48.5147	45.9113	70.4624	58.8311	0.891458	0.934809	0.905095	0.856526	1.31455	1.09756	1.25606	1.25816	1.19247	0.79026	0.816517	0.68653	0.709727	0.742995	0.759007	1.08385	1.60995	1.5987	1.94079	0.0080764
P63220	74	K	40S ribosomal protein S21 OS=Homo sapiens OX=9606 GN=RPS21 PE=1 SV=1	RPS21	_LAK[Succinyl]ADGIVSK_	0.994604	7.82094	5.30518	8.09028	5.36387	8.76514	8.81298	1.06267	0.720838	1.09926	0.728814	1.19096	1.19746	1.63201	1.29741	1.18066	0.709217	0.561147	0.619553	0.651141	0.555596	0.931057	1.02763	2.12237	1.93278	2.37758	0.0372284
P63261	61	K	Actin, cytoplasmic 2 OS=Homo sapiens OX=9606 GN=ACTG1 PE=1 SV=1	ACTG1	_DSYVGDEAQSK[Succinyl]R_	1	402.312	545.185	626.562	540.11	782.958	439.805	0.723381	0.980275	1.1266	0.97115	1.4078	0.790795
P63261	315	K	Actin, cytoplasmic 2 OS=Homo sapiens OX=9606 GN=ACTG1 PE=1 SV=1	ACTG1	_MQK[Succinyl]EITALAPSTMK_	1	76.815	70.8859	92.8198	83.115	96.3888	68.7113	0.943025	0.870236	1.13951	1.02037	1.18332	0.843539
P63261	326	K	Actin, cytoplasmic 2 OS=Homo sapiens OX=9606 GN=ACTG1 PE=1 SV=1	ACTG1	_EITALAPSTMK[Succinyl]IK_	0.902593	222.563	228.483	276.368	252.511	26.3178	23.9159	1.29628	1.33076	1.60966	1.47071	0.153284	0.139294
P63261	328	K	Actin, cytoplasmic 2 OS=Homo sapiens OX=9606 GN=ACTG1 PE=1 SV=1	ACTG1	_IK[Succinyl]IIAPPER_	1	1184.67	1375.67	1532.42	1403.1	1551.47	1293.86	0.852158	0.989547	1.1023	1.00928	1.116	0.930704
P68104	439	K	Elongation factor 1-alpha 1 OS=Homo sapiens OX=9606 GN=EEF1A1 PE=1 SV=1	EEF1A1	_QTVAVGVIK[Succinyl]AVDK_	0.996277	58.8517	64.4703	96.4101	56.9914	84.0089	53.4006	0.852649	0.934053	1.3968	0.825697	1.21713	0.773673	0.890183	1.00966	1.03619	0.944449	1.08249	1.03703	0.957835	0.925116	1.34802	0.874263	1.12438	0.746044	0.849493	0.391411
P68431	57	K	Histone H3.1 OS=Homo sapiens OX=9606 GN=H3C1 PE=1 SV=2	H3C1	_YQK[Succinyl]STELLIR_	1	148.643	123.176	180.665	232.555	257.632	155.298	0.812281	0.673111	0.987269	1.27083	1.40786	0.848649	0.924466	0.819073	0.86404	1.07227	1.03997	1.28018	0.878649	0.821796	1.14262	1.18517	1.35375	0.662914	1.12619	0.743304
P68431	80	K	Histone H3.1 OS=Homo sapiens OX=9606 GN=H3C1 PE=1 SV=2	H3C1	_EIAQDFK[Succinyl]TDLR_	1	41.389	39.1192	21.0861	53.813	72.4958	61.5963	0.857805	0.810763	0.437018	1.1153	1.50251	1.27661	0.924466	0.819073	0.86404	1.07227	1.03997	1.28018	0.927892	0.989854	0.505785	1.04012	1.44476	0.997212	1.43679	0.184659
P82650	248	K	28S ribosomal protein S22, mitochondrial OS=Homo sapiens OX=9606 GN=MRPS22 PE=1 SV=1	MRPS22	_VHHK[Succinyl]TYEDIDKR_	1	61.3387	76.9866	54.5238	63.824	77.4947	72.7101	0.904527	1.13528	0.804032	0.941176	1.14277	1.07221	0.902817	0.843265	1.01509	1.2489	1.09056	0.899367	1.00189	1.34629	0.792081	0.753602	1.04788	1.19219	0.953317	0.847402
P82650	255	K	28S ribosomal protein S22, mitochondrial OS=Homo sapiens OX=9606 GN=MRPS22 PE=1 SV=1	MRPS22	_TYEDIDK[Succinyl]R_	1	62.9881	88.0334	79.4669	87.2574	107.106	100.773	0.719008	1.0049	0.907112	0.996041	1.22262	1.15032	0.902817	0.843265	1.01509	1.2489	1.09056	0.899367	0.796405	1.19168	0.893629	0.797533	1.12109	1.27903	1.10964	0.618434
P82663	96	K	28S ribosomal protein S25, mitochondrial OS=Homo sapiens OX=9606 GN=MRPS25 PE=1 SV=1	MRPS25	_SNK[Succinyl]EIMEHIR_	1	1.93984	1	2.35605	1.77804	1	2.47514	1.10332	0.56877	1.34005	1.0113	0.56877	1.40778	0.861442	0.744588	0.788192	1.03363	1.35767	1.21448	1.28079	0.763873	1.70016	0.978399	0.418932	1.15916	0.682674	0.347118
P82933	287	K	28S ribosomal protein S9, mitochondrial OS=Homo sapiens OX=9606 GN=MRPS9 PE=1 SV=2	MRPS9	_AEAIVYK[Succinyl]HGSGR_	1	57.1587	49.4465	53.1526	56.6012	61.0237	68.8189	0.990614	0.856955	0.921185	0.980952	1.0576	1.1927	1.07393	1.01394	0.940667	1.06406	1.05027	0.857132	0.922421	0.845174	0.979289	0.921891	1.00698	1.3915	1.20878	0.255637
P83111	243	K	Serine beta-lactamase-like protein LACTB, mitochondrial OS=Homo sapiens OX=9606 GN=LACTB PE=1 SV=2	LACTB	_MMK[Succinyl]ENVAFEQEK_	1	57.7675	46.6068	46.307	32.4171	48.4291	22.6101	1.36385	1.10035	1.09327	0.765344	1.14337	0.533808	0.722679	0.712441	0.781924	1.25393	1.23774	1.29129	1.88721	1.54448	1.39818	0.610359	0.923758	0.413392	0.403221	0.0184492
P83111	252	K	Serine beta-lactamase-like protein LACTB, mitochondrial OS=Homo sapiens OX=9606 GN=LACTB PE=1 SV=2	LACTB	_ENVAFEQEK[Succinyl]EGK_	0.999991	314.846	255.353	364.732	124.482	147.113	113.736	1.43083	1.16047	1.65754	0.565716	0.668563	0.516878	0.722679	0.712441	0.781924	1.25393	1.23774	1.29129	1.9799	1.62886	2.11983	0.451156	0.540147	0.400281	0.242919	0.000271836
P83111	284	K	Serine beta-lactamase-like protein LACTB, mitochondrial OS=Homo sapiens OX=9606 GN=LACTB PE=1 SV=2	LACTB	_KK[Succinyl]NDFEQGELYLR_	1	128.566	108.215	64.3727	48.612	61.6863	60.86	1.63324	1.3747	0.817757	0.617541	0.783629	0.773133	0.722679	0.712441	0.781924	1.25393	1.23774	1.29129	2.25998	1.92957	1.04583	0.492486	0.633112	0.59873	0.329361	0.0125195
P84243	57	K	Histone H3.3 OS=Homo sapiens OX=9606 GN=H3-3A PE=1 SV=2	H3-3A	_YQK[Succinyl]STELLIR_	1	148.643	123.176	180.665	232.555	257.632	155.298	0.812281	0.673111	0.987269	1.27083	1.40786	0.848649
P84243	80	K	Histone H3.3 OS=Homo sapiens OX=9606 GN=H3-3A PE=1 SV=2	H3-3A	_EIAQDFK[Succinyl]TDLR_	1	41.389	39.1192	21.0861	53.813	72.4958	61.5963	0.857805	0.810763	0.437018	1.1153	1.50251	1.27661
P99999	28	K	Cytochrome c OS=Homo sapiens OX=9606 GN=CYCS PE=1 SV=2	CYCS	_HK[Succinyl]TGPNLHGLFGR_	1	186.476	149.972	150.938	236.068	192.649	287.5	0.929589	0.747615	0.752429	1.17681	0.960362	1.4332	0.869343	0.907759	0.909219	1.3994	0.804582	1.1097	1.0693	0.823582	0.827556	0.840938	1.19362	1.29152	1.22262	0.289996
P99999	40	K	Cytochrome c OS=Homo sapiens OX=9606 GN=CYCS PE=1 SV=2	CYCS	_K[Succinyl]TGQAPGYSYTAANK_	0.999996	19.7444	23.2311	15.422	16.5066	12.2448	26.9929	1.03789	1.22117	0.810676	0.86769	0.643663	1.41891	0.869343	0.907759	0.909219	1.3994	0.804582	1.1097	1.19388	1.34526	0.891618	0.620045	0.799997	1.27865	0.786617	0.329379
P99999	54	K	Cytochrome c OS=Homo sapiens OX=9606 GN=CYCS PE=1 SV=2	CYCS	_TGQAPGYSYTAANK[Succinyl]NK_	0.758584	24.9515	37.8513	20.8002	45.6777	16.342	42.4291	0.796105	1.20769	0.663654	1.4574	0.52141	1.35375	0.869343	0.907759	0.909219	1.3994	0.804582	1.1097	0.915755	1.3304	0.729917	1.04145	0.648051	1.21992	0.977602	0.925606
P99999	74	K	Cytochrome c OS=Homo sapiens OX=9606 GN=CYCS PE=1 SV=2	CYCS	_K[Succinyl]YIPGTK_	0.999994	104.142	135.342	92.2756	159.569	192.211	212.207	0.697576	0.906566	0.618092	1.06884	1.28749	1.42143	0.869343	0.907759	0.909219	1.3994	0.804582	1.1097	0.802418	0.998685	0.679805	0.763788	1.6002	1.28091	1.46918	0.225468
Q00325	209	K	Phosphate carrier protein, mitochondrial OS=Homo sapiens OX=9606 GN=SLC25A3 PE=1 SV=2	SLC25A3	_MYK[Succinyl]EEGLK_	1	372.247	309.077	286.905	430.736	564.282	459.487	0.921884	0.765442	0.710533	1.06674	1.39747	1.13794	0.920895	0.847259	0.825383	1.04984	1.11232	1.2443	1.00107	0.903434	0.860853	1.01609	1.25635	0.91452	1.15246	0.261772
Q00325	214	K	Phosphate carrier protein, mitochondrial OS=Homo sapiens OX=9606 GN=SLC25A3 PE=1 SV=2	SLC25A3	_EEGLK[Succinyl]AFYK_	0.999205	31.2339	24.3912	50.3333	46.719	46.9922	34.3725	0.800726	0.625302	1.29037	1.19771	1.20471	0.881187	0.920895	0.847259	0.825383	1.04984	1.11232	1.2443	0.869509	0.738029	1.56335	1.14085	1.08306	0.708179	0.924688	0.875669
Q00325	295	K	Phosphate carrier protein, mitochondrial OS=Homo sapiens OX=9606 GN=SLC25A3 PE=1 SV=2	SLC25A3	_EK[Succinyl]GSSASLVLK_	0.999994	29.9929	44.8374	28.7141	41.49	65.2236	52.0634	0.686019	1.02555	0.656769	0.948988	1.49184	1.19083	0.920895	0.847259	0.825383	1.04984	1.11232	1.2443	0.744948	1.21044	0.795715	0.903934	1.3412	0.957028	1.16396	0.458789
Q00325	304	K	Phosphate carrier protein, mitochondrial OS=Homo sapiens OX=9606 GN=SLC25A3 PE=1 SV=2	SLC25A3	_GSSASLVLK[Succinyl]R_	1	77.6115	76.3078	74.4462	96.3527	97.2427	109.509	0.87619	0.861473	0.840456	1.08777	1.09782	1.2363	0.920895	0.847259	0.825383	1.04984	1.11232	1.2443	0.951456	1.01678	1.01826	1.03613	0.986959	0.993567	1.0101	0.722555
Q00610	737	K	Clathrin heavy chain 1 OS=Homo sapiens OX=9606 GN=CLTC PE=1 SV=5	CLTC	_YIQAAC[Carbamidomethyl (C)]K[Succinyl]TGQIK_	0.994197	14.0516	16.7901	17.4815	19.3997	17.1429	22.4338	0.785742	0.938871	0.977532	1.08479	0.958601	1.25446	0.954455	1.07211	1.08923	0.974068	1.01701	0.893122	0.823237	0.875722	0.897451	1.11367	0.942566	1.40458	1.33292	0.0813718
Q01813	688	K	ATP-dependent 6-phosphofructokinase, platelet type OS=Homo sapiens OX=9606 GN=PFKP PE=1 SV=2	PFKP	_NFGTK[Succinyl]ISAR_	1	60.1107	45.6566	74.7674	86.5751	102.487	49.2035	0.861185	0.654106	1.07117	1.24033	1.46829	0.704921	1.0456	1.18759	1.09441	0.822877	0.914672	0.934852	0.823626	0.550786	0.978761	1.50731	1.60526	0.754046	1.64315	0.18669
Q02218	564	K	2-oxoglutarate dehydrogenase, mitochondrial OS=Homo sapiens OX=9606 GN=OGDH PE=1 SV=3	OGDH	_YDK[Succinyl]IC[Carbamidomethyl (C)]EEAFAR_	1	27.5832	29.6796	35.9903	20.9926	19.2777	37.3173	0.968734	1.04236	1.264	0.737269	0.677041	1.3106	0.891016	0.955829	0.89305	1.03251	1.05465	1.17295	1.08722	1.09053	1.41537	0.714058	0.641956	1.11736	0.688362	0.107069
Q02218	970	K	2-oxoglutarate dehydrogenase, mitochondrial OS=Homo sapiens OX=9606 GN=OGDH PE=1 SV=3	OGDH	_NQGYYDYVK[Succinyl]PR_	1	16.8206	10.8336	15.2419	26.7181	30.6657	34.5696	0.748417	0.482031	0.678176	1.18879	1.36444	1.53814	0.891016	0.955829	0.89305	1.03251	1.05465	1.17295	0.839959	0.504307	0.759393	1.15137	1.29373	1.31135	1.78568	0.0203674
Q02543	11	K	60S ribosomal protein L18a OS=Homo sapiens OX=9606 GN=RPL18A PE=1 SV=2	RPL18A	_EYK[Succinyl]VVGR_	1	123.254	230.336	247.537	197.277	267.242	239.152	0.566774	1.05918	1.13828	0.907159	1.22889	1.09972	1.1255	1.12798	1.18012	0.723573	0.951516	0.89131	0.503575	0.939005	0.964547	1.25372	1.29151	1.23382	1.56994	0.0816294
Q04837	103	K	Single-stranded DNA-binding protein, mitochondrial OS=Homo sapiens OX=9606 GN=SSBP1 PE=1 SV=1	SSBP1	_DVAYQYVK[Succinyl]K_	0.956818	136.584		138.258	170.918		135.366	0.940131		0.951659	1.17646		0.931751	1.37573	1.33425	1.10093	0.756336	0.694248	0.738505	0.683368		0.864411	1.55547		1.26167	1.82012	0.0636618
Q06830	7	K	Peroxiredoxin-1 OS=Homo sapiens OX=9606 GN=PRDX1 PE=1 SV=1	PRDX1	_[Acetyl (Protein N-term)]SSGNAK[Succinyl]IGHPAPNFK_	0.995586	8.26617	8.26303	8.70051	8.66028	10.902	4.46921	1.00682	1.00643	1.05972	1.05482	1.32786	0.544348	0.975509	0.968072	1.19631	0.909895	0.956255	0.993962	1.03209	1.03963	0.885826	1.15928	1.38861	0.547654	1.04666	0.935157
Q08257	120	K	Quinone oxidoreductase OS=Homo sapiens OX=9606 GN=CRYZ PE=1 SV=1	CRYZ	_LPEK[Succinyl]LDFK_	0.995694	67.9913	69.167	78.5053	67.3307	76.8082	71.2854	0.946323	0.962685	1.09266	0.937127	1.06904	0.99217	1.0242	0.961981	1.08235	0.898801	0.908343	1.12432	0.923962	1.00073	1.00952	1.04264	1.17691	0.882459	1.05718	0.604228
Q10713	299	K	Mitochondrial-processing peptidase subunit alpha OS=Homo sapiens OX=9606 GN=PMPCA PE=1 SV=2	PMPCA	_SVAQYTGGIAK[Succinyl]LER_	1	23.5271	15.9033	14.818	37.7343	40.232	58.7991	0.739018	0.499544	0.465452	1.18528	1.26374	1.84696	0.899304	0.864215	0.884273	1.08803	1.06689	1.19729	0.821766	0.578032	0.526367	1.08939	1.1845	1.54262	1.98141	0.0156721
Q12931	262	K	Heat shock protein 75 kDa, mitochondrial OS=Homo sapiens OX=9606 GN=TRAP1 PE=1 SV=3	TRAP1	_SDC[Carbamidomethyl (C)]K[Succinyl]EFSSEAR_	1	75.8101	62.6874	62.9675	84.8653	68.4381	94.1146	1.01332	0.837912	0.841656	1.13435	0.914779	1.25798	0.895787	0.926515	0.857129	1.10441	1.17496	1.0412	1.1312	0.904369	0.981948	1.02711	0.778564	1.2082	0.998793	0.932453
Q12931	324	K	Heat shock protein 75 kDa, mitochondrial OS=Homo sapiens OX=9606 GN=TRAP1 PE=1 SV=3	TRAP1	_YVAQAHDK[Succinyl]PR_	1	13.5248	19.5135	7.616	16.6078	13.2584	21.997	0.877117	1.2655	0.493917	1.07706	0.859844	1.42656	0.895787	0.926515	0.857129	1.10441	1.17496	1.0412	0.979157	1.36587	0.576246	0.975233	0.731809	1.37011	1.05336	0.810489
Q12931	332	K	Heat shock protein 75 kDa, mitochondrial OS=Homo sapiens OX=9606 GN=TRAP1 PE=1 SV=3	TRAP1	_YTLHYK[Succinyl]TDAPLNIR_	1	97.9903	84.866	34.2761	105.121	164.522	165.964	0.90073	0.780091	0.315067	0.966279	1.51229	1.52554	0.895787	0.926515	0.857129	1.10441	1.17496	1.0412	1.00552	0.841962	0.367585	0.874927	1.2871	1.46517	1.63752	0.183956
Q12931	424	K	Heat shock protein 75 kDa, mitochondrial OS=Homo sapiens OX=9606 GN=TRAP1 PE=1 SV=3	TRAP1	_LIK[Succinyl]FFIDQSK_	0.999619	20.9124	16.9662	19.9381	18.456	25.1473	23.9921	1.0005	0.811701	0.953885	0.882975	1.20311	1.14784	0.895787	0.926515	0.857129	1.10441	1.17496	1.0412	1.11689	0.876079	1.11288	0.799499	1.02396	1.10242	0.942051	0.645588
Q12931	431	K	Heat shock protein 75 kDa, mitochondrial OS=Homo sapiens OX=9606 GN=TRAP1 PE=1 SV=3	TRAP1	_FFIDQSK[Succinyl]K_	0.990814	910.083	805.803	927.669	1325.63	1475.42	1207.16	0.820909	0.726847	0.836772	1.19574	1.33086	1.08888	0.895787	0.926515	0.857129	1.10441	1.17496	1.0412	0.916411	0.784496	0.97625	1.08269	1.13269	1.04579	1.21815	0.0434951
Q12931	466	K	Heat shock protein 75 kDa, mitochondrial OS=Homo sapiens OX=9606 GN=TRAP1 PE=1 SV=3	TRAP1	_EDIAK[Succinyl]LLR_	1	28.223	55.9066	36.4939	65.7608	63.7145	77.0559	0.517609	1.02532	0.669295	1.20605	1.16852	1.4132	0.895787	0.926515	0.857129	1.10441	1.17496	1.0412	0.577825	1.10665	0.780858	1.09203	0.994522	1.35728	1.39691	0.159531
Q12931	598	K	Heat shock protein 75 kDa, mitochondrial OS=Homo sapiens OX=9606 GN=TRAP1 PE=1 SV=3	TRAP1	_VTNVK[Succinyl]VTLR_	1	22.3657	28.9655	15.5962	24.4551	25.6872	41.2593	0.847567	1.09767	0.591031	0.926744	0.973437	1.56355	0.895787	0.926515	0.857129	1.10441	1.17496	1.0412	0.94617	1.18473	0.689547	0.83913	0.828488	1.50168	1.12369	0.710412
Q13011	65	K	Delta(3,5)-Delta(2,4)-dienoyl-CoA isomerase, mitochondrial OS=Homo sapiens OX=9606 GN=ECH1 PE=1 SV=2	ECH1	_VTSAQK[Succinyl]HVLHVQLNRPNK_	0.999996	25.7198	26.7448	19.5535	30.7287	21.2237	40.9638	0.935638	0.972924	0.71132	1.11785	0.772078	1.49019	0.866173	0.901533	1.04028	1.07307	0.998038	1.12091	1.0802	1.07919	0.683781	1.04173	0.773596	1.32944	1.10608	0.675142
Q13011	77	K	Delta(3,5)-Delta(2,4)-dienoyl-CoA isomerase, mitochondrial OS=Homo sapiens OX=9606 GN=ECH1 PE=1 SV=2	ECH1	_HVLHVQLNRPNK[Succinyl]R_	1	130.323	100.302	85.7294	135.547	136.925	144.189	1.06674	0.821007	0.701728	1.1095	1.12078	1.18024	0.866173	0.901533	1.04028	1.07307	0.998038	1.12091	1.23156	0.910679	0.67456	1.03395	1.12298	1.05294	1.13955	0.413743
Q13011	83	K	Delta(3,5)-Delta(2,4)-dienoyl-CoA isomerase, mitochondrial OS=Homo sapiens OX=9606 GN=ECH1 PE=1 SV=2	ECH1	_NAMNK[Succinyl]VFWR_	1	27.0482	24.6132	28.1992	26.0354	23.9077	25.8184	1.04284	0.94896	1.08722	1.00379	0.92176	0.995427	0.866173	0.901533	1.04028	1.07307	0.998038	1.12091	1.20396	1.05261	1.04512	0.935438	0.923573	0.888054	0.832016	0.0200416
Q13011	231	K	Delta(3,5)-Delta(2,4)-dienoyl-CoA isomerase, mitochondrial OS=Homo sapiens OX=9606 GN=ECH1 PE=1 SV=2	ECH1	_K[Succinyl]MMADEALGSGLVSR_	1	790.48	684.85	382.64	710.533	659.086	701.251	1.2072	1.04588	0.584355	1.0851	1.00654	1.07093	0.866173	0.901533	1.04028	1.07307	0.998038	1.12091	1.39371	1.16012	0.561731	1.01121	1.00851	0.95541	0.954929	0.936923
Q13825	100	K	Methylglutaconyl-CoA hydratase, mitochondrial OS=Homo sapiens OX=9606 GN=AUH PE=1 SV=1	AUH	_AYGK[Succinyl]NSLSK_	0.994385		93.197	82.1861	105.727	136.179	95.8093		0.908178	0.80088	1.03028	1.32703	0.933634	0.868521	0.716486	0.643446	1.17708	1.20719	1.38728		1.26754	1.24467	0.875283	1.09927	0.672998	0.702581	0.13459
Q13825	204	K	Methylglutaconyl-CoA hydratase, mitochondrial OS=Homo sapiens OX=9606 GN=AUH PE=1 SV=1	AUH	_VAASSAK[Succinyl]MGLVETK_	1	344.4	256.726	321.229	425.224	371.372	384.536	0.982369	0.732287	0.916277	1.21291	1.0593	1.09685	0.868521	0.716486	0.643446	1.17708	1.20719	1.38728	1.13108	1.02205	1.42402	1.03044	0.877498	0.790652	0.754396	0.0897589
Q14914	168	K	Prostaglandin reductase 1 OS=Homo sapiens OX=9606 GN=PTGR1 PE=1 SV=2	PTGR1	_GC[Carbamidomethyl (C)]K[Succinyl]VVGAVGSDEK_	0.997358	12.1059	12.3214	10.1752	9.09848	12.1175	9.84514	1.10617	1.12587	0.929755	0.831372	1.10723	0.899598	0.907989	1.1014	1.13948	0.829341	1.04492	0.976873	1.21827	1.02221	0.815949	1.00245	1.05964	0.920896	0.97597	0.922856
Q14CZ7	481	K	FAST kinase domain-containing protein 3, mitochondrial OS=Homo sapiens OX=9606 GN=FASTKD3 PE=1 SV=2	FASTKD3	_LQGK[Succinyl]ESHLDTLSR_	1	16.9029	7.87836	11.7674	38.3226	26.8976	27.0833	0.787085	0.366856	0.54795	1.78449	1.25249	1.26113	1.14574	0.865872	0.945806	1.01748	0.982268	1.04283	0.686965	0.423683	0.579347	1.75384	1.2751	1.20933	2.50786	0.00721484
Q15031	155	K	Probable leucine--tRNA ligase, mitochondrial OS=Homo sapiens OX=9606 GN=LARS2 PE=1 SV=2	LARS2	_NLHPQSWTQSNIK[Succinyl]HMR_	1	17.6135	25.1247	13.6744	36.2055	38.8535	38.7726	0.62076	0.885482	0.481933	1.27601	1.36934	1.36648	0.907599	0.814765	0.802575	1.17199	1.06902	1.23405	0.683959	1.08679	0.600483	1.08876	1.28092	1.10731	1.46632	0.0916997
Q15149	2452	K	Plectin OS=Homo sapiens OX=9606 GN=PLEC PE=1 SV=3	PLEC	_EK[Succinyl]MQAVQEATR_	1	7.94874	11.57	7.5029	4.75089	9.94309	4.1021	1.04092	1.51513	0.982534	0.622147	1.30209	0.537185	0.944758	0.944162	0.968452	1.07825	1.01991	1.04447	1.10178	1.60473	1.01454	0.576995	1.27667	0.514316	0.636373	0.179281
Q15149	4205	K	Plectin OS=Homo sapiens OX=9606 GN=PLEC PE=1 SV=3	PLEC	_LPVEVAYK[Succinyl]R_	1	17.6248	16.6759	15.3179	20.8377	30.2557	16.9033	0.899106	0.850703	0.781425	1.06301	1.54346	0.8623	0.944758	0.944162	0.968452	1.07825	1.01991	1.04447	0.951679	0.901014	0.80688	0.98586	1.51333	0.825589	1.25012	0.360406
Q16695	57	K	Histone H3.1t OS=Homo sapiens OX=9606 GN=H3-4 PE=1 SV=3	H3-4	_YQK[Succinyl]STELLIR_	1	148.643	123.176	180.665	232.555	257.632	155.298	0.812281	0.673111	0.987269	1.27083	1.40786	0.848649
Q16695	80	K	Histone H3.1t OS=Homo sapiens OX=9606 GN=H3-4 PE=1 SV=3	H3-4	_EIAQDFK[Succinyl]TDLR_	1	41.389	39.1192	21.0861	53.813	72.4958	61.5963	0.857805	0.810763	0.437018	1.1153	1.50251	1.27661
Q16698	244	K	2,4-dienoyl-CoA reductase [(3E)-enoyl-CoA-producing], mitochondrial OS=Homo sapiens OX=9606 GN=DECR1 PE=1 SV=1	DECR1	_FNVIQPGPIK[Succinyl]TK_	0.989972	197.611	175.004		333.664	280.865		0.800738	0.709131		1.35204	1.13809		0.934826	0.831212	0.824502	1.10305	0.975505	1.33091	0.856563	0.85313		1.22573	1.16667		1.39931	0.0454239
Q16698	246	K	2,4-dienoyl-CoA reductase [(3E)-enoyl-CoA-producing], mitochondrial OS=Homo sapiens OX=9606 GN=DECR1 PE=1 SV=1	DECR1	_TK[Succinyl]GAFSR_	1	1057.56	1012.74	975.159	1417.48	1219.65	1424.23	0.892852	0.855015	0.823289	1.19672	1.0297	1.20242	0.934826	0.831212	0.824502	1.10305	0.975505	1.33091	0.9551	1.02864	0.998528	1.08492	1.05556	0.903459	1.02068	0.785363
Q16718	46	K	NADH dehydrogenase [ubiquinone] 1 alpha subcomplex subunit 5 OS=Homo sapiens OX=9606 GN=NDUFA5 PE=1 SV=3	NDUFA5	_K[Succinyl]YTEQITNEK_	0.999898	7.95216	4.53323	6.54792	6.56824	10.2436	6.49153	1.12699	0.642454	0.927979	0.930858	1.45173	0.919988	0.808449	0.739172	0.747602	1.17932	1.1966	1.32885	1.39402	0.869154	1.24127	0.789315	1.21321	0.692318	0.768979	0.284534
Q16718	60	K	NADH dehydrogenase [ubiquinone] 1 alpha subcomplex subunit 5 OS=Homo sapiens OX=9606 GN=NDUFA5 PE=1 SV=3	NDUFA5	_LAMVK[Succinyl]AEPDVK_	0.999452	14.6243	18.0849	18.6048	31.2958	23.5839	23.9128	0.674414	0.834004	0.85798	1.44324	1.0876	1.10276	0.808449	0.739172	0.747602	1.17932	1.1966	1.32885	0.834208	1.12829	1.14764	1.22378	0.908906	0.829863	0.952546	0.754579
Q16762	24	K	Thiosulfate sulfurtransferase OS=Homo sapiens OX=9606 GN=TST PE=1 SV=4	TST	_TGK[Succinyl]LGPGLR_	1	42.4652	64.1562	57.7032	44.3058	78.2258	93.3271	0.67018	1.0125	0.910663	0.699228	1.23455	1.47287	1.1202	0.951155	0.990645	0.942441	0.821598	1.17396	0.598269	1.0645	0.919263	0.741933	1.50262	1.25462	1.3552	0.348016
Q16777	37	K	Histone H2A type 2-C OS=Homo sapiens OX=9606 GN=H2AC20 PE=1 SV=4	H2AC20	_K[Succinyl]GNYAER_	1	16.0003	17.5433	22.0076	25.2463	14.1131	16.1407	0.864484	0.947847	1.18905	1.36403	0.762516	0.872067
Q16777	96	K	Histone H2A type 2-C OS=Homo sapiens OX=9606 GN=H2AC20 PE=1 SV=4	H2AC20	_NDEELNK[Succinyl]LLGK_	0.999975	35.2949	29.9413	40.0399	53.2624	42.7183	53.6721	0.830699	0.704698	0.942377	1.25358	1.00542	1.26322
Q16778	47	K	Histone H2B type 2-E OS=Homo sapiens OX=9606 GN=H2BC21 PE=1 SV=3	H2BC21	_VLK[Succinyl]QVHPDTGISSK_	0.999999	61.9697	73.5895	90.7106	126.951	149.237	100.513	0.616644	0.73227	0.902637	1.26326	1.48502	1.00017
Q16778	117	K	Histone H2B type 2-E OS=Homo sapiens OX=9606 GN=H2BC21 PE=1 SV=3	H2BC21	_HAVSEGTK[Succinyl]AVTK_	0.99956	28.6375	31.9334	31.894	40.0803	74.2562	46.8537	0.677396	0.755358	0.754425	0.948066	1.75647	1.10828
Q16778	121	K	Histone H2B type 2-E OS=Homo sapiens OX=9606 GN=H2BC21 PE=1 SV=3	H2BC21	_AVTK[Succinyl]YTSSK_	0.999846	112.254	156.064	126.532	138.546	188.792	142.577	0.77885	1.08282	0.877918	0.961275	1.3099	0.989239
Q16795	175	K	NADH dehydrogenase [ubiquinone] 1 alpha subcomplex subunit 9, mitochondrial OS=Homo sapiens OX=9606 GN=NDUFA9 PE=1 SV=2	NDUFA9	_FIHVSHLNANIK[Succinyl]SSSR_	1	12.8158	4.51184	11.4804	18.6877	7.46674	19.7157	1.02968	0.362503	0.922391	1.50146	0.599913	1.58405	1.20563	1.20234	1.14334	0.806047	0.81542	0.827231	0.854063	0.301499	0.806754	1.86274	0.735711	1.91488	2.30001	0.140967
Q16822	100	K	Phosphoenolpyruvate carboxykinase [GTP], mitochondrial OS=Homo sapiens OX=9606 GN=PCK2 PE=1 SV=4	PCK2	_TDPK[Succinyl]DVAR_	1	67.8904	112.496	127.27	198.46	265.973	229.205	0.406816	0.674102	0.762632	1.18922	1.59377	1.37345	0.661765	0.614524	0.644057	1.2959	1.29579	1.48797	0.614743	1.09695	1.18411	0.917682	1.22996	0.923042	1.06039	0.717631
Q16822	108	K	Phosphoenolpyruvate carboxykinase [GTP], mitochondrial OS=Homo sapiens OX=9606 GN=PCK2 PE=1 SV=4	PCK2	_VESK[Succinyl]TVIVTPSQR_	1	119.999	104.534	88.2665	295.142	239.388	260.624	0.649839	0.566094	0.477997	1.59831	1.29638	1.41138	0.661765	0.614524	0.644057	1.2959	1.29579	1.48797	0.981979	0.921192	0.742166	1.23336	1.00045	0.948532	1.203	0.187309
Q16836	68	K	Hydroxyacyl-coenzyme A dehydrogenase, mitochondrial OS=Homo sapiens OX=9606 GN=HADH PE=1 SV=3	HADH	_K[Succinyl]GIEESLR_	1	7.8511	16.5009	15.1159	18.9846	24.3783	22.4668	0.447366	0.940244	0.861327	1.08177	1.38911	1.28019	0.722702	0.735041	0.793613	1.18737	1.24237	1.31891	0.619019	1.27917	1.08532	0.911065	1.11811	0.970642	1.00546	0.84752
Q16836	185	K	Hydroxyacyl-coenzyme A dehydrogenase, mitochondrial OS=Homo sapiens OX=9606 GN=HADH PE=1 SV=3	HADH	_LVEVIK[Succinyl]TPMTSQK_	0.999772	13.1934	6.13311	6.5023	27.3058	17.6787	27.5657	0.804645	0.37405	0.396566	1.66534	1.0782	1.6812	0.722702	0.735041	0.793613	1.18737	1.24237	1.31891	1.11338	0.508884	0.499698	1.40255	0.867857	1.27469	1.67067	0.133719
Q16881	300	K	Thioredoxin reductase 1, cytoplasmic OS=Homo sapiens OX=9606 GN=TXNRD1 PE=1 SV=3	TXNRD1	_EK[Succinyl]IYSAER_	1	71.4962	73.4543	71.3268	50.3454	73.516	86.6338	1.00517	1.0327	1.00278	0.707806	1.03356	1.21799	0.88766	0.931516	1.06761	0.919704	1.1667	1.0268	1.13238	1.10862	0.939277	0.769602	0.885882	1.18619	0.893533	0.421392
Q53R41	360	K	FAST kinase domain-containing protein 1, mitochondrial OS=Homo sapiens OX=9606 GN=FASTKD1 PE=1 SV=1	FASTKD1	_NSC[Carbamidomethyl (C)]LIK[Succinyl]R_	1	401.991	420.761	391.257	722.331	805.779	734.993	0.693664	0.726053	0.675141	1.24643	1.39043	1.26828	0.672081	0.851731	0.978908	1.16961	1.18983	1.13784	1.03211	0.852444	0.689688	1.06568	1.16859	1.11464	1.30093	0.0820621
Q53R41	482	K	FAST kinase domain-containing protein 1, mitochondrial OS=Homo sapiens OX=9606 GN=FASTKD1 PE=1 SV=1	FASTKD1	_LLQK[Succinyl]LDHYGR_	1	18.9987	15.0998	20.592	10.3406	15.8044	12.8436	1.21684	0.967118	1.31889	0.662297	1.01225	0.822612	0.672081	0.851731	0.978908	1.16961	1.18983	1.13784	1.81055	1.13547	1.34731	0.566254	0.850748	0.722962	0.498439	0.0186165
Q5JPH6	447	K	Probable glutamate--tRNA ligase, mitochondrial OS=Homo sapiens OX=9606 GN=EARS2 PE=1 SV=2	EARS2	_VDVIAK[Succinyl]R_	1	123.305	103.98	120.359	124.025	121.28	126.403	1.02847	0.867279	1.00389	1.03448	1.01158	1.05431	0.981274	1.04482	0.997985	0.939888	0.923945	1.11209	1.0481	0.830078	1.00592	1.10064	1.09484	0.94804	1.08995	0.364603
Q5JPH6	480	K	Probable glutamate--tRNA ligase, mitochondrial OS=Homo sapiens OX=9606 GN=EARS2 PE=1 SV=2	EARS2	_LSEGLEGTK[Succinyl]YSNVMK_	0.994441	8.4073	6.6531	6.84848	6.48377	6.41737	7.6655	1.1876	0.939803	0.967401	0.915883	0.906504	1.08281	0.981274	1.04482	0.997985	0.939888	0.923945	1.11209	1.21026	0.899491	0.969354	0.97446	0.981122	0.973672	0.951333	0.663559
Q5JPH6	486	K	Probable glutamate--tRNA ligase, mitochondrial OS=Homo sapiens OX=9606 GN=EARS2 PE=1 SV=2	EARS2	_YSNVMK[Succinyl]LLR_	1	77.0487	117.275	163.177	112.864	100.546	107.391	0.681543	1.03737	1.4434	0.998356	0.889395	0.949937	0.981274	1.04482	0.997985	0.939888	0.923945	1.11209	0.694549	0.99287	1.44632	1.06221	0.962605	0.85419	0.918713	0.851051
Q5JRX3	770	K	Presequence protease, mitochondrial OS=Homo sapiens OX=9606 GN=PITRM1 PE=1 SV=3	PITRM1	_K[Succinyl]HLLNGDNMR_	1	22.81	22.2444	8.87013	20.1064	30.0576	19.2501	1.10963	1.08211	0.431501	0.978106	1.4622	0.936452	0.905669	0.97005	0.993914	1.04393	1.03031	1.05613	1.2252	1.11552	0.434143	0.936947	1.41919	0.88668	1.16864	0.562627
Q5QNW6	35	K	Histone H2B type 2-F OS=Homo sapiens OX=9606 GN=H2BC18 PE=1 SV=3	H2BC18	_K[Succinyl]ESYSVYVYK_	0.999999	35.3038	57.8178	41.2677	48.1288	60.1608	54.4097	0.712995	1.16769	0.833442	0.97201	1.21501	1.09886
Q5T160	139	K	Probable arginine--tRNA ligase, mitochondrial OS=Homo sapiens OX=9606 GN=RARS2 PE=1 SV=1	RARS2	_K[Succinyl]FHVGHLR_	1	4.22662	7.46825	3.49644	15.6399	15.9582	10.0743	0.445973	0.788016	0.368929	1.65026	1.68384	1.06299	0.871117	1.16207	0.805932	0.847139	1.20002	1.11372	0.511956	0.678115	0.457766	1.94803	1.40317	0.954448	2.61291	0.0170222
Q5T1C6	207	K	Acyl-coenzyme A thioesterase THEM4 OS=Homo sapiens OX=9606 GN=THEM4 PE=1 SV=1	THEM4	_K[Succinyl]FFVSC[Carbamidomethyl (C)]NVQSVDEK_	0.999987	10.0107	10.0269	10.0222	11.731	13.0324	13.9814	0.872967	0.874384	0.873972	1.02298	1.13647	1.21922
Q5VTE0	439	K	Putative elongation factor 1-alpha-like 3 OS=Homo sapiens OX=9606 GN=EEF1A1P5 PE=5 SV=1	EEF1A1P5	_QTVAVGVIK[Succinyl]AVDK_	0.996277	58.8517	64.4703	96.4101	56.9914	84.0089	53.4006	0.852649	0.934053	1.3968	0.825697	1.21713	0.773673
Q6FI13	37	K	Histone H2A type 2-A OS=Homo sapiens OX=9606 GN=H2AC18 PE=1 SV=3	H2AC18	_K[Succinyl]GNYAER_	1	16.0003	17.5433	22.0076	25.2463	14.1131	16.1407	0.864484	0.947847	1.18905	1.36403	0.762516	0.872067
Q6FI13	96	K	Histone H2A type 2-A OS=Homo sapiens OX=9606 GN=H2AC18 PE=1 SV=3	H2AC18	_NDEELNK[Succinyl]LLGK_	0.999975	35.2949	29.9413	40.0399	53.2624	42.7183	53.6721	0.830699	0.704698	0.942377	1.25358	1.00542	1.26322
Q6GMV3	134	K	Putative peptidyl-tRNA hydrolase PTRHD1 OS=Homo sapiens OX=9606 GN=PTRHD1 PE=1 SV=1	PTRHD1	_EEVGQYLK[Succinyl]K_	0.991186			275.654	238.428		264.933			1.06155	0.91819		1.02026	0.625458	1.15241	1.08664	0.919394	1.33803	0.878079			0.976913	0.99869		1.16192	1.10584
Q6L8Q7	377	K	2',5'-phosphodiesterase 12 OS=Homo sapiens OX=9606 GN=PDE12 PE=1 SV=2	PDE12	_IK[Succinyl]QHEGLATFYR_	1	27.0478	19.4327	24.6165	36.6752	39.278	44.0317	0.849305	0.61019	0.772961	1.15161	1.23333	1.3826	0.450012	0.9727	0.741199	1.11079	1.56581	1.15949	1.88729	0.627316	1.04285	1.03675	0.787666	1.19242	0.84803	0.827768
Q6NUK1	243	K	Calcium-binding mitochondrial carrier protein SCaMC-1 OS=Homo sapiens OX=9606 GN=SLC25A24 PE=1 SV=2	SLC25A24	_QMVK[Succinyl]EGGIR_	1	5.85117	14.3852	13.7083	23.3707	28.3494	17.4353	0.340514	0.837161	0.797765	1.36008	1.64982	1.01466	0.884077	0.870616	0.872519	1.15171	1.10088	1.1202	0.385164	0.961574	0.914324	1.18092	1.49864	0.90579	1.58569	0.192071
Q6NUK1	320	K	Calcium-binding mitochondrial carrier protein SCaMC-1 OS=Homo sapiens OX=9606 GN=SLC25A24 PE=1 SV=2	SLC25A24	_LAVGK[Succinyl]TGQYSGIYDC[Carbamidomethyl (C)]AK_	0.999998	6.67175	8.01661	3.84874	7.00416	20.4196	21.1199	0.596751	0.717041	0.344248	0.626483	1.82642	1.88906	0.884077	0.870616	0.872519	1.15171	1.10088	1.1202	0.674999	0.823602	0.394545	0.543958	1.65905	1.68636	2.05445	0.2112
Q6NUK1	437	K	Calcium-binding mitochondrial carrier protein SCaMC-1 OS=Homo sapiens OX=9606 GN=SLC25A24 PE=1 SV=2	SLC25A24	_IISK[Succinyl]EGIPGLYR_	1	215.697	173.209	142.895	164.366	299.217	314.102	0.988312	0.793634	0.654739	0.753116	1.371	1.4392	0.884077	0.870616	0.872519	1.15171	1.10088	1.1202	1.1179	0.911578	0.750401	0.65391	1.24537	1.28477	1.14539	0.695578
Q6NVY1	92	K	3-hydroxyisobutyryl-CoA hydrolase, mitochondrial OS=Homo sapiens OX=9606 GN=HIBCH PE=1 SV=2	HIBCH	_GAGGK[Succinyl]AFC[Carbamidomethyl (C)]AGGDIR_	1	355.293	290.317	328.246	414.084	478.53	386.583	0.946164	0.77313	0.874137	1.10273	1.27435	1.02949	2.87729	0.99576	0.832059	0.467766	0.483808	0.343317	0.328838	0.776422	1.05057	2.35744	2.634	2.99866	3.70627	0.0163492
Q6NVY1	301	K	3-hydroxyisobutyryl-CoA hydrolase, mitochondrial OS=Homo sapiens OX=9606 GN=HIBCH PE=1 SV=2	HIBCH	_VINK[Succinyl]MSPTSLK_	0.999812	35.2552	44.7973	61.4278	64.11	43.6495	53.2476	0.699305	0.888579	1.21845	1.27166	0.865812	1.05619	2.87729	0.99576	0.832059	0.467766	0.483808	0.343317	0.243043	0.892362	1.46438	2.71857	1.78958	3.07644	2.91739	0.0835725
Q6NVY1	353	K	3-hydroxyisobutyryl-CoA hydrolase, mitochondrial OS=Homo sapiens OX=9606 GN=HIBCH PE=1 SV=2	HIBCH	_AVLIDK[Succinyl]DQSPK_	1	254.738	262.892	359.276	354.415	347.949	330.551	0.800301	0.825915	1.12872	1.11345	1.09314	1.03848	2.87729	0.99576	0.832059	0.467766	0.483808	0.343317	0.278144	0.829432	1.35654	2.38035	2.25945	3.02484	3.1105	0.0507357
Q6P587	113	K	Acylpyruvase FAHD1, mitochondrial OS=Homo sapiens OX=9606 GN=FAHD1 PE=1 SV=2	FAHD1	_DVQDEC[Carbamidomethyl (C)]K[Succinyl]K_	0.998024	1102.58	825.045	1084.47	1126.84	1289.6		1.01554	0.759914	0.998863	1.03788	1.1878		0.801367	0.625027	0.651162	1.1465	1.31227	1.46367	1.26726	1.21581	1.53397	0.905265	0.905145		0.676024	0.0249419
Q6P587	115	K	Acylpyruvase FAHD1, mitochondrial OS=Homo sapiens OX=9606 GN=FAHD1 PE=1 SV=2	FAHD1	_K[Succinyl]GLPWTLAK_	0.999235	15.6214	19.5484	28.7071	25.3035	24.2934	38.213	0.617908	0.773241	1.13552	1.00088	0.960929	1.51152	0.801367	0.625027	0.651162	1.1465	1.31227	1.46367	0.771067	1.23713	1.74383	0.872994	0.732262	1.03269	0.703072	0.296068
Q6P587	139	K	Acylpyruvase FAHD1, mitochondrial OS=Homo sapiens OX=9606 GN=FAHD1 PE=1 SV=2	FAHD1	_EK[Succinyl]IPDPHK_	0.999886	95.2508	101.641	94.2775	120.133	133.185	148.493	0.824705	0.880035	0.816278	1.04014	1.15315	1.28569	0.801367	0.625027	0.651162	1.1465	1.31227	1.46367	1.02912	1.40799	1.25357	0.907235	0.878744	0.878399	0.721919	0.0260774
Q6PI48	382	K	Aspartate--tRNA ligase, mitochondrial OS=Homo sapiens OX=9606 GN=DARS2 PE=1 SV=1	DARS2	_K[Succinyl]DIESIR_	1	201.669	185.382	152.301	200.642	210.172	200.156	1.05189	0.966938	0.794391	1.04653	1.09624	1.044	0.810635	0.874391	0.912295	1.07339	1.12792	1.20138	1.29762	1.10584	0.870761	0.974984	0.971919	0.869004	0.860024	0.317942
Q6PI48	454	K	Aspartate--tRNA ligase, mitochondrial OS=Homo sapiens OX=9606 GN=DARS2 PE=1 SV=1	DARS2	_AC[Carbamidomethyl (C)]SLLGK[Succinyl]LR_	1	74.0778	45.1854	76.8633	91.652	78.2201	93.4578	0.967375	0.590073	1.00375	1.19687	1.02147	1.22046	0.810635	0.874391	0.912295	1.07339	1.12792	1.20138	1.19336	0.674839	1.10025	1.11505	0.905625	1.01588	1.02294	0.807798
Q6YN16	409	K	Hydroxysteroid dehydrogenase-like protein 2 OS=Homo sapiens OX=9606 GN=HSDL2 PE=1 SV=1	HSDL2	_LEK[Succinyl]LMNQMNAR_	1	13.7107	3.41809	11.2224	6.92761	11.5645	6.09713	1.55391	0.387389	1.27189	0.785141	1.31066	0.691018	0.740849	0.834666	0.80105	1.10552	1.20934	1.30857	2.09747	0.464124	1.58778	0.710201	1.08378	0.528069	0.559616	0.430419
Q71DI3	57	K	Histone H3.2 OS=Homo sapiens OX=9606 GN=H3C15 PE=1 SV=3	H3C15	_YQK[Succinyl]STELLIR_	1	148.643	123.176	180.665	232.555	257.632	155.298	0.812281	0.673111	0.987269	1.27083	1.40786	0.848649
Q71DI3	80	K	Histone H3.2 OS=Homo sapiens OX=9606 GN=H3C15 PE=1 SV=3	H3C15	_EIAQDFK[Succinyl]TDLR_	1	41.389	39.1192	21.0861	53.813	72.4958	61.5963	0.857805	0.810763	0.437018	1.1153	1.50251	1.27661
Q86TX2	42	K	Acyl-coenzyme A thioesterase 1 OS=Homo sapiens OX=9606 GN=ACOT1 PE=1 SV=1	ACOT1	_DEK[Succinyl]GALFQAHAR_	1	247.797	155.756	201.634	258.827	282.538	239.314	1.07282	0.674334	0.872957	1.12057	1.22323	1.03609	1.0459	1.07523	1.18843	1.03729	0.805456	0.847694	1.02574	0.627152	0.734548	1.08029	1.51868	1.22225	1.60055	0.0519553
Q86WA6	257	K	Valacyclovir hydrolase OS=Homo sapiens OX=9606 GN=BPHL PE=1 SV=1	BPHL	_FHADFIHK[Succinyl]HVK_	0.917063	6.8526		3.69424	10.7492	13.4204		0.789552		0.425648	1.23852	1.54628		0.778802	0.902322	0.812133	1.21867	1.03329	1.25478	1.0138		0.524111	1.01628	1.49647		1.63387	0.329029
Q86WA6	271	K	Valacyclovir hydrolase OS=Homo sapiens OX=9606 GN=BPHL PE=1 SV=1	BPHL	_LHLMPEGK[Succinyl]HNLHLR_	1	85.4806	39.9524	54.2879	82.2387	62.621	103.516	1.19806	0.559954	0.760874	1.15262	0.877666	1.45083	0.778802	0.902322	0.812133	1.21867	1.03329	1.25478	1.53833	0.62057	0.936883	0.945798	0.849392	1.15624	0.953372	0.965941
Q8N257	47	K	Histone H2B type 3-B OS=Homo sapiens OX=9606 GN=H2BU1 PE=1 SV=3	H2BU1	_VLK[Succinyl]QVHPDTGISSK_	0.999999	61.9697	73.5895	90.7106	126.951	149.237	100.513	0.616644	0.73227	0.902637	1.26326	1.48502	1.00017
Q8N257	117	K	Histone H2B type 3-B OS=Homo sapiens OX=9606 GN=H2BU1 PE=1 SV=3	H2BU1	_HAVSEGTK[Succinyl]AVTK_	0.99956	28.6375	31.9334	31.894	40.0803	74.2562	46.8537	0.677396	0.755358	0.754425	0.948066	1.75647	1.10828
Q8N257	121	K	Histone H2B type 3-B OS=Homo sapiens OX=9606 GN=H2BU1 PE=1 SV=3	H2BU1	_AVTK[Succinyl]YTSSK_	0.999846	112.254	156.064	126.532	138.546	188.792	142.577	0.77885	1.08282	0.877918	0.961275	1.3099	0.989239
Q8N465	101	K	D-2-hydroxyglutarate dehydrogenase, mitochondrial OS=Homo sapiens OX=9606 GN=D2HGDH PE=1 SV=3	D2HGDH	_GC[Carbamidomethyl (C)]SK[Succinyl]VLLRPR_	1	622.157	644.538	546.884	683.706	719.542	713.189	0.949854	0.984024	0.834934	1.04382	1.09853	1.08883	1.05849	0.984931	0.895083	0.883712	0.904452	1.27333	0.897365	0.999078	0.932801	1.18118	1.21458	0.855107	1.14902	0.336012
Q8NCW5	148	K	NAD(P)H-hydrate epimerase OS=Homo sapiens OX=9606 GN=NAXE PE=1 SV=2	NAXE	_RPNK[Succinyl]PLFTALVTQC[Carbamidomethyl (C)]QK_	0.999742	5.46183	8.64593	4.80786	6.5839	3.51591	6.59192	0.920343	1.45688	0.810147	1.10942	0.592447	1.11077	0.958882	0.892135	0.939398	1.01369	1.08294	1.11296	0.959809	1.63302	0.862411	1.09444	0.547075	0.998027	0.763923	0.406597
Q8TB37	250	K	Iron-sulfur protein NUBPL OS=Homo sapiens OX=9606 GN=NUBPL PE=1 SV=3	NUBPL	_HK[Succinyl]THIFGADGAR_	1	70.0914	45.9767	19.5386	52.5074	33.6275	54.8133	1.52067	0.997487	0.4239	1.13918	0.729567	1.1892
Q8TCS8	289	K	Polyribonucleotide nucleotidyltransferase 1, mitochondrial OS=Homo sapiens OX=9606 GN=PNPT1 PE=1 SV=2	PNPT1	_YTHK[Succinyl]LAMER_	1	63.7208	58.0944	69.0993	96.2977	103.565	100.013	0.778997	0.710214	0.84475	1.17726	1.2661	1.22268	0.942009	0.947853	0.910269	1.08223	0.959939	1.1577	0.826953	0.749287	0.928023	1.08781	1.31894	1.05613	1.38279	0.0256416
Q8TCS8	552	K	Polyribonucleotide nucleotidyltransferase 1, mitochondrial OS=Homo sapiens OX=9606 GN=PNPT1 PE=1 SV=2	PNPT1	_IAGTNK[Succinyl]GITALQADIK_	1	6.9098	7.38504	4.35402	9.60436	15.8608	10.7067	0.75626	0.808275	0.476537	1.05117	1.73593	1.17183	0.942009	0.947853	0.910269	1.08223	0.959939	1.1577	0.802817	0.852743	0.523512	0.971303	1.80837	1.0122	1.74014	0.102173
Q8TCS8	583	K	Polyribonucleotide nucleotidyltransferase 1, mitochondrial OS=Homo sapiens OX=9606 GN=PNPT1 PE=1 SV=2	PNPT1	_K[Succinyl]EILQIMNK_	1	94.4643	102.363	67.0945	73.7925	76.053	95.6476	1.11262	1.20566	0.790253	0.869144	0.895769	1.12656	0.942009	0.947853	0.910269	1.08223	0.959939	1.1577	1.18112	1.27199	0.868154	0.803105	0.933152	0.973099	0.815763	0.212181
Q92552	335	K	28S ribosomal protein S27, mitochondrial OS=Homo sapiens OX=9606 GN=MRPS27 PE=1 SV=3	MRPS27	_FK[Succinyl]ALHSK_	0.996716	20.2972	27.0396	11.8267	17.2063	28.4128	32.8673	0.88473	1.17863	0.515511	0.750003	1.23848	1.43265	1.04788	0.892722	1.01768	1.00433	0.98796	1.04943	0.844307	1.32026	0.506555	0.746766	1.25357	1.36517	1.25996	0.461767
Q93079	35	K	Histone H2B type 1-H OS=Homo sapiens OX=9606 GN=H2BC9 PE=1 SV=3	H2BC9	_K[Succinyl]ESYSVYVYK_	0.999999	35.3038	57.8178	41.2677	48.1288	60.1608	54.4097	0.712995	1.16769	0.833442	0.97201	1.21501	1.09886
Q969Z0	446	K	FAST kinase domain-containing protein 4 OS=Homo sapiens OX=9606 GN=TBRG4 PE=1 SV=1	TBRG4	_SQK[Succinyl]DQNTFQK_	0.999957	15.8341	15.68	20.0693	23.0555	19.7134	11.7029	0.895803	0.887084	1.13541	1.30435	1.11528	0.662081	0.831214	0.939372	0.87176	1.07858	1.15296	1.12611	1.0777	0.944338	1.30243	1.20932	0.967315	0.587935	0.831582	0.400489
Q96A26	62	K	Protein FAM162A OS=Homo sapiens OX=9606 GN=FAM162A PE=1 SV=2	FAM162A	_VPLHK[Succinyl]PTDWQK_	0.993208	4.65461	3.05793	3.19988	7.11209	9.23194	9.74524	0.754767	0.495858	0.518876	1.15326	1.497	1.58024	0.893967	0.875846	0.884014	1.03302	1.05121	1.26194	0.84429	0.566147	0.586955	1.11639	1.42408	1.25223	1.89882	0.010967
Q96AG4	73	K	Leucine-rich repeat-containing protein 59 OS=Homo sapiens OX=9606 GN=LRRC59 PE=1 SV=1	LRRC59	_NK[Succinyl]LQQLPADFGR_	1	5.09533	5.83115	2.65657	3.40667	5.79128	4.21898	1.1323	1.29581	0.590349	0.757039	1.28695	0.937551	0.99705	1.02172	0.973301	0.978384	0.986529	1.04302	1.13565	1.26827	0.606543	0.773764	1.30453	0.898886	0.988946	0.965858
Q96C36	47	K	Pyrroline-5-carboxylate reductase 2 OS=Homo sapiens OX=9606 GN=PYCR2 PE=1 SV=1	PYCR2	_K[Succinyl]MGVNLTR_	1	57.8297	52.7047	55.0298	81.8882	75.1198	74.3715	0.874125	0.796658	0.831802	1.23778	1.13547	1.12416	0.829179	0.848148	1.00812	1.09183	1.08277	1.13996	1.0542	0.939291	0.825102	1.13367	1.04868	0.986145	1.12414	0.213558
Q96CM8	182	K	Medium-chain acyl-CoA ligase ACSF2, mitochondrial OS=Homo sapiens OX=9606 GN=ACSF2 PE=1 SV=2	ACSF2	_QFK[Succinyl]TQQYYNVLK_	0.999999	14.5771	22.9365	11.445	16.2227	14.2326	10.2928	0.974983	1.5341	0.765493	1.08505	0.951941	0.688431	1.10675	1.50626	1.24847	0.790297	0.74644	0.601783	0.880939	1.01848	0.613148	1.37296	1.27531	1.14398	1.50931	0.0544708
Q96CM8	340	K	Medium-chain acyl-CoA ligase ACSF2, mitochondrial OS=Homo sapiens OX=9606 GN=ACSF2 PE=1 SV=2	ACSF2	_K[Succinyl]ALEAISR_	1	29.0064	28.4626	30.2475	23.7362	13.116	25.5511	1.15933	1.13759	1.20893	0.94869	0.524223	1.02123	1.10675	1.50626	1.24847	0.790297	0.74644	0.601783	1.04751	0.755244	0.968336	1.20042	0.702297	1.697	1.29903	0.491031
Q96EL3	105	K	39S ribosomal protein L53, mitochondrial OS=Homo sapiens OX=9606 GN=MRPL53 PE=1 SV=1	MRPL53	_DAAGSGDK[Succinyl]PGADTGR_	1	33.093	25.0261	23.7781	26.0737	29.7032	45.094	1.08639	0.821569	0.780599	0.855961	0.975111	1.48037	0.915327	0.97396	1.66988	0.876085	0.674369	0.89038	1.18689	0.843535	0.467459	0.977029	1.44596	1.66263	1.63563	0.163273
Q96EY1	111	K	DnaJ homolog subfamily A member 3, mitochondrial OS=Homo sapiens OX=9606 GN=DNAJA3 PE=1 SV=2	DNAJA3	_K[Succinyl]AYYQLAK_	0.99995	60.8511	53.6142	32.841	86.1163	73.5803	95.1289	0.907928	0.799949	0.490003	1.2849	1.09785	1.41937	1.10028	0.956941	0.976978	0.962163	1.12661	0.877029	0.825179	0.835944	0.50155	1.33543	0.974476	1.61838	1.8164	0.0547337
Q96EY1	335	K	DnaJ homolog subfamily A member 3, mitochondrial OS=Homo sapiens OX=9606 GN=DNAJA3 PE=1 SV=2	DNAJA3	_VQK[Succinyl]SPVFR_	1	50.2123	45.6156	30.6356	54.8158	58.9871	54.5244	1.02199	0.928433	0.623539	1.11569	1.20059	1.10976	1.10028	0.956941	0.976978	0.962163	1.12661	0.877029	0.928848	0.970209	0.638232	1.15956	1.06567	1.26536	1.37572	0.078551
Q96GW9	471	K	Methionine--tRNA ligase, mitochondrial OS=Homo sapiens OX=9606 GN=MARS2 PE=1 SV=2	MARS2	_IYK[Succinyl]ALEAVSSC[Carbamidomethyl (C)]VR_	1	6.55067	12.9843	3.90663	7.83205	7.84489	10.4508	0.79291	1.57166	0.472868	0.948012	0.949566	1.26499	0.986059	0.948864	0.551997	0.945795	1.46631	1.10098	0.80412	1.65635	0.85665	1.00234	0.64759	1.14897	0.843774	0.649085
Q96I59	353	K	Probable asparagine--tRNA ligase, mitochondrial OS=Homo sapiens OX=9606 GN=NARS2 PE=1 SV=3	NARS2	_TEHEK[Succinyl]YLVK_	0.999705	74.6604	78.1218	74.2536	119.519	145.715	116.523	0.735822	0.769936	0.731813	1.17793	1.4361	1.1484	0.887988	0.911285	0.8005	1.0527	0.950844	1.39669	0.82864	0.84489	0.914195	1.11896	1.51034	0.822231	1.33381	0.220403
Q96I99	93	K	Succinate--CoA ligase [GDP-forming] subunit beta, mitochondrial OS=Homo sapiens OX=9606 GN=SUCLG2 PE=1 SV=2	SUCLG2	_GK[Succinyl]GVFNSGLK_	0.99779	44.0924	29.2794	19.2668				1.42789	0.94818	0.623934				2.07445	1.81242	1.58751	0.132427	0.194333	0.198859	0.68832	0.523157	0.393026				0.001	0.001
Q96I99	271	K	Succinate--CoA ligase [GDP-forming] subunit beta, mitochondrial OS=Homo sapiens OX=9606 GN=SUCLG2 PE=1 SV=2	SUCLG2	_QK[Succinyl]DIFAMDDK_	0.999998	38.3567	53.3284	43.6381		2.57958		1.11257	1.54684	1.26576		0.074823		2.07445	1.81242	1.58751	0.132427	0.194333	0.198859	0.536322	0.853468	0.797325		0.385024		0.528126
Q96KK5	37	K	Histone H2A type 1-H OS=Homo sapiens OX=9606 GN=H2AC12 PE=1 SV=3	H2AC12	_K[Succinyl]GNYAER_	1	16.0003	17.5433	22.0076	25.2463	14.1131	16.1407	0.864484	0.947847	1.18905	1.36403	0.762516	0.872067
Q96KK5	96	K	Histone H2A type 1-H OS=Homo sapiens OX=9606 GN=H2AC12 PE=1 SV=3	H2AC12	_NDEELNK[Succinyl]LLGK_	0.999975	35.2949	29.9413	40.0399	53.2624	42.7183	53.6721	0.830699	0.704698	0.942377	1.25358	1.00542	1.26322
Q96PE7	150	K	Methylmalonyl-CoA epimerase, mitochondrial OS=Homo sapiens OX=9606 GN=MCEE PE=1 SV=1	MCEE	_SLSEEVK[Succinyl]IGAHGK_	1	81.1025	63.7665	63.4463	105.063	129.821	109.582	0.880305	0.692135	0.68866	1.14038	1.4091	1.18942	0.882544	0.684329	0.85556	1.0858	1.05267	1.43909	0.997463	1.01141	0.804922	1.05026	1.33859	0.826508	1.14272	0.490715
Q99497	148	K	Parkinson disease protein 7 OS=Homo sapiens OX=9606 GN=PARK7 PE=1 SV=2	PARK7	_VEK[Succinyl]DGLILTSR_	1	22.3657	22.4803	33.7732	20.1079	39.9315	24.7311	0.821315	0.825521	1.24022	0.738404	1.46636	0.908176	1.07504	1.1093	1.30057	0.712679	0.985465	0.816945	0.763985	0.744183	0.953597	1.03609	1.48799	1.11167	1.47689	0.0476545
Q99623	89	K	Prohibitin-2 OS=Homo sapiens OX=9606 GN=PHB2 PE=1 SV=2	PHB2	_K[Succinyl]ISSPTGSK_	0.998157	36.3833	37.2657	31.1214	57.8196	52.283	87.9615	0.720854	0.738338	0.616603	1.14557	1.03587	1.74276	1.09289	0.906164	0.865888	1.10622	0.994504	1.03433	0.659587	0.814795	0.712105	1.03557	1.0416	1.68492	1.72061	0.0396815
Q99623	262	K	Prohibitin-2 OS=Homo sapiens OX=9606 GN=PHB2 PE=1 SV=2	PHB2	_AAQNISK[Succinyl]TIATSQNR_	1	19.5276	26.3072	20.8288	33.8226	37.5979	21.8106	0.732766	0.987171	0.781593	1.26918	1.41085	0.818437	1.09289	0.906164	0.865888	1.10622	0.994504	1.03433	0.670486	1.0894	0.902649	1.14731	1.41865	0.79127	1.26092	0.370689
Q99714	105	K	3-hydroxyacyl-CoA dehydrogenase type-2 OS=Homo sapiens OX=9606 GN=HSD17B10 PE=1 SV=3	HSD17B10	_K[Succinyl]GQTHTLEDFQR_	1	4.62014	9.29933	3.45951	4.0368	2.23962	4.34543	0.990001	1.99265	0.741302	0.865002	0.479903	0.931137	0.989692	0.922099	0.895656	1.0267	1.04675	1.1191	1.00031	2.161	0.827664	0.842507	0.45847	0.832039	0.534728	0.182807
Q99798	689	K	Aconitate hydratase, mitochondrial OS=Homo sapiens OX=9606 GN=ACO2 PE=1 SV=2	ACO2	_AIITK[Succinyl]SFAR_	1	29.1032	18.1927	23.7739	18.0756	28.2188	29.4637	1.18928	0.74343	0.9715	0.738643	1.15314	1.20401	0.83333	0.812846	0.806247	1.14922	1.1734	1.22496	1.42714	0.914602	1.20497	0.642736	0.982734	0.982897	0.735434	0.181817
Q99877	35	K	Histone H2B type 1-N OS=Homo sapiens OX=9606 GN=H2BC15 PE=1 SV=3	H2BC15	_K[Succinyl]ESYSVYVYK_	0.999999	35.3038	57.8178	41.2677	48.1288	60.1608	54.4097	0.712995	1.16769	0.833442	0.97201	1.21501	1.09886
Q99878	37	K	Histone H2A type 1-J OS=Homo sapiens OX=9606 GN=H2AC14 PE=1 SV=3	H2AC14	_K[Succinyl]GNYAER_	1	16.0003	17.5433	22.0076	25.2463	14.1131	16.1407	0.864484	0.947847	1.18905	1.36403	0.762516	0.872067
Q99878	96	K	Histone H2A type 1-J OS=Homo sapiens OX=9606 GN=H2AC14 PE=1 SV=3	H2AC14	_NDEELNK[Succinyl]LLGK_	0.999975	35.2949	29.9413	40.0399	53.2624	42.7183	53.6721	0.830699	0.704698	0.942377	1.25358	1.00542	1.26322
Q99879	35	K	Histone H2B type 1-M OS=Homo sapiens OX=9606 GN=H2BC14 PE=1 SV=3	H2BC14	_K[Succinyl]ESYSVYVYK_	0.999999	35.3038	57.8178	41.2677	48.1288	60.1608	54.4097	0.712995	1.16769	0.833442	0.97201	1.21501	1.09886
Q99880	35	K	Histone H2B type 1-L OS=Homo sapiens OX=9606 GN=H2BC13 PE=1 SV=3	H2BC13	_K[Succinyl]ESYSVYVYK_	0.999999	35.3038	57.8178	41.2677	48.1288	60.1608	54.4097	0.712995	1.16769	0.833442	0.97201	1.21501	1.09886
Q9BPW8	146	K	Protein NipSnap homolog 1 OS=Homo sapiens OX=9606 GN=NIPSNAP1 PE=1 SV=1	NIPSNAP1	_NNK[Succinyl]EYLEFR_	1	26.0929	24.0728	34.6936	31.0622	58.7063	33.667	0.751614	0.693424	0.999361	0.894758	1.69105	0.969789	0.816838	0.70957	1.00345	1.07747	1.03593	1.35674	0.92015	0.977245	0.99592	0.830426	1.6324	0.714794	1.09826	0.922949
Q9BQ52	646	K	Zinc phosphodiesterase ELAC protein 2 OS=Homo sapiens OX=9606 GN=ELAC2 PE=1 SV=2	ELAC2	_HC[Carbamidomethyl (C)]K[Succinyl]HAFGC[Carbamidomethyl (C)]ALVHTSGWK_	0.999999	16.1823	22.6417	18.4273	11.1178	6.24372	14.2558	1.09255	1.52866	1.24413	0.750626	0.421547	0.962485	1.15961	1.14554	1.16476	0.847903	0.830387	0.851794	0.942171	1.33444	1.06814	0.885274	0.507651	1.12995	0.754279	0.27686
Q9BRJ2	126	K	39S ribosomal protein L45, mitochondrial OS=Homo sapiens OX=9606 GN=MRPL45 PE=1 SV=2	MRPL45	_IK[Succinyl]DYDANFK_	1	175.384	152.119	168.169	160.08	135.615	192.346	1.06973	0.927824	1.02572	0.976382	0.827162	1.17319	0.880238	0.897397	0.872493	1.15952	1.0948	1.09555	1.21527	1.03391	1.17562	0.842059	0.755535	1.07086	0.779158	0.0868678
Q9BTM1	37	K	Histone H2A.J OS=Homo sapiens OX=9606 GN=H2AJ PE=1 SV=1	H2AJ	_K[Succinyl]GNYAER_	1	16.0003	17.5433	22.0076	25.2463	14.1131	16.1407	0.864484	0.947847	1.18905	1.36403	0.762516	0.872067
Q9BTM1	96	K	Histone H2A.J OS=Homo sapiens OX=9606 GN=H2AJ PE=1 SV=1	H2AJ	_NDEELNK[Succinyl]LLGK_	0.999975	35.2949	29.9413	40.0399	53.2624	42.7183	53.6721	0.830699	0.704698	0.942377	1.25358	1.00542	1.26322
Q9BV79	267	K	Enoyl-[acyl-carrier-protein] reductase, mitochondrial OS=Homo sapiens OX=9606 GN=MECR PE=1 SV=2	MECR	_LALNC[Carbamidomethyl (C)]VGGK[Succinyl]SSTELLR_	1	54.8709	45.3758	30.3751	68.1875	89.4211	134.148	0.779456	0.644575	0.431487	0.968622	1.27025	1.90561	0.819236	0.818587	0.990255	1.12795	1.03293	1.21105	0.951443	0.787424	0.435733	0.858746	1.22976	1.57352	1.684	0.138443
Q9BV79	317	K	Enoyl-[acyl-carrier-protein] reductase, mitochondrial OS=Homo sapiens OX=9606 GN=MECR PE=1 SV=2	MECR	_K[Succinyl]DHSPDQFK_	0.999999	1.87927	6.20634	6.19053	9.09824	10.6351	11.2565	0.249097	0.82265	0.820554	1.20597	1.40969	1.49204	0.819236	0.818587	0.990255	1.12795	1.03293	1.21105	0.304061	1.00496	0.828629	1.06917	1.36475	1.23203	1.71494	0.158326
Q9BW91	310	K	ADP-ribose pyrophosphatase, mitochondrial OS=Homo sapiens OX=9606 GN=NUDT9 PE=1 SV=1	NUDT9	_VK[Succinyl]WVDINDK_	0.999752	53.5769	46.2948	46.9377	70.4595	40.0579	66.8521	0.991618	0.856837	0.868737	1.30409	0.741404	1.23732
Q9BX68	123	K	Adenosine 5'-monophosphoramidase HINT2 OS=Homo sapiens OX=9606 GN=HINT2 PE=1 SV=1	HINT2	_QTAK[Succinyl]AEGLGDGYR_	1	6.56184	5.97668	4.45085	8.88395	6.11732	4.3978	1.08197	0.98548	0.73389	1.46485	1.00867	0.725143	0.977885	0.669716	0.842608	1.12761	1.15748	1.22471	1.10643	1.47149	0.870974	1.29908	0.871438	0.592095	0.801014	0.411718
Q9BXW7	69	K	Haloacid dehalogenase-like hydrolase domain-containing 5 OS=Homo sapiens OX=9606 GN=HDHD5 PE=1 SV=1	HDHD5	_VIPAALK[Succinyl]AFR_	1	380.939	406.422	516.325	497.889	513.017	458.537	0.824208	0.879344	1.11713	1.07724	1.10997	0.9921	0.854504	1.03224	0.955689	1.07554	0.984486	1.09754	0.964545	0.851879	1.16893	1.00159	1.12746	0.903929	1.01595	0.865053
Q9H2U2	105	K	Inorganic pyrophosphatase 2, mitochondrial OS=Homo sapiens OX=9606 GN=PPA2 PE=1 SV=2	PPA2	_WTNAK[Succinyl]MEIATK_	0.999684	5.28415		2.5527	1	3.06723	3.28975	1.73891		0.840046	0.329081	1.00937	1.08259	0.818375	0.894509	0.961963	1.0269	1.08147	1.21678	2.12484		0.873262	0.320459	0.933326	0.889723	0.476637	0.271974
Q9H2U2	261	K	Inorganic pyrophosphatase 2, mitochondrial OS=Homo sapiens OX=9606 GN=PPA2 PE=1 SV=2	PPA2	_NK[Succinyl]AFALEVIK_	0.999115	7.33264	5.29494	10.4245	9.54819	4.60282	11.7378	0.898959	0.649144	1.27801	1.17058	0.564292	1.43902	0.818375	0.894509	0.961963	1.0269	1.08147	1.21678	1.09847	0.725699	1.32854	1.13991	0.52178	1.18265	0.90219	0.692811
Q9H4B0	240	K	Probable tRNA N6-adenosine threonylcarbamoyltransferase, mitochondrial OS=Homo sapiens OX=9606 GN=OSGEPL1 PE=2 SV=2	OSGEPL1	_FHFDIK[Succinyl]PPLHHAK_	0.998101	18.2723	12.5412	13.4444	14.4991	18.6954	13.7564	1.20201	0.824998	0.884414	0.953799	1.22984	0.90494	1.05806	0.972571	0.867008	1.06591	0.897484	1.13897	1.13605	0.848265	1.02008	0.894821	1.37032	0.794525	1.0184	0.987951
Q9H5Q4	153	K	Dimethyladenosine transferase 2, mitochondrial OS=Homo sapiens OX=9606 GN=TFB2M PE=1 SV=1	TFB2M	_VIHC[Carbamidomethyl (C)]DFFK[Succinyl]LDPR_	1	19.8627	17.8805	9.25994	16.9163	20.3344	22.8826	1.11238	1.00137	0.518587	0.947369	1.13879	1.2815	1.21181	1.16093	1.15705	0.780628	0.892042	0.79755	0.91795	0.862558	0.448199	1.2136	1.27662	1.6068	1.83829	0.0569741
Q9H7Z7	225	K	Prostaglandin E synthase 2 OS=Homo sapiens OX=9606 GN=PTGES2 PE=1 SV=1	PTGES2	_EAQQVYGGK[Succinyl]EAR_	1	20.8045	13.3103	6.82041	38.2571	24.9246	41.6708	0.856224	0.547794	0.280699	1.5745	1.02579	1.71499	0.593032	0.64881	0.716757	1.57248	1.1303	1.33862	1.44381	0.844305	0.391624	1.00128	0.907539	1.28117	1.19041	0.49091
Q9H845	239	K	Complex I assembly factor ACAD9, mitochondrial OS=Homo sapiens OX=9606 GN=ACAD9 PE=1 SV=1	ACAD9	_TEVVDSDGSVK[Succinyl]DK_	0.984236	13.5101	21.452		29.2401	51.0303	43.5735	0.425366	0.675414		0.920624	1.60669	1.37191	0.813267	0.641779	0.770844	1.04463	1.18998	1.5395	0.523034	1.05241		0.88129	1.35018	0.89114	1.32137	0.39016
Q9HA77	382	K	Probable cysteine--tRNA ligase, mitochondrial OS=Homo sapiens OX=9606 GN=CARS2 PE=1 SV=1	CARS2	_AYMK[Succinyl]GQLAC[Carbamidomethyl (C)]GSVR_	1	8.48785	17.9469	23.9499	35.3884	35.2226	21.6197	0.357094	0.755048	1.0076	1.48883	1.48186	0.909568	1.12759	1.10852	0.779149	1.21732	1.0921	0.67533	0.316687	0.681134	1.29321	1.22305	1.35689	1.34685	1.71399	0.164368
Q9HAV7	72	K	GrpE protein homolog 1, mitochondrial OS=Homo sapiens OX=9606 GN=GRPEL1 PE=1 SV=2	GRPEL1	_LEEQLK[Succinyl]ETVEK_	0.940092	12.3145	6.09757	8.32082	4.32719	7.39198	7.68178	1.60158	0.793029	1.08218	0.562779	0.961374	0.999065	1.21082	0.901542	0.896789	0.995834	1.04591	0.949101	1.32272	0.879636	1.20672	0.565133	0.91917	1.05264	0.744173	0.23606
Q9HAV7	94	K	GrpE protein homolog 1, mitochondrial OS=Homo sapiens OX=9606 GN=GRPEL1 PE=1 SV=2	GRPEL1	_SQK[Succinyl]LVEEAK_	0.999999	226.798	207.438	189.384	203.742	215.82	210.697	1.08526	0.992624	0.906232	0.974935	1.03273	1.00822	1.21082	0.901542	0.896789	0.995834	1.04591	0.949101	0.896305	1.10103	1.01053	0.979013	0.987394	1.06229	1.00692	0.887981
Q9HAV7	157	K	GrpE protein homolog 1, mitochondrial OS=Homo sapiens OX=9606 GN=GRPEL1 PE=1 SV=2	GRPEL1	_VFTK[Succinyl]HGLLK_	0.998312	32.6977	13.2819	39.8965	38.5588	36.6713	25.809	1.0496	0.42635	1.28068	1.23774	1.17715	0.828471	1.21082	0.901542	0.896789	0.995834	1.04591	0.949101	0.86685	0.472912	1.42808	1.24292	1.12548	0.872901	1.17106	0.506714
Q9HD33	144	K	39S ribosomal protein L47, mitochondrial OS=Homo sapiens OX=9606 GN=MRPL47 PE=1 SV=2	MRPL47	_VVDSMDALDK[Succinyl]VVQER_	1	1.6437	1.07692	1.87143	4.09953	18.3967	11.6185	0.254791	0.166935	0.290093	0.635473	2.8517	1.80101	0.939811	1.0626	0.762569	1.25342	1.07788	0.903722	0.271109	0.157101	0.380415	0.506991	2.64566	1.99288	6.36331	0.0408111
Q9NNW7	153	K	Thioredoxin reductase 2, mitochondrial OS=Homo sapiens OX=9606 GN=TXNRD2 PE=1 SV=3	TXNRD2	_VK[Succinyl]YFNIK_	0.999999	186.711	267.114	259.518	366.174	363.653	339.906	0.628278	0.898831	0.87327	1.23216	1.22368	1.14377	0.943338	0.82123	0.822216	1.1065	1.09891	1.2078	0.666016	1.09449	1.06209	1.11356	1.11354	0.94699	1.12453	0.459006
Q9NNW7	329	K	Thioredoxin reductase 2, mitochondrial OS=Homo sapiens OX=9606 GN=TXNRD2 PE=1 SV=3	TXNRD2	_SLNLEK[Succinyl]AGVDTSPDTQK_	0.99988	2.0819	2.62287	1.88536	3.3174	5.11989	3.15622	0.686958	0.865462	0.622106	1.09463	1.68939	1.04145	0.943338	0.82123	0.822216	1.1065	1.09891	1.2078	0.72822	1.05386	0.756621	0.989269	1.53734	0.86227	1.33489	0.266021
Q9NP81	110	K	Serine--tRNA ligase, mitochondrial OS=Homo sapiens OX=9606 GN=SARS2 PE=1 SV=1	SARS2	_SLEEEK[Succinyl]AAVTEAVR_	1	149.654	118.623	14.8832	91.1944	304.737	268.112	0.947975	0.751408	0.0942765	0.577664	1.93034	1.69834	0.920097	0.921668	0.904546	1.10928	1.03116	1.11325	1.0303	0.815269	0.104225	0.520756	1.87201	1.52556	2.00961	0.318293
Q9NP81	147	K	Serine--tRNA ligase, mitochondrial OS=Homo sapiens OX=9606 GN=SARS2 PE=1 SV=1	SARS2	_K[Succinyl]ELVHLYPR_	1	53.9048	56.4719	34.5593	67.4295	54.6772	87.7917	0.911492	0.954901	0.584373	1.14018	0.924553	1.4845	0.920097	0.921668	0.904546	1.10928	1.03116	1.11325	0.990648	1.03606	0.64604	1.02786	0.896617	1.33348	1.21895	0.340596
Q9NPJ3	27	K	Acyl-coenzyme A thioesterase 13 OS=Homo sapiens OX=9606 GN=ACOT13 PE=1 SV=1	ACOT13	_VLGK[Succinyl]ITLVSAAPGK_	0.9997	6.78884	6.88861	3.65235	8.92387	4.56822	5.64385	1.11702	1.13344	0.60095	1.46832	0.751645	0.928628	0.584808	0.674126	0.852163	2.2783	0.828556	0.782051	1.91007	1.68134	0.705206	0.64448	0.907175	1.18743	0.637497	0.334547
Q9NPJ3	127	K	Acyl-coenzyme A thioesterase 13 OS=Homo sapiens OX=9606 GN=ACOT13 PE=1 SV=1	ACOT13	_ATGK[Succinyl]LIAQGR_	1	1283.82	1118.13	1121.89	1255.1	1383.32	1506.64	1.00443	0.874804	0.877743	0.981969	1.08228	1.17877	0.584808	0.674126	0.852163	2.2783	0.828556	0.782051	1.71755	1.29769	1.03002	0.43101	1.30623	1.50728	0.802056	0.476077
Q9NSE4	189	K	Isoleucine--tRNA ligase, mitochondrial OS=Homo sapiens OX=9606 GN=IARS2 PE=1 SV=2	IARS2	_SFAK[Succinyl]AAIEK_	1	398.41	393.358	396.261	549.016	609.415	477.365	0.846532	0.835798	0.841967	1.16654	1.29487	1.01429	1.18685	0.985172	1.03258	0.968297	0.860106	0.966996	0.713262	0.848378	0.815399	1.20473	1.50548	1.04891	1.58143	0.018703
Q9NSE4	196	K	Isoleucine--tRNA ligase, mitochondrial OS=Homo sapiens OX=9606 GN=IARS2 PE=1 SV=2	IARS2	_QK[Succinyl]SAFIR_	1	17.1074	31.0389	36.0342	38.0931	29.675	14.8684	0.615311	1.11639	1.29606	1.37012	1.06734	0.534779	1.18685	0.985172	1.03258	0.968297	0.860106	0.966996	0.518442	1.1332	1.25517	1.41497	1.24094	0.553031	1.10394	0.832002
Q9NSE4	222	K	Isoleucine--tRNA ligase, mitochondrial OS=Homo sapiens OX=9606 GN=IARS2 PE=1 SV=2	IARS2	_YEAK[Succinyl]QLR_	1	131.939	141.563	140.655	152.129	161.839	146.673	0.904932	0.970942	0.964715	1.04341	1.11001	1.00599	1.18685	0.985172	1.03258	0.968297	0.860106	0.966996	0.762468	0.985556	0.934274	1.07758	1.29055	1.04032	1.27072	0.0789975
Q9NSE4	241	K	Isoleucine--tRNA ligase, mitochondrial OS=Homo sapiens OX=9606 GN=IARS2 PE=1 SV=2	IARS2	_SYK[Succinyl]PVFWSPSSR_	1	37.567	30.9205	35.6523	46.4969	66.0631	64.1749	0.802501	0.660518	0.761598	0.993259	1.41123	1.37089	1.18685	0.985172	1.03258	0.968297	0.860106	0.966996	0.676163	0.67046	0.737566	1.02578	1.64076	1.41768	1.95962	0.00995467
Q9NSE4	725	K	Isoleucine--tRNA ligase, mitochondrial OS=Homo sapiens OX=9606 GN=IARS2 PE=1 SV=2	IARS2	_DDISK[Succinyl]LR_	1	139.352	179.814	208.743	220.545	233.754	255.39	0.675593	0.871758	1.01201	1.06922	1.13326	1.23816	1.18685	0.985172	1.03258	0.968297	0.860106	0.966996	0.569234	0.884879	0.980073	1.10423	1.31758	1.28042	1.52093	0.0651615
Q9NSE4	775	K	Isoleucine--tRNA ligase, mitochondrial OS=Homo sapiens OX=9606 GN=IARS2 PE=1 SV=2	IARS2	_ITELYK[Succinyl]QYDFGK_	0.999993	11.9715	17.435	5.86776	15.6015	21.2934	24.8504	0.740357	1.07823	0.362881	0.964846	1.31685	1.53683	1.18685	0.985172	1.03258	0.968297	0.860106	0.966996	0.623802	1.09446	0.35143	0.996436	1.53103	1.58928	1.98906	0.0992467
Q9NSE4	781	K	Isoleucine--tRNA ligase, mitochondrial OS=Homo sapiens OX=9606 GN=IARS2 PE=1 SV=2	IARS2	_QYDFGK[Succinyl]VVR_	1	279.213	231.061	271.015	287.846	273.161	238.064	1.06006	0.877248	1.02894	1.09284	1.03708	0.903835	1.18685	0.985172	1.03258	0.968297	0.860106	0.966996	0.893173	0.890452	0.996469	1.12862	1.20576	0.934683	1.17588	0.136423
Q9NTX5	217	K	Ethylmalonyl-CoA decarboxylase OS=Homo sapiens OX=9606 GN=ECHDC1 PE=1 SV=2	ECHDC1	_VLSGALK[Succinyl]LDSK_	0.999825	164.156	164.666	164.362	186.619	206.828	201.09	0.905507	0.908317	0.906639	1.02941	1.14089	1.10923
Q9NUB1	396	K	Acetyl-coenzyme A synthetase 2-like, mitochondrial OS=Homo sapiens OX=9606 GN=ACSS1 PE=1 SV=2	ACSS1	_LLLK[Succinyl]YGDAWVK_	0.997374	6.50243	1.12456	1	9.84567	5.89155	8.54729	1.18544	0.205014	0.182307	1.79494	1.07407	1.55823	1.03864	0.821453	0.981431	1.17296	1.00273	0.982776	1.14133	0.249576	0.185757	1.53026	1.07114	1.58554	2.65556	0.0873825
Q9NVS2	45	K	39S ribosomal protein S18a, mitochondrial OS=Homo sapiens OX=9606 GN=MRPS18A PE=1 SV=1	MRPS18A	_EVVETQEGK[Succinyl]TTIIEGR_	1	5.03395	9.88827	3.17692	8.23625	15.7655	7.33471	0.610971	1.20014	0.385583	0.999634	1.91346	0.890215	0.863531	0.876075	0.924433	1.18584	0.978672	1.17145	0.707526	1.36991	0.417102	0.842977	1.95516	0.759926	1.42634	0.454845
Q9NVV4	90	K	Poly(A) RNA polymerase, mitochondrial OS=Homo sapiens OX=9606 GN=MTPAP PE=1 SV=1	MTPAP	_ISENK[Succinyl]FLK_	0.999758	187.996	186.889	212.399	272.177	366.512	297.219	0.740535	0.736173	0.836661	1.07213	1.44373	1.17077	0.732098	0.810521	0.870371	1.20824	1.10759	1.27118	1.01152	0.908272	0.96127	0.887346	1.30349	0.921016	1.0801	0.646758
Q9NWU1	174	K	3-oxoacyl-[acyl-carrier-protein] synthase, mitochondrial OS=Homo sapiens OX=9606 GN=OXSM PE=1 SV=1	OXSM	_GYNK[Succinyl]VSPFFVPK_	1	17.5175	26.8082	10.8278	102.947	43.415	37.8433	0.439111	0.672	0.271421	2.58057	1.08828	0.948616	0.589561	0.762312	0.893912	1.15775	0.929761	1.6667	0.74481	0.881528	0.303633	2.22895	1.1705	0.569157	2.0563	0.263288
Q9NYK5	72	K	39S ribosomal protein L39, mitochondrial OS=Homo sapiens OX=9606 GN=MRPL39 PE=1 SV=3	MRPL39	_HVGK[Succinyl]TDPGTVFVMNK_	1	81.2957	90.5595	84.7771	65.5843	111.665	100.406	0.912942	1.01697	0.952037	0.736504	1.25399	1.12755	0.73788	0.790586	0.855013	1.16807	1.18268	1.26578	1.23725	1.28635	1.11348	0.630533	1.0603	0.890799	0.709809	0.0838168
Q9P2R7	88	K	Succinate--CoA ligase [ADP-forming] subunit beta, mitochondrial OS=Homo sapiens OX=9606 GN=SUCLA2 PE=1 SV=3	SUCLA2	_SPDEAYAIAK[Succinyl]K_	0.998414		214.596	181.446	281.435	359.439	296.925		0.804429	0.680165	1.05498	1.34738	1.11304	1.08219	1.00071	0.881015	1.08694	0.876027	1.07312		0.803855	0.772024	0.9706	1.53806	1.03721	1.50006	0.130875
Q9P2R7	108	K	Succinate--CoA ligase [ADP-forming] subunit beta, mitochondrial OS=Homo sapiens OX=9606 GN=SUCLA2 PE=1 SV=3	SUCLA2	_GK[Succinyl]GTFESGLK_	0.999998	188.324	178.037	227.522	301.174	271.256	239.502	0.803765	0.759861	0.971059	1.28541	1.15772	1.02219	1.08219	1.00071	0.881015	1.08694	0.876027	1.07312	0.742721	0.759318	1.1022	1.1826	1.32155	0.952544	1.32733	0.1432
Q9P2R7	116	K	Succinate--CoA ligase [ADP-forming] subunit beta, mitochondrial OS=Homo sapiens OX=9606 GN=SUCLA2 PE=1 SV=3	SUCLA2	_GTFESGLK[Succinyl]GGVK_	0.999877	148.253	108.671	116.394	130.793	139.783	151.343	1.11855	0.819913	0.878187	0.986822	1.05465	1.14187	1.08219	1.00071	0.881015	1.08694	0.876027	1.07312	1.0336	0.819328	0.996789	0.907894	1.2039	1.06407	1.11445	0.38249
Q9UFN0	166	K	Protein NipSnap homolog 3A OS=Homo sapiens OX=9606 GN=NIPSNAP3A PE=1 SV=2	NIPSNAP3A	_PGGPALWGDAFK[Succinyl]R_	1	16.4952	8.39465	11.0323	15.7967	20.5456	15.1802	1.13181	0.575998	0.756979	1.08389	1.40973	1.04159	1.157	1.02187	1.11055	0.998915	0.65109	1.06058	0.97823	0.56367	0.681628	1.08507	2.16519	0.982097	1.90344	0.110961
Q9UGM6	234	K	Tryptophan--tRNA ligase, mitochondrial OS=Homo sapiens OX=9606 GN=WARS2 PE=1 SV=1	WARS2	_SDPDK[Succinyl]LATVR_	1	59.6888	39.7433	34.9635	43.3045	68.1232	45.3736	1.22986	0.818896	0.720409	0.892274	1.40365	0.934906
Q9UIJ7	20	K	GTP:AMP phosphotransferase AK3, mitochondrial OS=Homo sapiens OX=9606 GN=AK3 PE=1 SV=4	AK3	_AVIMGAPGSGK[Succinyl]GTVSSR_	1	65.4631	21.0958	80.2498	63.1571	72.1092	43.0677	1.13802	0.366731	1.39507	1.09793	1.25355	0.748694	1.54151	0.802946	1.07745	0.786121	0.822965	0.969011	0.73825	0.456732	1.29479	1.39664	1.52322	0.772637	1.48307	0.297178
Q9UJZ1	145	K	Stomatin-like protein 2, mitochondrial OS=Homo sapiens OX=9606 GN=STOML2 PE=1 SV=1	STOML2	_LSLDK[Succinyl]VFR_	1	338.217	356.216	353.878	338.044	355.763	305.785	0.990917	1.04365	1.0368	0.990411	1.04232	0.895897	1.08187	0.89652	0.925652	1.06315	0.982234	1.05057	0.915929	1.16411	1.12008	0.93158	1.06118	0.852771	0.889194	0.300721
Q9UJZ1	221	K	Stomatin-like protein 2, mitochondrial OS=Homo sapiens OX=9606 GN=STOML2 PE=1 SV=1	STOML2	_ESAINVAEGK[Succinyl]K_	0.993849	514.621	519.52	431.092	502.477	495.686	481.609	1.04846	1.05844	0.878285	1.02372	1.00988	0.981206	1.08187	0.89652	0.925652	1.06315	0.982234	1.05057	0.969119	1.18061	0.948828	0.962911	1.02815	0.933973	0.943998	0.515868
Q9UJZ1	222	K	Stomatin-like protein 2, mitochondrial OS=Homo sapiens OX=9606 GN=STOML2 PE=1 SV=1	STOML2	_K[Succinyl]QAQILASEAEK_	1	21.8139	31.5522	16.5255	36.2688	29.0762	38.9799	0.751268	1.08665	0.569136	1.24909	1.00138	1.34246	1.08187	0.89652	0.925652	1.06315	0.982234	1.05057	0.694415	1.21208	0.614849	1.1749	1.0195	1.27784	1.37714	0.174308
Q9Y277	15	K	Voltage-dependent anion-selective channel protein 3 OS=Homo sapiens OX=9606 GN=VDAC3 PE=1 SV=1	VDAC3	_AAK[Succinyl]DVFNK_	0.999267	17.4007	21.7639	45.4908	50.5395	44.743	54.7617	0.444841	0.556386	1.16295	1.29202	1.14384	1.39996	1.59534	1.03278	0.952917	0.859749	0.728869	0.830339	0.278837	0.538725	1.22042	1.50279	1.56933	1.68601	2.33473	0.0748007
Q9Y2Q3	169	K	Glutathione S-transferase kappa 1 OS=Homo sapiens OX=9606 GN=GSTK1 PE=1 SV=3	GSTK1	_NQLK[Succinyl]ETTEAAC[Carbamidomethyl (C)]R_	1	464.452	396.664	457.801	508.014	551.749	561.382	0.94784	0.809502	0.934268	1.03674	1.12599	1.14565	0.967902	0.716034	0.993419	1.04974	0.985494	1.28741	0.979273	1.13054	0.940458	0.98762	1.14257	0.889888	0.990102	0.901464
Q9Y2Z4	355	K	Tyrosine--tRNA ligase, mitochondrial OS=Homo sapiens OX=9606 GN=YARS2 PE=1 SV=2	YARS2	_LAAEVTK[Succinyl]LVHGR_	1	234.011	251.816	229.914	238.565	187.674	175.297	1.06588	1.14698	1.04723	1.08663	0.854828	0.798451	0.968158	1.07388	1.08841	1.02086	0.998319	0.850374	1.10094	1.06807	0.962163	1.06442	0.856268	0.938941	0.913277	0.283088
Q9Y2Z4	367	K	Tyrosine--tRNA ligase, mitochondrial OS=Homo sapiens OX=9606 GN=YARS2 PE=1 SV=2	YARS2	_EGLDSAK[Succinyl]R_	1	1007.58	960.587	912.236	1036.04	975.292	983.975	1.02889	0.980907	0.931533	1.05795	0.995923	1.00479	0.968158	1.07388	1.08841	1.02086	0.998319	0.850374	1.06273	0.913422	0.855867	1.03633	0.9976	1.18159	1.13541	0.192601
Q9Y305	103	K	Acyl-coenzyme A thioesterase 9, mitochondrial OS=Homo sapiens OX=9606 GN=ACOT9 PE=1 SV=2	ACOT9	_EK[Succinyl]YLTVQNTVR_	1	144.307	154.629	119.661	183.448	189.95	173.423	0.89686	0.961008	0.743683	1.14011	1.18052	1.07781	1.10948	1.05514	0.948487	0.941602	0.965745	0.979552	0.808362	0.910789	0.784073	1.21082	1.2224	1.10031	1.41159	0.00366689
Q9Y305	157	K	Acyl-coenzyme A thioesterase 9, mitochondrial OS=Homo sapiens OX=9606 GN=ACOT9 PE=1 SV=2	ACOT9	_K[Succinyl]SLSPEQDIK_	1	118.947	102.661	98.8912	145.414	210.031	135.377	0.879657	0.759212	0.731335	1.07539	1.55325	1.00116	1.10948	1.05514	0.948487	0.941602	0.965745	0.979552	0.792857	0.719538	0.771054	1.14208	1.60834	1.02206	1.6521	0.0256172
Q9Y305	294	K	Acyl-coenzyme A thioesterase 9, mitochondrial OS=Homo sapiens OX=9606 GN=ACOT9 PE=1 SV=2	ACOT9	_LK[Succinyl]SLEIC[Carbamidomethyl (C)]HPQER_	1	77.3178	86.3768	65.7481	134.386	120.086	102.869	0.790593	0.883223	0.67229	1.37413	1.2279	1.05186	1.10948	1.05514	0.948487	0.941602	0.965745	0.979552	0.712581	0.837069	0.708803	1.45935	1.27146	1.07382	1.68462	0.00769816
Q9Y3D5	131	K	28S ribosomal protein S18c, mitochondrial OS=Homo sapiens OX=9606 GN=MRPS18C PE=1 SV=1	MRPS18C	_DPAYLK[Succinyl]DPK_	0.949913	27.014	22.8066	23.1868	19.5934	27.4533	31.3041	1.07086	0.904079	0.919148	0.776701	1.08828	1.24093
Q9Y3D5	134	K	28S ribosomal protein S18c, mitochondrial OS=Homo sapiens OX=9606 GN=MRPS18C PE=1 SV=1	MRPS18C	_DPK[Succinyl]VC[Carbamidomethyl (C)]NIR_	1	135.588	131.914	124.654	159.298	136.189	135.647	0.988145	0.961368	0.908454	1.16094	0.992524	0.988569
Q9Y3D9	73	K	28S ribosomal protein S23, mitochondrial OS=Homo sapiens OX=9606 GN=MRPS23 PE=1 SV=2	MRPS23	_AK[Succinyl]FYSVYGSGQR_	1	4.2532	2.7403	6.46418	12.9304	11.5043	8.98759	0.544352	0.350721	0.827327	1.65491	1.4724	1.15029	1.00128	0.83842	0.955132	1.04267	1.08823	1.07427	0.543656	0.418311	0.866192	1.58718	1.35303	1.07076	2.194	0.027519
Q9Y3D9	108	K	28S ribosomal protein S23, mitochondrial OS=Homo sapiens OX=9606 GN=MRPS23 PE=1 SV=2	MRPS23	_YTELQK[Succinyl]LGETDEEK_	0.999233	14.4725	8.79877	11.1383	26.3962	9.69359	12.3893	1.04761	0.63691	0.806262	1.91072	0.701683	0.896813	1.00128	0.83842	0.955132	1.04267	1.08823	1.07427	1.04627	0.759655	0.844137	1.83252	0.644796	0.834811	1.24983	0.715195
Q9Y4W6	308	K	AFG3-like protein 2 OS=Homo sapiens OX=9606 GN=AFG3L2 PE=1 SV=2	AFG3L2	_FK[Succinyl]DVAGC[Carbamidomethyl (C)]EEAK_	0.999999	77.5066	79.0399	111.749	145.332	133.964	135.511	0.680775	0.694242	0.981544	1.27651	1.17667	1.19026	0.88893	0.800071	0.808706	1.08312	1.13467	1.2845	0.765836	0.867726	1.21372	1.17855	1.03701	0.92663	1.10358	0.503413
Q9Y606	147	K	tRNA pseudouridine synthase A OS=Homo sapiens OX=9606 GN=PUS1 PE=1 SV=3	PUS1	_TDK[Succinyl]GVSAAGQVVSLK_	0.999901	10.4533	11.0231	9.83482	7.63397	4.62071	14.2297	1.0852	1.14436	1.02099	0.792514	0.479695	1.47724	1.06418	1.0083	1.04789	0.978873	0.936717	0.964048	1.01975	1.13494	0.974335	0.809619	0.512102	1.53233	0.912122	0.583391
Q9Y676	156	K	28S ribosomal protein S18b, mitochondrial OS=Homo sapiens OX=9606 GN=MRPS18B PE=1 SV=1	MRPS18B	_LTQAIQK[Succinyl]AR_	1	202.697	151.446	150.916	201.875	183.542	185.895	1.12989	0.844204	0.841247	1.12531	1.02312	1.03623	0.918171	0.856017	0.904657	1.12164	0.973488	1.22603	1.23059	0.986201	0.929907	1.00327	1.05098	0.845194	0.921426	0.50656
Q9Y6N5	155	K	Sulfide:quinone oxidoreductase, mitochondrial OS=Homo sapiens OX=9606 GN=SQOR PE=1 SV=1	SQOR	_IK[Succinyl]GLPEGFAHPK_	0.999994	32.7227	27.9759	26.8322	27.2155	24.2198	22.6514	1.21482	1.0386	0.996138	1.01037	0.899152	0.840927	1.16034	1.0847	1.15183	0.914595	0.806043	0.882488	1.04695	0.957498	0.864828	1.10471	1.11551	0.952905	1.1059	0.249506
Q9Y6N5	173	K	Sulfide:quinone oxidoreductase, mitochondrial OS=Homo sapiens OX=9606 GN=SQOR PE=1 SV=1	SQOR	_IGSNYSVK[Succinyl]TVEK_	1	574.973	439.277	555.793	404.23	492.307	379.85	1.21199	0.925953	1.17156	0.852078	1.03774	0.800687	1.16034	1.0847	1.15183	0.914595	0.806043	0.882488	1.04451	0.853649	1.01712	0.931646	1.28744	0.907306	1.07242	0.662348
Q9Y6N5	177	K	Sulfide:quinone oxidoreductase, mitochondrial OS=Homo sapiens OX=9606 GN=SQOR PE=1 SV=1	SQOR	_TVEK[Succinyl]TWK_	0.992799	381.89	383.175	382.614	292.143	254.609	269.612	1.16665	1.17057	1.16885	0.892474	0.777812	0.823643	1.16034	1.0847	1.15183	0.914595	0.806043	0.882488	1.00543	1.07917	1.01478	0.975814	0.964975	0.933319	0.927318	0.0441922
Q9Y6N5	180	K	Sulfide:quinone oxidoreductase, mitochondrial OS=Homo sapiens OX=9606 GN=SQOR PE=1 SV=1	SQOR	_TWK[Succinyl]ALQDFK_	0.999807	55.7485	57.7789	79.3136	60.9722	42.1884	47.2889	0.974367	1.00985	1.38624	1.06567	0.737365	0.826511	1.16034	1.0847	1.15183	0.914595	0.806043	0.882488	0.839725	0.930999	1.2035	1.16518	0.914796	0.936569	1.01423	0.88821
Q9Y6N5	365	K	Sulfide:quinone oxidoreductase, mitochondrial OS=Homo sapiens OX=9606 GN=SQOR PE=1 SV=1	SQOR	_TISVIMK[Succinyl]NQTPTK_	0.996519	6.60869	12.2675	7.57216	2.97194	5.52166	2.91764	1.04735	1.94416	1.20004	0.470994	0.875074	0.462388	1.16034	1.0847	1.15183	0.914595	0.806043	0.882488	0.90262	1.79235	1.04185	0.514975	1.08564	0.52396	0.568552	0.144824
